# Supplementary material for: CircZBTB46, a promising therapeutic target in crizotinib resistant ALK-positive T lymphomas
Source: Leukemia. 2026 Jun 26;40(8):1735–47. doi: 10.1038/s41375-026-03018-w (PMC13421333; doi:10.1038/s41375-026-03018-w)
Supplement: Supplementary file 2 — Supplemental_Table S1 [file 41375_2026_3018_MOESM2_ESM.xlsx]

## Sheet: Feuil1
Sample UNP	Observed Group	ALCL UNP	Observed Group	ALCL UNP	Observed Group
REC208	Reactive lymph node	ALCL04_R	Relapse	ALCL06_NR	No Relapse
REC209	Reactive lymph node	ALCL05_R	Relapse	ALCL08_NR	No Relapse
REC210	Reactive lymph node	ALCL11_R	Relapse	ALCL09_NR	No Relapse
REC211	Reactive lymph node	ALCL19_R	Relapse	ALCL12_NR	No Relapse
REC212	Reactive lymph node	ALCL22_R	Relapse	ALCL29_NR	No Relapse
REC214	Reactive lymph node	ALCL24_R	Relapse	ALCL30_NR	No Relapse
REC216	Reactive lymph node	ALCL25_R	Relapse	ALCL35_NR	No Relapse
REC217	Reactive lymph node	ALCL27_R	Relapse	ALCL36_NR	No Relapse
REC218	Reactive lymph node	ALCL31_R	Relapse	ALCL39_NR	No Relapse
	RLN, n= 9	ALCL37_R	Relapse	ALCL43_NR	No Relapse
		ALCL38_R	Relapse	ALCL56_NR	No Relapse
		ALCL42_R	Relapse	ALCL58_NR	No Relapse
		ALCL51_R	Relapse	ALCL62_NR	No Relapse
		ALCL52_R	Relapse	ALCL63_NR	No Relapse
		ALCL53_R	Relapse	ALCL72_NR	No Relapse
		ALCL55_R	Relapse	ALCL73_NR	No Relapse
		ALCL57_R	Relapse	ALCL74_NR	No Relapse
		ALCL59_R	Relapse	ALCL82_NR (PV_NR_V01)	No Relapse
			R, n=18	ALCL83_NR (PV_NR_V02)	No Relapse
				ALCL84_NR (PV_NR_V08)	No Relapse
				ALCL89_NR (PV_NR_V16)	No Relapse
					noR, n=21
For clinical informations see Malcolm et al Nature Commun. 2016;7:10087. doi: 10.1038/ncomms10087
