# Supplementary material for: CircZBTB46, a promising therapeutic target in crizotinib resistant ALK-positive T lymphomas
Source: Leukemia. 2026 Jun 26;40(8):1735–47. doi: 10.1038/s41375-026-03018-w (PMC13421333; doi:10.1038/s41375-026-03018-w)
Supplement: Supplementary file 3 — Supplemental_Table S2 [file 41375_2026_3018_MOESM3_ESM.xlsx]

## Sheet: signi_countLFC__ALCL_vs_RLN
baseMean	log2FoldChange	lfcSE	pvalue	padj	gene_name	REC208R	REC209R	REC210R	REC211R	REC212R	REC214R	REC216R	REC217R	REC218R	ALCL04_R	ALCL05_R	ALCL11_R	ALCL19_R	ALCL22_R	ALCL24_R	ALCL25_R	ALCL27_R	ALCL31_R	ALCL37_R	ALCL38_R	ALCL42_R	ALCL51_R	ALCL52_R	ALCL53_R	ALCL55_R	ALCL57_R	ALCL59_R	ALCL06_NR	ALCL08_NR	ALCL09_NR	ALCL12_NR	ALCL29_NR	ALCL30_NR	ALCL35_NR	ALCL36_NR	ALCL39_NR	ALCL43_NR	ALCL56_NR	ALCL62_NR	ALCL63_NR	ALCL72_NR	ALCL73_NR	ALCL74_NR	P_NR_V01
56.6247	11.0493	2.96559	3.33665e-24	3.92724e-21	Novel_chr15:90822027-90822296:-	0	0	0	0	0	0	0	0	0	7.21273	53.322	123.098	220.267	71.9099	141.547	87.4281	99.5432	82.3655	4.51848	49.1232	74.3833	39.2378	135.359	86.2746	83.3355	160.473	110.942	22.6717	55.1263	20.3409	19.6676	28.0369	63.2495	136.429	4.54746	161.796	15.7268	33.0287	197.222	24.7353	23.4423	99.2907	58.6554	6.42014
7.20193	7.514	2.56238	6.67914e-13	5.81502e-11	ROR2_chr9:91883258-91886770:-	0	0	0	0	0	0	0	0	0	2.62281	2.69985	6.39472	18.594	5.7914	19.0138	9.39311	4.86896	15.9417	5.16397	1.56776	7.08412	6.08862	11.2799	1.59768	10.3409	4.36068	6.36552	8.93126	8.9394	14.2386	22.9455	13.0839	3.24357	4.01263	9.09493	1.95721	8.57826	11.2781	17.9293	1.49911	12.5584	6.72281	2.49598	12.8403
5.57354	7.01313	2.52088	1.59444e-10	5.78403e-09	TRPS1_chr8:115619132-115623758:-	0	0	0	0	0	0	0	0	0	4.58992	2.02489	14.3881	4.29091	4.82617	6.33794	2.16764	2.16398	7.97086	5.16397	3.13553	2.65654	3.38257	9.39995	2.6628	2.43315	5.23282	3.63744	5.49616	20.8586	12.2045	9.8338	29.906	8.10891	2.00632	11.3687	6.52404	15.7268	4.02789	26.8939	2.24866	2.51167	3.61997	4.57595	0
3.20047	6.13898	2.38373	3.25587e-09	7.66432e-08	PTCD3_chr2:86121479-86127991:+	0	0	0	0	0	0	0	0	0	3.93421	2.69985	3.9967	5.72122	4.82617	5.28161	3.61273	2.16398	5.31391	2.58199	1.56776	6.1986	6.08862	2.81998	4.79303	3.04144	5.23282	7.27487	2.06106	4.4697	4.06818	3.27793	5.60738	4.86535	4.01263	6.82119	8.48125	2.85942	0	3.58586	3.74777	5.86057	4.13711	2.07998	7.3373
3.07691	6.10287	2.43906	1.70638e-07	2.25664e-06	TBC1D31_chr8:123077111-123097441:+	0	0	0	0	0	0	0	0	0	2.62281	10.7994	7.19406	4.29091	1.93047	8.45058	8.67056	8.65593	7.97086	1.29099	7.31623	3.54206	13.5303	5.63997	3.72791	6.08288	9.59351	2.72808	1.37404	0	0	0	0	0	5.01579	0	3.91442	0	1.61115	0	3.74777	0	5.17139	2.91197	0
24.7635	4.81985	0.947105	1.04061e-08	1.99105e-07	SMYD3_chr1:246327201-246335474:-	3.20738	2.13825	0	2.34146	0	0	0	0	0	1.3114	19.5739	36.7696	41.4788	3.86094	28.5207	3.61273	2.16398	50.4821	3.22748	2.09035	2.65654	10.1477	79.8995	23.9652	4.86631	19.187	3.63744	12.3664	68.5354	4.06818	101.616	37.3825	25.9485	10.0316	320.596	14.3529	130.104	4.02789	21.5151	15.7406	30.1401	5.68853	1.66398	6.42014
13.3214	4.54259	0.708168	1.76324e-11	8.64722e-10	ARNTL2_chr12:27368262-27380404:+	0	2.13825	0	0	3.23098	0	0	0	0	4.58992	8.77451	15.1875	22.8849	8.6871	22.1828	7.22547	11.9019	10.6278	4.51848	5.22588	16.8248	25.031	20.6799	9.05351	17.0321	21.8034	2.72808	4.12212	28.3081	10.1704	31.6867	46.7282	24.3267	27.0853	18.1899	13.0481	15.7268	8.05577	44.8232	14.9911	25.1167	14.4799	3.74396	10.0888
109.872	4.27861	0.597306	1.25981e-14	2.11828e-12	GLIS3_chr9:4286038-4286523:-	6.41476	4.27651	3.9434	4.68293	8.61596	0	6.44263	14.7715	7.05869	21.6382	62.0965	565.933	190.231	56.9488	86.6185	61.4165	18.3938	167.388	16.1374	44.9425	29.222	29.7666	45.1197	54.8536	7.29946	81.9809	75.4768	82.4424	619.799	303.079	610.788	224.295	11.3525	10.0316	211.457	125.262	264.496	41.89	509.192	46.4723	46.8846	38.2683	32.4477	56.8641
67.2332	4.25275	0.753971	1.67083e-10	5.78403e-09	SMYD3_chr1:245858496-245929937:-	0	0	2.36604	0	2.15399	0	3.22131	26.5887	0	4.58992	33.0732	114.306	121.576	14.9611	62.323	15.896	13.5249	162.074	8.39146	14.6325	17.7103	20.9719	370.358	51.6582	20.6818	44.479	19.0965	68.015	174.318	26.4432	332.164	280.369	25.9485	58.1832	245.563	31.9678	440.351	15.306	66.3383	23.2362	101.304	25.857	5.82394	46.7753
15.2513	4.16337	0.565565	6.62511e-14	7.79776e-12	B3GNTL1_chr17:83035035-83048785:-	0	0	1.57736	0	6.46197	0	0	0	0	18.3597	12.1493	39.967	24.3152	19.7873	24.2954	18.0637	11.9019	34.5404	3.22748	15.155	14.1682	25.7075	22.5599	17.0419	24.9398	7.84923	16.3685	6.18318	22.3485	24.4091	28.4088	28.0369	14.596	24.0758	22.7373	40.449	21.4456	11.2781	16.1364	14.9911	22.6051	13.9628	14.1439	3.66865
42.6121	4.00623	0.449871	6.58554e-20	2.58373e-17	NEIL3_chr4:177353308-177353728:+	0	7.48389	7.88679	0	5.38497	0	5.36886	0	0	19.0154	56.0219	103.914	74.3758	33.7832	120.421	41.1852	24.8858	69.0808	22.5924	25.0842	31.8785	106.889	84.5995	63.9071	184.311	47.9675	78.2049	60.4577	28.3081	20.3409	86.3189	95.3255	35.6792	42.1326	20.4636	61.9784	30.0239	24.9729	35.8586	39.7263	41.024	74.9852	11.2319	23.8462
13.1764	3.953	0.58975	5.90072e-12	3.30721e-10	FNDC3B_chr3:172226871-172251541:+	0	0	0	0	3.23098	0	3.22131	0	1.41174	11.1469	20.2489	34.3716	17.1637	13.0307	12.6759	9.39311	12.4429	7.97086	10.3279	10.9743	9.74066	10.1477	54.5197	10.6512	3.64973	12.2099	11.8217	10.3053	22.3485	0	55.7249	13.0839	9.7307	11.0347	31.8322	26.7486	14.2971	11.2781	28.6868	9.7442	16.7445	21.7198	14.1439	11.006
5.06725	3.72349	0.839538	9.87111e-08	1.39979e-06	SAR1A_chr10:70152263-70161931:-	0	0	0	0	0	0	3.22131	0	0	11.1469	4.04977	8.79274	10.0121	2.8957	6.33794	2.16764	3.78697	10.6278	4.51848	3.65811	7.96963	8.11816	6.57996	5.32559	5.47459	3.48855	1.81872	5.49616	8.9394	14.2386	10.9264	0	0	10.0316	15.9161	10.4385	8.57826	3.22231	8.96464	4.49732	10.8839	1.55142	3.74396	3.66865
5.35509	3.71699	0.917706	7.56737e-07	7.67827e-06	TOP2A_chr17:40406384-40406942:-	0	3.20738	0	0	0	0	0	0	0	1.96711	2.69985	8.79274	7.15152	4.34355	21.1265	2.16764	1.08199	29.2265	1.29099	3.65811	7.08412	8.79467	8.45995	1.59768	7.90775	5.23282	2.72808	9.61828	0	10.1704	5.46322	20.5604	0	7.02211	20.4636	5.21923	0	5.63904	10.7576	3.74777	10.0467	3.61997	0	2.75149
498.298	3.64415	0.650215	3.34461e-10	1.06395e-08	ZBTB46_chr20:63775678-63790790:-	67.355	34.2121	23.6604	73.7561	0	49.7208	40.8033	56.1316	37.4111	137.697	227.462	867.284	306.085	91.2146	186.969	52.0234	128.757	2680.87	382.134	60.6202	71.7267	69.0043	1647.81	213.556	11.5575	29.6527	128.22	556.486	1033.99	1114.68	1658.63	2435.47	423.285	1449.56	1766.69	313.806	404.608	340.759	2171.24	101.19	534.987	19.1341	31.6157	184.35
8.97018	3.50434	0.603223	1.98377e-09	4.86437e-08	FAM210A_chr18:13681605-13682105:-	0	4.27651	2.36604	0	0	0	0	0	0	3.93421	7.42459	15.9868	14.303	6.27402	8.45058	5.05783	5.95095	10.6278	6.45497	7.83882	15.0538	12.8537	15.9799	8.52095	7.90775	2.61641	8.18423	2.06106	8.9394	24.4091	25.1308	14.953	9.7307	13.0411	15.9161	7.17644	10.008	7.2502	28.6868	7.49554	13.3956	4.65425	5.40795	7.3373
13.8516	3.4122	0.765147	6.59648e-07	6.87085e-06	SIPA1L2_chr1:232513857-232515608:-	2.13825	0	3.15472	0	0	0	0	0	4.94108	3.27851	5.3997	21.5822	2.86061	4.34355	12.6759	2.89019	3.78697	47.8251	18.7194	4.1807	7.96963	2.02954	13.1599	7.98839	9.12432	6.9771	3.63744	0	77.4748	14.2386	81.9483	72.896	9.7307	14.0442	38.6534	8.48125	30.0239	3.22231	39.4444	6.74598	9.20947	3.10283	3.32797	8.25446
29.9774	3.38714	0.472226	9.29118e-14	9.94156e-12	PGAP1_chr2:196912882-196923125:-	2.13825	6.41476	6.30943	0	0	0	6.44263	0	5.64695	32.1294	20.9238	118.302	21.4546	21.2351	40.1403	15.896	18.3938	90.3364	10.9734	8.3614	31.8785	81.1816	106.219	30.8884	86.9852	27.9084	8.18423	15.1144	14.899	30.5113	63.3734	9.34564	22.705	53.1674	59.117	73.7216	15.7268	16.1115	21.5151	19.4884	47.7218	27.4084	9.15191	35.7693
7.52562	3.2731	0.631254	5.20798e-08	7.85871e-07	LPGAT1_chr1:211778918-211793190:-	4.27651	0	2.36604	0	0	0	0	0	0	10.4912	14.1742	10.3914	10.0121	15.4437	5.28161	7.94801	15.1479	13.2848	9.03695	6.27105	3.54206	12.1772	14.0999	4.79303	10.3409	11.3378	6.36552	4.12212	5.9596	8.13636	21.8529	24.2987	12.9743	6.01895	11.3687	9.78606	10.008	1.61115	5.37878	13.492	1.67445	4.65425	7.90392	0
5.11625	3.15455	0.722458	2.16918e-06	1.79797e-05	RNF213_chr17:80287815-80291827:+	0	2.13825	2.36604	0	0	0	0	0	0	5.90132	3.37481	12.7894	17.1637	11.5828	8.45058	2.16764	5.95095	5.31391	7.10046	3.13553	3.54206	9.47118	10.3399	5.85815	5.47459	5.23282	10.9123	2.06106	0	6.10227	2.18529	0	4.86535	6.01895	4.54746	10.4385	10.008	0	0	1.49911	5.86057	7.23995	2.91197	6.42014
41.8907	3.09718	0.62996	2.24226e-08	3.88109e-07	SMYD3_chr1:245915530-245929937:-	10.6913	3.20738	3.15472	4.68293	3.23098	0	0	17.7258	3.52934	1.96711	22.2738	67.1446	64.3637	9.16972	47.5345	9.39311	7.57394	90.3364	10.9734	9.40658	15.9393	14.2068	114.679	29.8233	8.51603	35.7576	13.6404	37.0991	92.3738	18.3068	108.172	205.604	34.0574	42.1326	366.071	25.4437	142.971	16.1115	89.6464	14.2415	57.7685	14.4799	6.65593	25.6806
5.27576	3.0888	0.778247	7.46484e-06	4.86566e-05	TBC1D31_chr8:123077111-123144855:+	0	0	0	0	0	0	5.36886	0	0	7.21273	9.44947	11.1908	7.15152	5.30879	8.45058	13.7284	2.70498	7.97086	3.22748	4.70329	4.42757	14.2068	12.2199	3.19536	10.9492	14.8263	2.72808	2.74808	0	0	9.8338	5.60738	21.0832	5.01579	6.82119	11.0909	0	3.22231	19.7222	0	3.3489	3.61997	4.99195	1.83433
2.31367	3.07883	0.972978	1.47559e-05	8.3585e-05	DYNC1LI1_chr3:32541037-32545965:-	0	0	0	0	2.15399	0	0	0	0	4.58992	2.69985	3.19736	4.29091	4.82617	4.22529	1.44509	3.24597	5.31391	5.16397	1.56776	1.77103	5.4121	3.75998	2.6628	4.86631	2.61641	3.63744	2.74808	8.9394	0	5.46322	0	0	0	0	2.60961	0	4.83346	0	2.24866	2.51167	5.17139	2.49598	0
7.47676	3.07645	0.566371	1.21362e-08	2.16429e-07	RACGAP1_chr12:49991998-49992655:-	0	0	0	0	8.61596	0	0	0	0	7.21273	8.09955	14.3881	11.4424	8.20449	9.50691	6.50292	8.65593	7.97086	7.10046	4.70329	12.3972	14.2068	24.4399	9.58607	10.9492	3.48855	4.5468	5.49616	8.9394	8.13636	17.4823	5.60738	4.86535	12.0379	4.54746	16.9625	5.71884	8.05577	12.5505	5.24688	16.7445	9.82564	3.32797	3.66865
3.19674	3.03675	0.883504	1.70047e-05	9.53073e-05	UBE3C_chr7:157220689-157231327:+	0	0	0	0	3.23098	0	0	0	0	3.93421	2.02489	7.9934	4.29091	2.8957	2.11265	2.16764	2.16398	10.6278	4.51848	1.04518	7.96963	5.4121	2.81998	5.32559	9.12432	10.4656	6.36552	6.18318	0	0	3.27793	0	0	7.02211	0	4.56683	0	3.22231	8.96464	0	4.18612	6.20567	4.15996	0
28.7623	2.96686	0.446376	2.57072e-12	1.5925e-10	TBC1D31_chr8:123077111-123105464:+	8.55301	12.8295	0	0	7.53896	0	0	0	7.05869	32.7851	52.6471	63.9472	15.7334	27.9918	80.2805	71.5321	46.5256	7.97086	12.9099	38.6715	40.7337	97.4179	33.8398	32.4861	88.2018	87.2137	40.9212	13.7404	35.7576	22.375	24.0382	9.34564	29.1921	23.0726	6.82119	46.3207	12.8674	24.1673	12.5505	21.7371	23.4423	47.0597	37.8556	14.6746
4.36856	2.86824	0.683662	4.68913e-06	3.38067e-05	ZNF562_chr19:9652953-9653881:-	5.34563	0	0	0	0	0	0	0	0	4.58992	8.77451	3.19736	2.86061	3.37832	12.6759	2.16764	1.08199	5.31391	4.51848	3.13553	3.54206	6.76513	8.45995	5.32559	3.64973	6.9771	5.45616	8.24424	8.9394	0	5.46322	16.8221	0	5.01579	0	2.60961	4.28913	6.44462	5.37878	7.49554	4.18612	4.13711	5.40795	4.58581
6.84973	2.86163	0.605753	3.57729e-07	4.04853e-06	AMBRA1_chr11:46493608-46508370:-	0	3.20738	0	0	5.38497	0	0	0	0	5.24562	8.09955	13.5888	12.8727	6.27402	8.45058	10.8382	7.03294	18.5987	7.10046	3.65811	8.85515	10.8242	10.3399	3.19536	11.5575	7.84923	11.8217	0	8.9394	14.2386	9.8338	3.73825	0	3.00947	15.9161	5.21923	0	1.61115	17.9293	5.24688	15.9073	10.3428	5.82394	5.50298
9.76278	2.85195	0.524459	7.75975e-09	1.548e-07	LDLR_chr19:11120092-11120522:+	5.34563	0	1.57736	0	2.15399	0	3.22131	0	0	7.86843	9.44947	6.39472	12.8727	8.20449	16.9012	2.89019	4.86896	29.2265	14.2009	4.1807	10.6262	13.5303	26.3198	4.26047	18.8569	1.74427	2.72808	9.61828	20.8586	6.10227	33.872	20.5604	6.48713	17.0537	20.4636	8.48125	10.008	4.83346	21.5151	8.24509	10.0467	5.17139	6.23994	9.17163
11.2983	2.78142	0.489186	1.47079e-09	3.84694e-08	DOCK5_chr8:25407983-25408940:+	5.34563	0	0	0	5.38497	0	5.36886	0	0	16.3926	9.44947	18.3848	21.4546	21.2351	7.39426	20.2313	14.0659	26.5695	8.39146	12.0195	9.74066	24.3545	16.9199	23.4326	21.2901	14.8263	14.5497	4.12212	8.9394	8.13636	12.0191	7.47651	16.2178	5.01579	22.7373	12.3957	20.0159	4.83346	12.5505	5.24688	7.53502	13.9628	32.4477	6.42014
15.017	2.77175	0.61834	4.18835e-07	4.65065e-06	MATR3_chr5:139278327-139279129:+	4.27651	3.20738	1.57736	0	8.61596	0	2.14754	0	0	5.90132	16.8741	39.967	22.8849	2.41308	7.39426	3.61273	3.24597	18.5987	5.16397	8.88399	18.5958	6.08862	26.3198	6.39071	27.373	6.10496	1.81872	4.80914	43.2071	42.7159	22.9455	29.906	9.7307	48.1516	0	16.9625	12.8674	8.86135	77.0959	14.2415	19.2562	7.75709	2.07998	5.50298
17.6447	2.75833	0.470567	4.17178e-10	1.26111e-08	TBC1D31_chr8:123077111-123109620:+	0	3.20738	0	8.19512	9.69295	0	0	0	4.23521	24.261	20.9238	43.9637	20.0243	21.2351	36.9713	23.844	16.2299	29.2265	5.80947	17.2454	26.5654	52.768	32.8998	19.1721	59.6122	46.2233	12.731	8.93126	11.9192	0	18.575	3.73825	22.705	28.0884	15.9161	47.6255	10.008	11.2781	8.96464	24.7353	18.4189	17.0656	19.5518	7.3373
7.01083	2.75656	0.571108	2.20118e-07	2.7858e-06	KPNB1_chr17:47663089-47668410:+	5.34563	4.27651	0	0	0	0	0	0	0	9.17983	5.3997	17.5855	7.15152	8.6871	7.39426	2.89019	7.03294	15.9417	5.80947	7.83882	11.5117	6.08862	12.2199	4.79303	6.69117	10.4656	2.72808	4.80914	5.9596	14.2386	15.297	14.953	4.86535	14.0442	13.6424	18.2673	0	4.02789	14.3434	14.9911	10.8839	4.13711	6.23994	5.50298
2.65076	2.71053	0.906563	0.000112223	0.000455472	SEMA4B_chr15:90219793-90221765:+	0	3.20738	0	0	0	0	0	0	0	5.24562	6.07466	7.19406	5.72122	1.44785	4.22529	5.05783	5.40996	5.31391	1.93649	3.13553	2.65654	10.8242	6.57996	3.72791	5.47459	4.36068	1.81872	1.37404	0	8.13636	0	0	3.24357	6.01895	0	6.52404	2.85942	0	0	0	0	3.10283	2.07998	1.83433
6.79519	2.67902	0.653499	4.13898e-06	3.16163e-05	TBC1D31_chr8:123077111-123120188:+	0	7.48389	0	2.34146	0	0	0	0	0	12.4583	12.8243	16.7861	4.29091	8.20449	11.6196	9.39311	4.86896	7.97086	1.93649	6.27105	14.1682	24.3545	11.2799	6.39071	25.5481	13.0821	8.18423	4.80914	2.9798	0	3.27793	7.47651	17.8396	13.0411	4.54746	9.78606	2.85942	3.22231	3.58586	8.24509	0	11.3771	8.31992	0
5.40495	2.673	0.608619	2.26294e-06	1.86258e-05	ZNF292_chr6:87215903-87233527:+	0	2.13825	0	0	5.38497	0	0	0	0	1.96711	4.04977	8.79274	2.86061	3.37832	6.33794	7.94801	6.49195	10.6278	1.29099	5.22588	2.65654	4.05908	7.51996	6.39071	10.3409	4.36068	4.5468	6.18318	13.4091	8.13636	14.2044	14.953	6.48713	8.02526	4.54746	7.17644	4.28913	2.41673	12.5505	9.7442	10.8839	2.5857	3.32797	2.75149
4.55069	2.63438	0.611368	4.71053e-06	3.38067e-05	UBR2_chr6:42676056-42679832:+	0	0	0	0	0	0	3.22131	0	2.82348	5.90132	10.1244	7.9934	7.15152	9.16972	4.22529	5.05783	4.32796	5.31391	3.87298	6.27105	8.85515	9.47118	8.45995	5.85815	4.25802	8.72137	10.003	1.37404	4.4697	0	8.74116	0	4.86535	4.01263	0	7.82884	5.71884	3.22231	0	8.24509	7.53502	1.55142	10.8159	11.006
6.89705	2.61564	0.75449	3.8331e-05	0.000183347	PCCA_chr13:100301460-100309908:+	2.13825	0	0	0	5.38497	0	2.14754	0	0	5.24562	10.1244	11.9901	8.58183	6.75664	9.50691	7.22547	7.03294	7.97086	2.58199	4.70329	4.42757	17.5893	19.7399	8.52095	33.4558	9.59351	7.27487	2.74808	19.3687	0	27.3161	3.73825	0	3.00947	4.54746	8.48125	0	0	16.1364	5.24688	20.0934	8.27423	7.90392	0
155.165	2.61396	0.303409	3.64021e-19	8.56905e-17	SPECC1_chr17:20204333-20205912:+	62.0094	33.1429	20.5057	32.7805	54.9267	0	22.5492	14.7715	18.3526	125.895	141.067	347.713	120.146	153.955	138.378	89.5958	167.709	348.061	152.337	118.627	79.6963	159.657	327.118	118.761	177.012	77.6202	109.123	87.2515	308.409	282.738	284.088	383.171	183.261	152.48	341.06	120.695	284.512	49.1402	371.136	110.934	77.0247	182.033	209.662	177.012
5.51492	2.61076	0.58167	1.651e-06	1.46554e-05	IKZF1_chr7:50376533-50391863:+	2.13825	0	2.36604	0	3.23098	0	0	0	0	4.58992	4.04977	13.5888	18.594	1.93047	8.45058	7.94801	4.86896	7.97086	9.03695	9.40658	6.1986	2.02954	13.1599	3.19536	7.29946	6.9771	10.003	3.4351	0	4.06818	7.64851	0	9.7307	7.02211	11.3687	9.78606	2.85942	5.63904	0	8.24509	4.18612	2.5857	5.40795	3.66865
7.23668	2.59932	0.562483	4.64242e-07	5.10666e-06	XPO1_chr2:61482957-61490776:-	0	0	0	7.02439	4.30798	0	0	0	0	10.4912	11.4744	15.9868	8.58183	5.7914	14.7885	9.39311	2.70498	21.2556	6.45497	5.74847	9.74066	4.05908	15.0399	9.05351	6.69117	9.59351	4.5468	4.80914	5.9596	8.13636	10.9264	0	6.48713	13.0411	18.1899	9.13365	2.85942	4.83346	26.8939	4.49732	9.20947	5.68853	2.49598	10.0888
25.5299	2.58178	0.351375	3.34266e-14	4.91789e-12	TMEM181_chr6:158583954-158589782:+	0	7.48389	2.36604	3.51219	11.8469	0	6.44263	0	9.1763	19.0154	22.9487	52.7564	25.7455	22.2004	47.5345	29.6244	25.4268	66.4238	21.9469	21.4261	19.4813	43.9734	52.6397	32.4861	72.9946	30.5248	19.0965	21.9846	37.2475	50.8522	26.2235	16.8221	12.9743	43.1358	31.8322	21.5293	4.28913	13.6948	66.3383	21.7371	25.1167	36.1997	14.1439	23.8462
7.64217	2.5813	0.606985	2.50115e-06	2.03024e-05	MAP3K4_chr6:161048616-161049979:+	0	4.27651	2.36604	0	4.30798	0	0	0	0	2.62281	7.42459	23.9802	8.58183	3.86094	8.45058	4.33528	3.24597	15.9417	11.6189	6.27105	10.6262	13.5303	5.63997	4.26047	12.1658	3.48855	5.45616	7.55722	29.798	22.375	24.0382	11.2148	4.86535	11.0347	34.106	3.26202	10.008	4.83346	0	8.24509	11.7211	5.17139	2.07998	6.42014
5.37253	2.56913	0.585995	2.15299e-06	1.79721e-05	GDAP2_chr1:117911994-117918736:-	0	6.41476	0	0	0	0	2.14754	0	0	12.4583	14.1742	3.9967	5.72122	12.0654	14.7885	3.61273	5.95095	7.97086	7.74596	6.79364	7.96963	8.11816	2.81998	7.45583	1.82486	6.9771	8.18423	4.80914	2.9798	6.10227	3.27793	0	3.24357	7.02211	6.82119	9.13365	5.71884	4.83346	8.96464	8.99464	10.8839	1.55142	9.5679	1.83433
5.0687	2.56673	0.631727	8.36075e-06	5.29064e-05	NSD2_chr4:1892166-1935262:+	5.34563	0	0	0	2.15399	0	0	0	0	3.27851	4.04977	15.9868	10.0121	1.44785	9.50691	3.61273	2.70498	7.97086	1.29099	2.61294	7.08412	7.44164	10.3399	2.6628	7.90775	3.48855	5.45616	5.49616	4.4697	6.10227	8.74116	5.60738	8.10891	3.00947	6.82119	7.17644	15.7268	0	3.58586	4.49732	2.51167	5.17139	3.32797	9.17163
10.6521	2.56196	0.41885	1.83209e-10	6.16104e-09	HAUS4_chr14:22950314-22952683:-	3.20738	0	0	8.19512	3.23098	0	0	0	2.82348	12.4583	7.42459	19.9835	17.1637	10.6176	7.39426	6.50292	7.57394	13.2848	6.45497	10.4518	11.5117	16.9128	12.2199	12.2489	13.3823	17.4427	5.45616	8.93126	7.4495	12.2045	18.575	9.34564	4.86535	34.1074	25.011	16.3101	12.8674	9.66693	3.58586	14.9911	21.7678	12.9285	16.6398	8.25446
73.0862	2.56112	0.273467	9.01025e-22	5.30253e-19	TMEM165_chr4:55411614-55417985:+	11.7604	19.2443	14.9849	10.5366	33.3868	0	18.2541	0	16.235	129.173	103.944	78.3353	87.2486	137.546	92.9564	79.4801	50.8536	132.848	71.0046	75.7752	78.8108	89.9762	94.9395	86.8072	79.0775	85.4694	58.199	52.2135	180.278	144.42	124.561	57.9429	48.6535	89.2811	159.161	108.951	52.8993	51.557	95.0252	122.927	64.4663	62.0567	65.7273	37.6037
9.78513	2.55113	0.544104	2.60352e-07	3.19202e-06	SNX6_chr14:34575756-34609742:-	6.41476	0	0	0	5.38497	0	3.22131	0	0	4.58992	8.09955	14.3881	2.86061	12.0654	8.45058	3.61273	2.16398	37.1973	13.5554	4.70329	11.5117	4.73559	6.57996	16.5093	3.64973	2.61641	9.09359	4.12212	7.4495	22.375	27.3161	18.6913	4.86535	8.02526	54.5696	18.2673	12.8674	8.86135	12.5505	10.4938	9.20947	5.17139	4.57595	10.0888
45.4252	2.53934	0.379633	9.90348e-13	7.77093e-11	NEIL3_chr4:177353308-177360677:+	7.48389	11.7604	8.67547	9.36585	9.69295	18.2309	6.44263	4.43144	3.52934	26.8838	53.322	131.092	47.2001	25.0961	63.3794	33.9597	31.9187	138.162	29.0473	24.039	30.1075	78.4755	109.039	23.4326	224.458	58.4332	57.2896	63.2058	32.7778	54.9204	108.172	74.7651	19.4614	40.1263	52.2958	43.711	35.7427	12.8892	50.202	36.7281	65.3035	46.5425	9.5679	19.2604
7.83774	2.52854	0.542643	6.66541e-07	6.88175e-06	NSD2_chr4:1900626-1918623:+	0	0	0	0	0	0	5.36886	0	5.64695	4.58992	8.09955	18.3848	5.72122	5.30879	12.6759	6.50292	4.32796	15.9417	5.80947	1.04518	8.85515	12.8537	4.69997	3.19536	22.5067	5.23282	10.003	6.18318	14.899	8.13636	25.1308	18.6913	0	31.0979	11.3687	6.52404	11.4377	4.02789	10.7576	5.99643	13.3956	5.68853	3.74396	8.25446
12.3787	2.52812	0.519688	1.20376e-07	1.62853e-06	MYBL2_chr20:43702490-43705358:+	3.20738	0	6.30943	3.51219	6.46197	0	0	0	0	3.27851	8.09955	43.9637	41.4788	4.34355	26.4081	3.61273	7.03294	13.2848	16.1374	8.88399	14.1682	18.9424	24.4399	9.58607	29.8061	11.3378	10.9123	8.24424	13.4091	0	17.4823	31.7752	11.3525	25.0789	9.09493	17.6149	10.008	4.83346	10.7576	8.99464	10.8839	13.4456	0	7.3373
8.73296	2.51413	0.530458	3.38457e-07	3.90553e-06	MCTP2_chr15:94298201-94315637:+	3.20738	2.13825	2.36604	0	3.23098	0	0	0	2.11761	1.96711	9.44947	21.5822	5.72122	10.6176	4.22529	7.94801	7.03294	10.6278	13.5554	3.13553	10.6262	5.4121	18.7999	7.98839	15.8155	10.4656	3.63744	2.06106	47.6768	10.1704	8.74116	35.5134	0	6.01895	6.82119	3.91442	5.71884	4.83346	12.5505	5.24688	13.3956	5.68853	2.91197	17.4261
19.3644	2.47967	0.381459	1.06046e-11	5.4268e-10	IRAK3_chr12:66203711-66228370:+	5.34563	4.27651	3.9434	2.34146	15.0779	0	0	0	2.82348	40.6535	40.4977	17.5855	7.15152	31.8527	55.9851	15.896	12.4429	29.2265	27.7564	23.5164	30.993	22.3249	42.2998	28.7582	20.0735	26.1641	15.4591	13.0534	16.3889	16.2727	16.3897	11.2148	37.301	13.0411	13.6424	38.4918	27.1645	12.0837	26.8939	41.975	29.3029	16.0313	19.1358	16.5089
10.0144	2.47213	0.442556	5.33447e-09	1.12119e-07	OGDH_chr7:44645327-44647759:+	3.20738	5.34563	0	0	0	0	2.14754	0	4.94108	8.52413	10.1244	13.5888	10.0121	7.23925	15.8448	18.0637	4.86896	13.2848	10.9734	10.4518	11.5117	10.1477	21.6199	17.5745	12.7741	1.74427	5.45616	4.80914	11.9192	24.4091	17.4823	14.953	3.24357	12.0379	20.4636	5.21923	5.71884	7.2502	37.6515	8.99464	14.2328	6.20567	15.3918	7.3373
4.60504	2.46551	0.62049	1.41713e-05	8.17631e-05	UTP4_chr16:69155871-69167185:+	0	0	1.57736	3.51219	2.15399	0	0	0	0	1.96711	7.42459	10.3914	2.86061	4.82617	11.6196	4.33528	2.70498	7.97086	6.45497	2.61294	7.96963	6.76513	2.81998	4.79303	7.29946	6.10496	2.72808	5.49616	11.9192	0	8.74116	3.73825	0	10.0316	11.3687	8.48125	10.008	5.63904	12.5505	4.49732	0	3.10283	2.07998	4.58581
9.73671	2.45794	0.439255	4.43655e-09	1.0042e-07	MCTP2_chr15:94356137-94385525:+	4.27651	0	3.15472	7.02439	0	0	0	0	2.11761	12.4583	9.44947	16.7861	12.8727	10.135	30.6334	8.67056	16.7709	10.6278	4.51848	7.83882	15.0538	17.5893	25.3799	6.39071	18.2486	14.8263	12.731	6.8702	17.8788	4.06818	17.4823	9.34564	17.8396	9.02842	9.09493	13.7005	11.4377	8.05577	16.1364	8.24509	6.6978	14.4799	8.73591	6.42014
4.35884	2.42269	0.637858	2.80484e-05	0.000142913	RNF213_chr17:80289659-80291827:+	0	0	1.57736	0	5.38497	0	0	0	0	3.93421	4.72474	16.7861	5.72122	10.6176	5.28161	3.61273	8.65593	5.31391	1.93649	3.65811	4.42757	4.05908	9.39995	4.26047	7.29946	10.4656	2.72808	0	14.899	0	5.46322	0	6.48713	6.01895	6.82119	9.78606	0	4.83346	3.58586	4.49732	1.67445	3.10283	4.15996	1.83433
19.039	2.41518	0.46054	7.48467e-09	1.51887e-07	MCTP2_chr15:94356137-94402019:+	3.20738	7.48389	3.15472	0	4.30798	16.5736	0	0	1.41174	9.17983	12.1493	60.7498	18.594	10.6176	43.3092	8.67056	10.2789	37.1973	16.1374	4.1807	14.1682	19.6189	48.8797	6.39071	36.4973	17.4427	12.731	10.9923	67.0455	22.375	22.9455	46.7282	38.9228	20.0632	34.106	15.0053	27.1645	7.2502	64.5454	7.49554	20.9306	12.4113	11.2319	11.006
6.64036	2.41471	0.580833	4.763e-06	3.38614e-05	POLE2_chr14:49663315-49674427:-	0	6.41476	0	0	2.15399	0	0	0	2.11761	1.3114	3.37481	12.7894	14.303	1.93047	17.9575	5.05783	9.19692	15.9417	5.16397	6.79364	13.2827	8.79467	14.0999	3.72791	20.6818	12.2099	13.6404	2.74808	5.9596	10.1704	12.0191	9.34564	0	12.0379	9.09493	7.82884	0	4.83346	16.1364	6.74598	5.02335	4.13711	2.49598	5.50298
4.66203	2.39129	0.62292	2.18282e-05	0.000117314	CACUL1_chr10:118729295-118730410:-	3.20738	0	0	2.34146	2.15399	0	0	0	0	3.27851	4.72474	5.59538	11.4424	3.37832	4.22529	6.50292	3.24597	7.97086	6.45497	6.79364	4.42757	4.05908	11.2799	1.59768	3.04144	3.48855	7.27487	3.4351	4.4697	4.06818	4.37058	9.34564	8.10891	12.0379	13.6424	4.56683	2.85942	4.83346	23.3081	3.74777	3.3489	3.10283	2.07998	0
8.07345	2.38269	0.50599	3.32342e-07	3.87294e-06	UGGT2_chr13:95983804-95999307:-	4.27651	5.34563	0	0	4.30798	0	0	0	0	9.17983	4.72474	11.1908	4.29091	13.9959	11.6196	5.05783	6.49195	26.5695	3.22748	7.83882	2.65654	4.73559	8.45995	10.6512	7.29946	6.9771	5.45616	7.55722	19.3687	32.5454	7.64851	7.47651	12.9743	13.0411	25.011	9.78606	5.71884	4.83346	17.9293	6.74598	9.20947	3.10283	7.90392	8.25446
10.7636	2.38027	0.416047	1.38325e-09	3.70019e-08	RAB27A_chr15:55223889-55234956:-	0	4.27651	0	4.68293	3.23098	0	8.59017	0	0	11.1469	10.7994	30.3749	12.8727	6.75664	23.2391	13.0058	16.2299	7.97086	4.51848	11.4969	9.74066	10.8242	11.2799	19.1721	18.8569	13.9542	7.27487	5.49616	17.8788	16.2727	20.7602	11.2148	9.7307	7.02211	6.82119	9.13365	0	11.2781	16.1364	10.4938	15.07	17.5827	14.9759	11.9231
11.46	2.37776	0.408341	8.97623e-10	2.45698e-08	DENND3_chr8:141160632-141163429:+	2.13825	2.13825	2.36604	0	6.46197	0	8.59017	0	0	17.704	8.09955	11.1908	8.58183	23.6482	28.5207	20.2313	20.0168	5.31391	13.5554	14.6325	5.31309	18.2659	9.39995	17.0419	19.4652	13.0821	17.2778	3.4351	13.4091	4.06818	10.9264	16.8221	17.8396	30.0947	11.3687	9.78606	8.57826	3.22231	7.17171	10.4938	14.2328	18.617	20.3838	12.8403
4.34708	2.37659	0.653663	5.88922e-05	0.00026157	ATP13A3_chr3:194448457-194454392:-	0	0	0	0	3.23098	0	0	0	2.82348	3.27851	4.72474	5.59538	4.29091	1.93047	14.7885	1.44509	1.62299	5.31391	5.16397	1.56776	4.42757	8.11816	5.63997	2.6628	5.47459	6.10496	5.45616	5.49616	13.4091	6.10227	2.18529	7.47651	9.7307	11.0347	4.54746	1.30481	5.71884	1.61115	19.7222	2.99821	5.02335	1.03428	1.66398	2.75149
8.40211	2.37297	0.466679	1.19856e-07	1.62853e-06	TRIO_chr5:14316513-14336727:+	2.13825	0	4.73207	0	0	0	0	0	5.64695	5.90132	10.1244	16.7861	12.8727	10.135	14.7885	5.05783	6.49195	15.9417	9.03695	2.61294	3.54206	11.5007	18.7999	4.79303	17.0321	9.59351	6.36552	2.74808	13.4091	16.2727	18.575	9.34564	6.48713	3.00947	15.9161	7.82884	7.14855	7.2502	12.5505	11.9929	14.2328	8.27423	4.99195	16.5089
4.35979	2.35989	0.648851	5.26252e-05	0.000237318	ATP2A2_chr12:110340659-110342448:+	0	0	2.36604	0	2.15399	0	2.14754	0	0	3.27851	2.02489	8.79274	5.72122	3.86094	8.45058	3.61273	5.95095	13.2848	5.16397	2.09035	5.31309	3.38257	7.51996	3.72791	3.04144	17.4427	1.81872	0	0	0	6.55587	9.34564	6.48713	4.01263	4.54746	4.56683	0	1.61115	17.9293	6.74598	6.6978	2.06856	2.49598	2.75149
7.90413	2.35436	0.577107	4.49121e-06	3.32463e-05	STIL_chr1:47280241-47282459:-	0	0	0	0	8.61596	0	5.36886	0	0	3.27851	7.42459	11.1908	7.15152	5.30879	12.6759	5.78037	6.49195	18.5987	3.87298	4.70329	4.42757	11.5007	5.63997	4.79303	27.373	3.48855	10.9123	8.93126	5.9596	26.4432	27.3161	26.1678	4.86535	19.06	0	5.21923	2.85942	3.22231	12.5505	2.99821	14.2328	15.5142	1.66398	13.7574
42.43	2.34905	0.370203	1.97214e-11	9.28483e-10	CCDC134_chr22:41808875-41813822:+	2.13825	6.41476	15.7736	9.36585	21.5399	0	17.1803	0	8.47043	30.1623	35.098	138.286	87.2486	32.3353	85.5622	39.7401	38.9517	66.4238	16.7829	19.3357	22.1379	51.415	75.1996	29.8233	45.6216	20.9313	28.1901	12.3664	55.1263	42.7159	220.714	82.2416	48.6535	28.0884	68.2119	73.0692	35.7427	16.1115	55.5808	28.483	56.094	44.9911	34.9437	31.1835
19.8769	2.3346	0.365198	2.57542e-11	1.12269e-09	ZSWIM6_chr5:61472681-61473037:+	9.62214	6.41476	7.09811	0	4.30798	0	6.44263	0	3.52934	21.6382	12.8243	38.3683	14.303	27.5092	42.2529	27.4568	30.2957	26.5695	18.0739	12.5421	15.9393	24.3545	69.5596	27.1605	27.9813	22.6756	25.4621	15.1144	31.2879	22.375	44.7984	28.0369	25.9485	24.0758	40.9272	33.2726	12.8674	17.7227	12.5505	7.49554	21.7678	17.5827	17.0558	7.3373
5.89507	2.32949	0.545671	3.19099e-06	2.52066e-05	SNX6_chr14:34586230-34609742:-	4.27651	3.20738	0	0	3.23098	0	0	0	0	5.90132	8.09955	7.9934	8.58183	6.75664	9.50691	2.16764	1.08199	10.6278	5.80947	6.79364	6.1986	4.73559	7.51996	7.45583	6.69117	6.10496	3.63744	4.80914	2.9798	8.13636	21.8529	5.60738	0	4.01263	11.3687	15.6577	10.008	3.22231	0	11.9929	3.3489	4.13711	2.07998	12.8403
6.87081	2.28415	0.467695	2.19887e-07	2.7858e-06	XPO1_chr2:61482380-61490776:-	2.13825	3.20738	2.36604	0	3.23098	0	2.14754	0	0	7.86843	10.1244	12.7894	7.15152	7.72187	8.45058	6.50292	8.65593	7.97086	6.45497	8.88399	15.9393	14.8833	15.9799	7.98839	10.9492	7.84923	10.9123	4.80914	16.3889	0	6.55587	0	8.10891	6.01895	4.54746	11.0909	0	4.83346	12.5505	7.49554	7.53502	6.72281	3.74396	6.42014
7.54388	2.28283	0.455602	1.15495e-07	1.59926e-06	LIMK2_chr22:31258291-31260077:+	4.27651	3.20738	3.15472	0	0	0	3.22131	0	0	15.0812	14.8492	5.59538	7.15152	15.9264	9.50691	15.1735	9.73792	7.97086	9.03695	5.74847	6.1986	5.4121	6.57996	6.92327	3.64973	6.10496	6.36552	0	7.4495	12.2045	5.46322	11.2148	6.48713	7.02211	18.1899	13.0481	8.57826	4.02789	10.7576	7.49554	6.6978	8.79137	7.90392	8.25446
6.76513	2.26699	0.55135	7.11986e-06	4.76732e-05	KPNB1_chr17:47664159-47674782:+	2.13825	0	3.9434	0	3.23098	0	0	0	2.11761	3.93421	8.77451	15.9868	7.15152	3.86094	8.45058	2.16764	3.78697	7.97086	5.16397	7.31623	10.6262	9.47118	1.87999	3.19536	12.7741	4.36068	3.63744	2.74808	5.9596	0	8.74116	9.34564	8.10891	8.02526	0	8.48125	4.28913	5.63904	32.2727	4.49732	19.2562	1.55142	3.74396	9.17163
22.663	2.25841	0.462156	5.74991e-08	8.45955e-07	TBC1D31_chr8:123077111-123084340:+	3.20738	5.34563	1.57736	11.7073	4.30798	0	6.44263	14.7715	0	32.7851	24.9736	32.7729	25.7455	21.2351	62.323	50.5783	29.2138	15.9417	17.4284	36.5811	30.1075	85.9172	29.1398	20.2373	65.0868	64.5381	26.3714	10.9923	46.1869	0	29.5014	7.47651	6.48713	43.1358	22.7373	38.4918	0	14.5004	12.5505	18.7388	12.5584	23.7884	25.3757	6.42014
19.8778	2.23898	0.421491	1.04881e-08	1.99105e-07	TBC1D14_chr4:6923373-6924111:+	6.41476	7.48389	6.30943	0	14.0009	0	5.36886	0	0	11.1469	21.5988	34.3716	11.4424	21.7178	68.661	14.4509	20.0168	71.7377	22.5924	14.1099	33.6496	33.8257	30.0798	17.0419	18.8569	19.187	7.27487	10.9923	8.9394	20.3409	5.46322	35.5134	43.7881	54.1705	68.2119	20.2245	8.57826	12.8892	16.1364	8.24509	21.7678	11.8942	8.73591	22.0119
53.4895	2.23842	0.329213	6.91676e-13	5.81502e-11	CHSY1_chr15:101235082-101235577:-	14.9678	9.62214	8.67547	25.7561	11.8469	0	16.1066	17.7258	8.47043	34.0965	41.8477	167.062	65.794	50.1922	69.7173	23.1215	30.8367	172.702	62.6132	24.039	38.9627	35.8552	140.059	46.3327	55.9625	38.374	44.5586	28.1678	73.0051	130.182	91.7821	89.7181	32.4357	78.2463	118.234	73.7216	58.6181	24.9729	75.303	23.2362	27.6284	88.4308	24.9598	42.1895
8.31727	2.23103	0.424391	2.58305e-08	4.34321e-07	R3HCC1L_chr10:98156093-98163397:+	4.27651	3.20738	0	0	3.23098	0	6.44263	0	0	9.17983	8.09955	16.7861	12.8727	11.1002	11.6196	4.33528	9.19692	7.97086	7.74596	7.83882	13.2827	10.1477	13.1599	10.1186	14.5989	7.84923	9.09359	7.55722	10.4293	12.2045	2.18529	7.47651	11.3525	7.02211	18.1899	14.3529	8.57826	3.22231	17.9293	13.492	7.53502	10.3428	2.49598	14.6746
4.86747	2.21705	0.606611	4.5702e-05	0.000212614	TMEM135_chr11:87067694-87091395:+	0	4.27651	0	0	2.15399	0	0	0	2.11761	7.21273	4.04977	10.3914	5.72122	7.72187	2.11265	5.05783	5.95095	7.97086	3.22748	6.27105	6.1986	4.05908	15.9799	5.32559	3.64973	13.0821	3.63744	3.4351	7.4495	0	8.74116	5.60738	14.596	6.01895	11.3687	8.48125	7.14855	2.41673	16.1364	0	0	3.61997	2.07998	5.50298
35.8932	2.19841	0.439186	3.68025e-08	5.85359e-07	SKA3_chr13:21167988-21168399:-	0	7.48389	7.09811	10.5366	29.0789	0	6.44263	8.86289	5.64695	12.4583	26.3235	61.5492	78.6668	20.7525	45.4219	23.1215	22.7218	42.5112	30.9838	33.4456	43.3902	55.4741	34.7798	18.6396	83.3355	41.8626	24.5527	12.3664	61.0859	40.6818	50.2617	37.3825	12.9743	32.1011	52.2958	49.5827	0	19.3339	118.333	15.7406	67.8152	29.4769	7.07193	39.438
11.0253	2.18604	0.44264	1.04201e-07	1.46005e-06	PDE4D_chr5:58988493-58993465:-	2.13825	12.8295	0	0	5.38497	0	0	0	2.11761	7.21273	5.3997	23.1809	24.3152	11.5828	8.45058	9.39311	16.7709	10.6278	5.16397	8.3614	8.85515	10.8242	18.7999	6.92327	26.1564	7.84923	11.8217	9.61828	16.3889	20.3409	25.1308	22.4295	4.86535	9.02842	25.011	19.5721	8.57826	9.66693	16.1364	5.24688	10.0467	23.2713	11.6479	3.66865
5.47531	2.16781	0.524359	7.37984e-06	4.85256e-05	PICALM_chr11:85990250-86031611:-	4.27651	4.27651	0	0	0	0	0	0	2.11761	3.93421	4.04977	5.59538	5.72122	5.7914	5.28161	7.22547	9.73792	13.2848	5.80947	6.27105	4.42757	6.76513	3.75998	9.05351	13.3823	5.23282	6.36552	6.18318	7.4495	0	18.575	7.47651	8.10891	0	6.82119	9.78606	5.71884	1.61115	0	3.74777	0	6.72281	12.4799	7.3373
4.47493	2.1369	0.630428	0.000104922	0.000433311	SNX6_chr14:34593045-34609742:-	0	0	0	0	8.61596	0	0	0	0	6.55702	8.77451	6.39472	2.86061	7.72187	4.22529	2.89019	2.16398	7.97086	4.51848	1.56776	3.54206	6.76513	2.81998	4.26047	3.64973	4.36068	3.63744	2.74808	4.4697	10.1704	15.297	16.8221	8.10891	3.00947	13.6424	5.21923	10.008	0	5.37878	3.74777	4.18612	5.68853	4.99195	0
31.66	2.12666	0.292184	5.63535e-14	7.36978e-12	CLASP1_chr2:121605701-121606180:-	7.48389	12.8295	7.09811	2.34146	19.3859	0	10.7377	0	9.88217	38.0307	33.7481	47.9604	27.1758	28.957	39.0839	46.9655	34.0827	61.1099	11.6189	21.4261	29.222	42.6203	34.7798	21.3024	47.4465	29.6527	26.3714	22.6717	41.7172	52.8863	55.7249	22.4295	35.6792	41.1295	50.0221	55.4543	38.6022	8.86135	89.6464	22.4866	51.9079	39.8197	22.4638	16.5089
7.72922	2.12317	0.592744	3.26023e-05	0.000160556	HNRNPLL_chr2:38585644-38591648:-	8.55301	0	0	2.34146	5.38497	0	0	0	0	15.0812	11.4744	10.3914	5.72122	9.65234	4.22529	29.6244	22.1808	5.31391	1.93649	4.1807	3.54206	14.8833	23.4999	13.8465	13.9906	14.8263	3.63744	4.80914	0	8.13636	5.46322	0	6.48713	6.01895	20.4636	18.9197	0	4.83346	7.17171	5.99643	9.20947	13.9628	16.6398	7.3373
4.83546	2.11875	0.555483	2.55956e-05	0.000132714	USP42_chr7:6111125-6115523:+	0	3.20738	0	0	6.46197	0	0	0	0	3.93421	4.04977	3.9967	7.15152	5.7914	5.28161	6.50292	4.32796	21.2556	5.80947	5.74847	5.31309	8.79467	5.63997	7.45583	3.04144	6.9771	3.63744	2.74808	5.9596	8.13636	3.27793	0	4.86535	5.01579	6.82119	5.21923	4.28913	3.22231	23.3081	7.49554	5.02335	2.5857	3.32797	2.75149
14.252	2.05248	0.332614	1.63883e-10	5.78403e-09	RC3H1_chr1:173992755-173993135:-	4.27651	3.20738	5.52075	0	8.61596	0	5.36886	0	4.23521	12.4583	20.2489	16.7861	8.58183	18.8221	20.0701	21.6764	12.9839	29.2265	12.2644	16.7228	11.5117	14.8833	22.5599	14.3791	20.0735	10.4656	17.2778	16.4885	28.3081	30.5113	37.1499	39.2517	14.596	11.0347	20.4636	18.9197	12.8674	8.05577	17.9293	12.7424	9.20947	13.4456	14.5599	5.50298
154.828	2.03703	0.233121	1.99948e-19	5.88348e-17	ZKSCAN1_chr7:100023419-100024307:+	35.2812	54.5255	63.883	52.6829	62.4657	38.1193	50.4672	0	26.1172	137.042	122.168	242.999	174.497	213.317	237.673	107.659	146.069	302.893	107.798	142.144	168.248	194.159	312.078	179.472	284.071	158.729	102.758	150.457	216.036	142.386	333.257	175.698	158.935	191.603	252.384	257.047	124.385	94.2526	353.207	128.174	149.863	138.593	116.479	93.5506
38.4121	2.02341	0.380948	8.55916e-09	1.67902e-07	CCNB1_chr5:69174877-69175537:+	4.27651	11.7604	11.0415	12.878	15.0779	0	8.59017	20.6801	7.76456	22.2939	33.7481	83.9307	60.0728	22.2004	61.2667	18.0637	32.4597	69.0808	36.1478	19.3357	32.7641	61.5627	47.9397	18.107	77.2526	41.8626	30.9182	34.351	53.6364	87.4659	95.0601	56.0738	9.7307	81.2558	47.7484	41.1014	11.4377	0	116.54	24.7353	59.4429	46.0254	6.65593	29.3492
6.73487	2.01312	0.475072	4.67239e-06	3.38067e-05	IRAK3_chr12:66209456-66217235:+	2.13825	0	0	0	8.61596	0	0	0	4.23521	19.0154	12.8243	14.3881	7.15152	15.4437	8.45058	7.94801	4.86896	5.31391	14.8464	12.5421	5.31309	6.08862	9.39995	11.1837	7.90775	9.59351	5.45616	4.12212	2.9798	8.13636	0	0	4.86535	6.01895	6.82119	14.3529	14.2971	4.02789	0	11.2433	7.53502	5.68853	5.40795	4.58581
25.0333	2.01265	0.284803	2.78993e-13	2.73646e-11	TMEM181_chr6:158580940-158589782:+	6.41476	4.27651	11.0415	14.0488	9.69295	0	12.8853	0	2.82348	32.1294	32.3982	54.3551	34.3273	18.8221	31.6897	24.5666	28.6728	21.2556	20.6559	26.1294	30.993	35.8552	52.6397	36.214	32.8476	20.9313	23.6433	30.2289	19.3687	28.4773	42.6131	29.906	24.3267	60.1895	34.106	37.187	8.57826	22.5562	25.101	32.9804	37.6751	43.4397	17.4718	15.5918
18.8189	2.00785	0.369228	1.1177e-08	2.03937e-07	SNX25_chr4:185247294-185267155:+	2.13825	8.55301	4.73207	0	12.9239	0	4.29508	0	10.588	9.83554	6.07466	51.1578	15.7334	13.9959	24.2954	16.6186	14.0659	23.9126	15.4919	11.4969	13.2827	16.9128	42.2998	9.05351	34.6724	17.4427	18.1872	12.3664	49.1667	12.2045	54.6322	29.906	16.2178	31.0979	31.8322	27.401	27.1645	15.306	53.7878	11.9929	27.6284	12.9285	10.3999	10.0888
15.6048	2.00408	0.292728	2.02966e-12	1.42573e-10	IPO7_chr11:9429674-9431003:+	8.55301	9.62214	3.9434	0	5.38497	0	3.22131	0	4.94108	15.7369	16.8741	25.5789	20.0243	13.0307	26.4081	12.2833	11.3609	18.5987	14.8464	16.7228	14.1682	14.2068	18.7999	21.3024	14.5989	20.0591	7.27487	13.0534	28.3081	36.6136	19.6676	28.0369	22.705	24.0758	22.7373	24.7913	20.0159	12.0837	23.3081	14.2415	11.7211	19.1341	14.5599	18.3433
2.63646	1.99846	0.687481	0.000691228	0.0022108	NCOA6_chr20:34714590-34715365:-	0	0	0	0	3.23098	0	2.14754	0	0	3.93421	2.02489	3.9967	5.72122	2.8957	4.22529	3.61273	1.62299	5.31391	3.22748	3.65811	1.77103	3.38257	2.81998	4.26047	3.04144	6.9771	2.72808	0	0	10.1704	3.27793	0	4.86535	4.01263	0	4.56683	4.28913	4.02789	0	1.49911	2.51167	1.55142	1.24799	2.75149
6.61417	1.99792	0.516501	1.47712e-05	8.3585e-05	PRDM2_chr1:13773078-13782831:+	0	5.34563	0	3.51219	6.46197	0	0	0	0	4.58992	6.07466	4.79604	7.15152	6.75664	21.1265	8.67056	4.86896	7.97086	14.8464	6.27105	7.96963	8.11816	9.39995	3.19536	10.9492	9.59351	8.18423	8.93126	8.9394	6.10227	0	16.8221	8.10891	14.0442	0	12.3957	5.71884	7.2502	0	6.74598	10.8839	2.06856	3.74396	2.75149
4.4363	1.98929	0.574944	9.0691e-05	0.000382592	ITPR2_chr12:26550247-26602706:-	0	3.20738	0	4.68293	0	0	2.14754	0	0	7.21273	3.37481	5.59538	11.4424	1.93047	8.45058	6.50292	4.86896	5.31391	9.03695	4.70329	6.1986	2.02954	5.63997	4.79303	1.21658	2.61641	3.63744	5.49616	5.9596	0	4.37058	13.0839	12.9743	0	4.54746	5.21923	2.85942	8.05577	0	5.24688	7.53502	3.61997	5.40795	0
9.77599	1.96982	0.369813	2.35884e-08	4.0237e-07	IRAK3_chr12:66203711-66217235:+	5.34563	0	4.73207	2.34146	4.30798	0	4.29508	0	2.11761	13.114	22.9487	17.5855	11.4424	13.5133	15.8448	9.39311	7.03294	10.6278	14.8464	14.1099	15.0538	11.5007	26.3198	9.05351	6.08288	12.2099	8.18423	8.24424	20.8586	12.2045	7.64851	0	14.596	7.02211	4.54746	17.6149	10.008	4.02789	12.5505	14.2415	13.3956	7.23995	10.8159	4.58581
5.74725	1.96634	0.579742	8.91316e-05	0.000377367	APPL1_chr3:57242856-57267792:+	0	0	0	0	12.9239	0	0	0	0	1.96711	6.07466	10.3914	5.72122	5.30879	7.39426	7.94801	3.24597	5.31391	5.80947	6.27105	8.85515	8.79467	8.45995	10.1186	5.47459	3.48855	1.81872	8.24424	25.3283	14.2386	16.3897	3.73825	0	7.02211	11.3687	10.4385	0	3.22231	8.96464	5.99643	6.6978	5.17139	1.24799	4.58581
9.63083	1.95401	0.380057	5.44894e-08	8.11823e-07	CEP85_chr1:26257597-26259802:+	6.41476	0	5.52075	5.85366	2.15399	0	3.22131	0	0	5.90132	7.42459	15.1875	8.58183	5.30879	14.7885	2.89019	8.11493	15.9417	9.68245	10.9743	12.3972	16.9128	15.9799	9.58607	17.6404	8.72137	20.0059	6.8702	5.9596	6.10227	9.8338	9.34564	9.7307	17.0537	11.3687	8.48125	7.14855	7.2502	19.7222	13.492	17.5817	10.3428	7.90392	8.25446
9.93637	1.95011	0.572963	3.21703e-05	0.000159094	SPATA13_chr13:24222819-24224582:+	0	0	0	0	2.15399	24.8604	0	0	0	3.93421	4.72474	35.171	7.15152	14.9611	7.39426	4.33528	7.57394	13.2848	5.16397	1.56776	8.85515	3.38257	17.8599	9.05351	21.8984	4.36068	4.5468	4.12212	10.4293	10.1704	18.575	28.0369	14.596	35.1105	18.1899	7.82884	2.85942	4.83346	19.7222	5.24688	14.2328	16.0313	4.15996	10.0888
49.8862	1.94172	0.287344	2.10949e-12	1.42573e-10	RNF138_chr18:32111754-32113860:+	23.5208	12.8295	26.0264	10.5366	16.1549	0	20.4017	0	16.9409	69.5044	62.0965	67.9439	32.897	80.597	77.1116	65.0292	61.6735	90.3364	50.3487	58.5298	25.6799	65.6218	81.7795	43.6699	58.3957	68.8988	40.0118	55.6486	49.1667	79.3295	83.041	50.4664	16.2178	73.2305	115.96	91.9889	12.8674	28.1952	136.263	59.9643	35.1634	34.6483	64.8954	33.935
5.5774	1.93847	0.473724	1.40872e-05	8.16782e-05	ZC3HAV1_chr7:139083780-139089759:-	0	0	6.30943	0	0	0	0	0	4.23521	5.24562	9.44947	3.19736	4.29091	8.6871	12.6759	7.94801	8.11493	10.6278	2.58199	4.70329	5.31309	9.47118	2.81998	3.72791	12.1658	10.4656	8.18423	6.18318	8.9394	10.1704	8.74116	9.34564	3.24357	4.01263	4.54746	7.82884	5.71884	3.22231	14.3434	2.99821	0	4.65425	4.15996	9.17163
6.66854	1.93284	0.447686	4.16357e-06	3.16163e-05	STAMBPL1_chr10:88901656-88922436:+	2.13825	0	2.36604	0	5.38497	0	0	0	4.94108	11.1469	6.74962	7.19406	7.15152	11.1002	10.5632	7.94801	9.19692	7.97086	2.58199	13.0647	9.74066	12.1772	7.51996	8.52095	17.6404	4.36068	8.18423	5.49616	0	14.2386	6.55587	9.34564	4.86535	2.00632	11.3687	16.9625	8.57826	3.22231	5.37878	7.49554	5.86057	3.61997	9.9839	1.83433
34.5926	1.92902	0.384763	3.9001e-08	6.11553e-07	UHRF2_chr9:6420912-6434173:+	8.55301	13.8986	6.30943	8.19512	20.4629	24.8604	5.36886	0	2.11761	27.5395	29.0234	75.1379	28.6061	29.4396	33.8023	23.1215	25.9678	63.7669	16.1374	22.9939	30.1075	62.2392	72.3796	34.6164	92.4598	32.2691	21.8246	28.1678	68.5354	79.3295	87.4116	29.906	21.0832	75.2368	56.8433	32.6202	17.1565	24.1673	77.0959	21.7371	24.2795	49.6454	9.9839	58.6984
6.75131	1.92801	0.431726	1.66849e-06	1.46554e-05	SNX14_chr6:85557976-85574378:-	3.20738	7.48389	0	0	4.30798	0	0	0	1.41174	10.4912	8.77451	3.9967	12.8727	11.1002	12.6759	7.94801	7.03294	13.2848	6.45497	7.31623	7.96963	2.70605	17.8599	6.39071	6.69117	11.3378	6.36552	6.18318	4.4697	16.2727	7.64851	7.47651	3.24357	8.02526	6.82119	10.4385	4.28913	12.8892	5.37878	6.74598	4.18612	10.3428	8.31992	0
3.30052	1.9193	0.580618	0.000274688	0.000970894	TENT2_chr5:79668892-79682061:+	0	0	0	0	0	0	2.14754	0	4.23521	8.52413	4.04977	4.79604	2.86061	5.30879	4.22529	2.16764	3.24597	5.31391	3.87298	5.74847	2.65654	8.11816	3.75998	4.79303	1.21658	5.23282	1.81872	2.06106	2.9798	0	0	0	4.86535	0	4.54746	4.56683	7.14855	1.61115	7.17171	6.74598	4.18612	7.23995	4.15996	2.75149
8.78494	1.91194	0.427769	1.31054e-06	1.20508e-05	MSH3_chr5:80775694-80792844:+	0	5.34563	0	0	8.61596	0	5.36886	0	2.11761	8.52413	11.4744	7.9934	4.29091	13.0307	15.8448	18.7862	4.86896	13.2848	14.2009	8.88399	13.2827	10.8242	17.8599	9.05351	7.29946	13.0821	9.09359	10.3053	10.4293	18.3068	5.46322	0	11.3525	12.0379	11.3687	10.4385	4.28913	7.2502	30.4798	7.49554	10.8839	5.68853	8.31992	6.42014
11.8174	1.90046	0.339004	5.20808e-09	1.11453e-07	UBA2_chr19:34430576-34438766:+	0	2.13825	2.36604	10.5366	6.46197	0	0	0	7.05869	11.1469	15.5241	25.5789	14.303	7.72187	11.6196	7.94801	11.9019	15.9417	16.1374	10.4518	11.5117	12.8537	10.3399	12.7814	9.12432	14.8263	10.003	8.24424	23.8384	24.4091	14.2044	7.47651	6.48713	18.0568	31.8322	14.3529	11.4377	9.66693	19.7222	17.2397	25.954	12.4113	10.8159	6.42014
11.3246	1.89417	0.413222	7.44539e-07	7.6202e-06	KIAA1958_chr9:112574057-112575251:+	0	0	3.15472	7.02439	6.46197	0	6.44263	0	4.23521	7.86843	10.1244	28.7762	4.29091	11.5828	14.7885	5.05783	8.11493	26.5695	13.5554	9.40658	16.8248	8.11816	15.0399	4.79303	23.7232	4.36068	3.63744	10.3053	20.8586	22.375	17.4823	28.0369	11.3525	14.0442	31.8322	15.0053	12.8674	7.2502	23.3081	9.7442	16.7445	20.6856	2.91197	4.58581
6.6734	1.87759	0.496003	3.21146e-05	0.000159094	ANKRD36C_chr2:95851694-95860074:-	0	3.20738	1.57736	0	4.30798	0	0	0	5.64695	7.86843	4.04977	11.1908	18.594	3.86094	10.5632	4.33528	3.78697	7.97086	11.6189	2.61294	6.1986	18.2659	6.57996	5.32559	12.1658	6.9771	4.5468	4.12212	11.9192	8.13636	4.37058	0	8.10891	10.0316	0	16.3101	10.008	2.41673	23.3081	3.74777	4.18612	6.72281	2.91197	9.17163
4.57354	1.87628	0.513901	6.37297e-05	0.000276789	EXOSC10_chr1:11070900-11076948:-	2.13825	0	4.73207	0	3.23098	0	0	0	0	7.86843	8.77451	11.9901	12.8727	2.8957	4.22529	7.22547	4.32796	7.97086	3.22748	3.13553	8.85515	5.4121	7.51996	3.72791	6.69117	1.74427	1.81872	2.06106	4.4697	6.10227	5.46322	11.2148	4.86535	6.01895	0	8.48125	5.71884	3.22231	3.58586	2.99821	5.86057	4.13711	4.99195	0
21.2138	1.85737	0.452794	4.09062e-06	3.14684e-05	NR3C1_chr5:143399656-143400852:-	10.6913	6.41476	5.52075	11.7073	12.9239	0	3.22131	0	3.52934	2.62281	12.8243	87.128	14.303	13.0307	31.6897	7.94801	2.70498	39.8543	9.68245	3.13553	26.5654	25.7075	62.0396	18.6396	55.3542	10.4656	10.003	17.1755	25.3283	24.4091	27.3161	14.953	22.705	50.1579	79.5806	8.48125	14.2971	41.89	46.6161	5.99643	26.7912	23.7884	6.23994	13.7574
9.68501	1.85558	0.345477	2.00304e-08	3.51877e-07	PHIP_chr6:79042843-79060818:-	3.20738	6.41476	1.57736	0	9.69295	0	0	0	3.52934	5.90132	9.44947	7.19406	20.0243	8.20449	11.6196	15.1735	11.9019	10.6278	10.9734	9.40658	11.5117	12.8537	14.0999	12.7814	8.51603	14.8263	6.36552	8.24424	16.3889	6.10227	7.64851	5.60738	9.7307	15.0474	18.1899	13.7005	14.2971	11.2781	5.37878	9.7442	21.7678	8.27423	9.9839	8.25446
6.81758	1.8518	0.465941	1.07948e-05	6.58317e-05	MYH9_chr22:36341370-36349255:-	0	0	0	7.02439	6.46197	0	4.29508	0	0	11.8026	8.77451	11.9901	4.29091	7.23925	7.39426	18.0637	3.78697	10.6278	3.87298	7.83882	10.6262	9.47118	6.57996	6.39071	7.90775	11.3378	6.36552	2.06106	5.9596	4.06818	9.8338	7.47651	11.3525	3.00947	18.1899	11.7433	7.14855	3.22231	5.37878	5.24688	16.7445	4.65425	4.57595	0
10.1481	1.84769	0.442593	4.23853e-06	3.19792e-05	ZGRF1_chr4:112562371-112585725:-	0	8.55301	2.36604	5.85366	7.53896	0	0	0	1.41174	7.21273	7.42459	18.3848	7.15152	2.8957	10.5632	4.33528	8.65593	31.8834	10.3279	9.40658	20.3668	23.678	10.3399	11.1837	27.9813	6.9771	7.27487	11.6793	5.9596	10.1704	5.46322	22.4295	17.8396	15.0474	0	12.3957	11.4377	7.2502	30.4798	12.7424	24.2795	5.17139	3.32797	3.66865
2.99779	1.84553	0.62274	0.00074783	0.00235346	ANKHD1-EIF4EBP3_chr5:140438461-140445975:+	2.13825	0	3.9434	0	0	0	0	0	0	4.58992	3.37481	6.39472	4.29091	2.8957	4.22529	2.89019	3.24597	7.97086	3.22748	2.09035	4.42757	4.73559	6.57996	5.85815	3.04144	4.36068	3.63744	2.74808	10.4293	8.13636	0	0	0	5.01579	0	3.91442	4.28913	3.22231	3.58586	0	7.53502	2.06856	2.49598	0
18.075	1.83787	0.332143	5.05831e-09	1.11453e-07	NSD2_chr4:1900626-1904378:+	8.55301	2.13825	5.52075	10.5366	10.7699	0	5.36886	0	4.23521	8.52413	11.4744	22.3815	27.1758	11.1002	31.6897	18.0637	11.3609	50.4821	12.9099	13.5873	17.7103	27.0605	14.0999	13.314	43.1885	12.2099	8.18423	9.61828	28.3081	34.5795	31.6867	35.5134	22.705	17.0537	31.8322	16.9625	17.1565	10.4725	39.4444	11.2433	29.3029	21.7198	10.8159	33.935
47.9793	1.83157	0.334718	3.13075e-09	7.52018e-08	MCTP2_chr15:94298201-94298730:+	9.62214	0	24.4491	15.2195	5.38497	61.3223	8.59017	5.90859	5.64695	20.3268	41.8477	111.108	85.8183	42.9529	106.689	33.2371	52.4766	61.1099	36.1478	17.2454	32.7641	59.5332	93.9995	44.2024	129.565	47.0954	40.0118	35.725	107.273	77.2954	60.0955	87.849	64.8713	66.2084	72.7594	40.449	45.7507	41.89	71.7171	23.9857	46.8846	41.3711	20.3838	33.0179
15.7306	1.82152	0.50705	3.50935e-05	0.000170682	BNC2_chr9:16727797-16738485:-	6.41476	0	3.9434	3.51219	9.69295	0	8.59017	0	7.05869	11.1469	11.4744	7.9934	17.1637	23.6482	4.22529	18.7862	2.16398	10.6278	10.9734	12.5421	4.42757	6.08862	7.51996	24.4977	4.86631	1.74427	7.27487	23.3587	108.763	34.5795	38.2426	16.8221	19.4614	6.01895	13.6424	19.5721	58.6181	16.1115	12.5505	17.9893	16.7445	6.20567	11.6479	14.6746
20.0015	1.82148	0.364183	8.37513e-08	1.20214e-06	CPNE1_chr20:35653528-35659014:-	7.48389	11.7604	5.52075	5.85366	12.9239	0	2.14754	0	7.05869	15.7369	14.1742	31.1743	28.6061	7.23925	30.6334	23.1215	14.6069	21.2556	18.0739	20.3809	23.0234	16.9128	24.4399	4.79303	23.115	20.9313	13.6404	19.9236	31.2879	32.5454	100.523	33.6443	24.3267	28.0884	50.0221	30.663	27.1645	7.2502	21.5151	34.4795	19.2562	12.4113	14.1439	8.25446
7.62075	1.80971	0.448198	1.26674e-05	7.53008e-05	RNF213_chr17:80325030-80336378:+	4.27651	0	3.9434	0	4.30798	0	0	0	5.64695	5.90132	3.37481	15.9868	10.0121	5.7914	10.5632	4.33528	9.19692	23.9126	10.9734	13.0647	8.85515	18.2659	8.45995	4.26047	1.82486	7.84923	6.36552	2.74808	2.9798	4.06818	9.8338	3.73825	19.4614	6.01895	9.09493	8.48125	4.28913	8.86135	5.37878	9.7442	16.7445	4.65425	14.9759	7.3373
10.4577	1.79594	0.435372	5.61324e-06	3.81895e-05	USP10_chr16:84740309-84745673:+	6.41476	2.13825	3.9434	8.19512	4.30798	0	0	0	2.11761	4.58992	11.4744	19.1842	10.0121	9.65234	24.2954	6.50292	4.86896	15.9417	5.80947	6.79364	21.2524	9.47118	15.9799	8.52095	22.5067	11.3378	8.18423	13.0534	22.3485	8.13636	24.0382	14.953	9.7307	20.0632	20.4636	7.82884	14.2971	4.02789	35.8586	3.74777	9.20947	7.23995	2.49598	12.8403
3.86151	1.78561	0.58034	0.000449918	0.00149591	CHD1L_chr1:147286298-147287733:+	0	0	3.15472	0	0	0	5.36886	0	0	3.93421	6.07466	3.19736	4.29091	1.44785	3.16897	4.33528	2.16398	5.31391	3.22748	3.65811	3.54206	4.73559	2.81998	4.79303	5.47459	2.61641	3.63744	4.80914	2.9798	6.10227	7.64851	22.4295	0	7.02211	9.09493	3.91442	5.71884	3.22231	0	2.24866	0	1.55142	2.49598	5.50298
9.75912	1.78244	0.461379	1.91009e-05	0.000103603	MAP3K4_chr6:161034259-161049979:+	2.13825	4.27651	5.52075	0	2.15399	0	5.36886	0	4.23521	2.62281	5.3997	26.3782	5.72122	10.6176	12.6759	11.5607	6.49195	45.1682	13.5554	4.1807	5.31309	7.44164	16.9199	5.85815	6.69117	7.84923	6.36552	3.4351	20.8586	32.5454	21.8529	11.2148	0	9.02842	34.106	8.48125	8.57826	7.2502	21.5151	2.24866	14.2328	7.75709	10.3999	2.75149
2.72511	1.76852	0.680193	0.0018429	0.00505616	CANX_chr5:179707132-179710065:+	0	0	0	4.68293	0	0	0	0	1.41174	5.24562	2.69985	4.79604	2.86061	3.37832	3.16897	1.44509	1.08199	13.2848	3.87298	3.65811	2.65654	6.08862	2.81998	3.19536	3.04144	3.48855	8.18423	2.06106	0	0	3.27793	0	6.48713	0	9.09493	1.30481	2.85942	3.22231	5.37878	4.49732	0	1.03428	2.49598	0
27.0173	1.76793	0.299118	6.27961e-10	1.78666e-08	DNA2_chr10:68468123-68470163:-	7.48389	9.62214	7.88679	7.02439	10.7699	0	21.4754	0	11.2939	17.0483	18.8989	56.7531	34.3273	14.4785	57.0414	9.39311	21.0988	53.1391	25.8199	20.9035	38.0771	48.7089	40.4198	18.6396	51.7045	38.374	20.9153	21.2976	47.6768	22.375	33.872	31.7752	16.2178	58.1832	36.3797	31.9678	20.0159	12.8892	46.6161	23.2362	55.2568	24.8227	17.4718	36.6865
40.6086	1.76086	0.26318	2.89598e-12	1.70429e-10	NUP54_chr4:76134175-76144473:-	8.55301	12.8295	12.6189	8.19512	25.8479	21.5457	15.0328	0	14.1174	36.7193	39.8228	53.5558	42.9091	35.231	42.2529	37.5724	25.9678	95.6503	24.5289	35.0134	60.215	37.2082	64.8596	45.2675	71.1697	39.2462	32.7369	28.1678	107.273	46.7841	66.6513	48.5973	21.0832	42.1326	45.4746	75.6788	35.7427	18.5283	111.162	33.7299	61.9546	31.0283	31.1997	54.1126
7.66815	1.75215	0.523902	0.000112996	0.000457033	MLLT1_chr19:6230570-6270759:-	8.55301	0	2.36604	0	5.38497	0	3.22131	0	0	5.24562	5.3997	22.3815	11.4424	2.41308	5.28161	2.89019	6.49195	10.6278	5.80947	5.74847	9.74066	5.4121	4.69997	3.19536	14.5989	3.48855	2.72808	3.4351	13.4091	10.1704	8.74116	14.953	11.3525	7.02211	25.011	7.17644	2.85942	3.22231	17.9293	0	13.3956	6.20567	4.15996	4.58581
6.95899	1.75104	0.414055	4.90815e-06	3.45922e-05	ALS2_chr2:201760881-201761818:-	6.41476	0	3.15472	4.68293	2.15399	0	3.22131	0	0	17.0483	11.4744	11.9901	5.72122	5.30879	6.33794	6.50292	9.19692	7.97086	3.87298	9.40658	6.1986	10.8242	12.2199	9.05351	13.9906	9.59351	10.9123	2.74808	2.9798	6.10227	9.8338	7.47651	6.48713	3.00947	0	9.13365	8.57826	4.83346	17.9293	8.99464	5.02335	7.75709	7.48793	18.3433
10.1362	1.72729	0.387851	1.01897e-06	9.75059e-06	ELF2_chr4:139060324-139073567:-	4.27651	4.27651	3.9434	0	3.23098	16.5736	0	0	0	13.114	11.4744	7.19406	8.58183	16.409	13.7322	10.1157	15.6889	15.9417	7.10046	9.40658	11.5117	16.9128	21.6199	13.314	14.5989	15.6985	9.09359	7.55722	13.4091	26.4432	13.1117	0	9.7307	4.01263	11.3687	17.6149	12.8674	6.44462	16.1364	7.49554	15.9073	8.27423	9.5679	6.42014
6.21622	1.71938	0.501934	9.32461e-05	0.000390572	GRAMD4_chr22:46626751-46637960:+	0	3.20738	0	5.85366	2.15399	0	6.44263	0	0	1.3114	6.74962	17.5855	2.86061	4.34355	16.9012	4.33528	10.2789	10.6278	1.93649	1.56776	3.54206	13.5303	11.2799	5.32559	12.1658	6.10496	5.45616	8.24424	4.4697	8.13636	6.55587	0	0	21.0663	0	5.87163	4.28913	5.63904	7.17171	7.49554	10.8839	11.3771	5.82394	7.3373
3.25364	1.71382	0.606827	0.00100206	0.00300109	YEATS2_chr3:183775915-183790980:+	0	0	1.57736	0	2.15399	0	4.29508	0	0	3.93421	4.04977	8.79274	2.86061	1.93047	2.11265	2.89019	1.62299	7.97086	3.87298	2.61294	4.42757	1.35303	7.51996	5.85815	1.82486	4.36068	3.63744	5.49616	11.9192	6.10227	5.46322	0	0	0	0	5.87163	0	1.61115	0	4.49732	7.53502	1.03428	1.66398	2.75149
5.67785	1.71047	0.505132	0.00013144	0.000515684	CCDC134_chr22:41808875-41810000:+	6.41476	0	3.15472	0	0	0	5.36886	0	0	2.62281	2.02489	17.5855	21.4546	6.75664	10.5632	5.78037	5.95095	7.97086	5.80947	3.13553	2.65654	10.1477	8.45995	5.32559	4.86631	12.2099	2.72808	4.12212	13.4091	4.06818	16.3897	9.34564	3.24357	6.01895	9.09493	9.78606	0	4.83346	7.17171	2.99821	4.18612	7.23995	3.74396	3.66865
3.82333	1.70908	0.564092	0.000439993	0.00146706	FAM160B1_chr10:114843741-114848737:+	2.13825	0	0	0	3.23098	0	0	5.90859	0	4.58992	4.04977	7.9934	5.72122	0.965234	5.28161	1.44509	2.70498	5.31391	3.87298	1.56776	4.42757	3.38257	8.45995	2.13024	2.43315	2.61641	3.63744	2.74808	8.9394	6.10227	3.27793	0	6.48713	5.01579	9.09493	10.4385	8.57826	4.02789	7.17171	2.99821	10.8839	3.61997	2.49598	3.66865
5.14376	1.70875	0.473055	6.23351e-05	0.000271735	FBXL17_chr5:108348399-108367953:-	3.20738	4.27651	0	3.51219	3.23098	0	0	0	0	3.93421	4.72474	6.39472	5.72122	2.8957	4.22529	2.89019	4.86896	13.2848	5.16397	4.1807	6.1986	4.05908	3.75998	9.05351	12.1658	6.10496	1.81872	2.74808	5.9596	10.1704	15.297	7.47651	4.86535	11.0347	9.09493	3.26202	8.57826	2.41673	8.96464	5.99643	8.37225	5.68853	3.32797	1.83433
6.13217	1.69841	0.433907	2.32419e-05	0.000122124	ZFC3H1_chr12:71626260-71629037:-	0	2.13825	2.36604	2.34146	3.23098	0	2.14754	0	3.52934	10.4912	2.69985	8.79274	5.72122	5.30879	14.7885	4.33528	1.62299	13.2848	5.16397	8.88399	3.54206	4.05908	10.3399	7.45583	10.9492	3.48855	1.81872	8.24424	5.9596	0	12.0191	7.47651	6.48713	8.02526	11.3687	13.0481	10.008	4.02789	8.96464	2.24866	11.7211	3.61997	4.99195	6.42014
22.0176	1.69427	0.397717	2.74828e-06	2.18563e-05	NEAT1_chr11:65430769-65437657:+	3.20738	0	3.15472	14.0488	11.8469	0	19.3279	0	11.2939	17.0483	19.5739	28.7762	22.8849	51.1574	60.2104	36.8499	21.0988	34.5404	30.9838	17.2454	6.1986	4.05908	19.7399	25.5628	34.6724	20.0591	47.2867	18.5495	10.4293	18.3068	20.7602	35.5134	27.5703	27.0853	63.6645	15.6577	17.1565	14.5004	17.9293	15.7406	7.53502	16.0313	7.90392	18.3433
12.6978	1.68618	0.440564	1.84249e-05	0.000101337	TCF25_chr16:89895038-89900794:+	2.13825	7.48389	6.30943	0	12.9239	0	6.44263	0	0	7.21273	9.44947	27.1776	17.1637	8.20449	25.3517	3.61273	14.0659	21.2556	20.0104	8.3614	15.0538	9.47118	14.0999	9.58607	7.90775	13.9542	10.9123	6.18318	10.4293	14.2386	0	44.8591	12.9743	41.1295	15.9161	13.7005	12.8674	7.2502	26.8939	6.74598	17.5817	9.82564	9.9839	13.7574
3.10757	1.67715	0.691351	0.00242317	0.00643808	NUP98_chr11:3768581-3776021:-	2.13825	0	0	5.85366	0	0	0	0	0	3.27851	3.37481	1.59868	4.29091	1.93047	4.22529	7.94801	3.78697	15.9417	1.93649	2.61294	7.08412	2.02954	5.63997	5.32559	4.25802	3.48855	1.81872	6.18318	7.4495	0	5.46322	9.34564	0	8.02526	0	5.21923	0	4.83346	3.58586	0	0	1.03428	2.07998	0
6.10214	1.67472	0.526711	0.000240116	0.000872273	TMEM181_chr6:158573420-158625754:+	4.27651	5.34563	3.15472	3.51219	0	0	0	0	0	1.96711	4.04977	14.3881	2.86061	3.37832	15.8448	4.33528	2.70498	23.9126	5.16397	4.70329	7.08412	6.76513	10.3399	2.13024	12.7741	4.36068	4.5468	4.12212	0	4.06818	14.2044	16.8221	0	22.0695	6.82119	5.21923	4.28913	1.61115	14.3434	5.99643	12.5584	7.75709	3.32797	5.50298
28.6466	1.66771	0.260253	2.43859e-11	1.10393e-09	TET2_chr4:105233897-105237351:+	18.1752	21.3825	8.67547	9.36585	8.61596	0	7.5164	8.86289	4.94108	21.6382	41.1727	43.9637	38.6182	27.0265	40.1403	27.4568	9.73792	42.5112	34.8568	22.9939	25.6799	26.384	42.2998	17.5745	49.8796	27.9084	29.0995	24.7327	32.7778	26.4432	40.4279	56.0738	53.5188	23.0726	38.6534	43.0586	54.329	24.1673	60.9596	18.7388	25.1167	20.1684	17.0558	29.3492
13.135	1.66725	0.373341	1.66506e-06	1.46554e-05	PCNX1_chr14:71026117-71036157:+	6.41476	6.41476	7.88679	4.68293	5.38497	0	0	0	6.35282	17.704	21.5988	20.7828	8.58183	15.9264	13.7322	10.8382	9.73792	29.2265	17.4284	9.40658	22.1379	25.031	14.0999	11.1837	15.2072	23.5477	10.003	13.7404	22.3485	20.3409	20.7602	13.0839	11.3525	17.0537	50.0221	0	7.14855	6.44462	3.58586	12.7424	17.5817	18.0999	16.2238	18.3433
4.42809	1.66615	0.535333	0.000357522	0.00122327	ZMYM4_chr1:35381259-35390098:+	0	5.34563	0	0	6.46197	0	0	0	0	5.90132	4.72474	6.39472	10.0121	1.93047	5.28161	4.33528	3.78697	10.6278	2.58199	2.61294	6.1986	4.73559	4.69997	5.32559	3.64973	1.74427	1.81872	4.12212	10.4293	12.2045	4.37058	16.8221	0	11.0347	9.09493	4.56683	4.28913	4.83346	7.17171	2.99821	5.86057	4.65425	2.91197	4.58581
5.74884	1.66476	0.503184	0.000201519	0.000750595	STK3_chr8:98706467-98722969:-	4.27651	0	6.30943	2.34146	0	0	0	0	1.41174	5.24562	5.3997	6.39472	7.15152	5.30879	6.33794	2.89019	4.32796	18.5987	5.80947	4.70329	2.65654	4.05908	6.57996	3.19536	4.25802	1.74427	3.63744	2.74808	29.798	8.13636	4.37058	13.0839	3.24357	6.01895	6.82119	5.87163	2.85942	4.02789	10.7576	7.49554	10.0467	3.10283	7.48793	5.50298
10.4066	1.66332	0.423703	1.38241e-05	8.05494e-05	CSGALNACT2_chr10:43154897-43176032:+	5.34563	8.55301	0	0	10.7699	0	3.22131	0	2.11761	10.4912	10.1244	7.19406	14.303	9.65234	8.45058	6.50292	7.57394	21.2556	9.68245	6.27105	4.42757	16.2363	39.4798	12.2489	26.1564	10.4656	5.45616	5.49616	17.8788	22.375	17.4823	11.2148	14.596	19.06	18.1899	16.9625	5.71884	5.63904	0	12.7424	14.2328	11.8942	5.82394	8.25446
7.41979	1.65372	0.425301	1.83847e-05	0.000101337	EIF4G3_chr1:21050866-21111383:-	5.34563	6.41476	0	0	0	0	9.66394	0	0	3.93421	7.42459	7.9934	8.58183	4.82617	11.6196	10.1157	10.2789	21.2556	11.6189	9.40658	9.74066	4.05908	6.57996	12.2489	7.90775	6.10496	13.6404	3.4351	16.3889	16.2727	7.64851	3.73825	6.48713	4.01263	13.6424	8.48125	10.008	8.86135	3.58586	11.2433	2.51167	6.20567	5.82394	6.42014
18.256	1.65146	0.286124	1.90001e-09	4.86155e-08	WSB1_chr17:27303367-27309272:+	3.20738	8.55301	7.09811	8.19512	14.0009	0	6.44263	0	7.05869	27.5395	26.3235	17.5855	10.0121	28.4744	22.1828	10.8382	17.3119	34.5404	32.2748	23.5164	28.3365	18.9424	31.0198	20.7698	15.2072	13.0821	18.1872	13.7404	11.9192	10.1704	15.297	29.906	40.5446	12.0379	25.011	28.0534	10.008	12.0837	21.5151	22.4866	20.0934	11.3771	28.7037	23.8462
8.1753	1.65134	0.370889	1.81423e-06	1.57894e-05	ALAS1_chr3:52204693-52206751:+	3.20738	2.13825	0	8.19512	4.30798	0	5.36886	0	2.11761	11.8026	8.77451	7.19406	8.58183	13.0307	9.50691	15.896	7.03294	7.97086	11.6189	7.31623	13.2827	10.1477	11.2799	9.05351	4.25802	9.59351	18.1872	8.93126	8.9394	8.13636	15.297	16.8221	6.48713	3.00947	6.82119	11.0909	4.28913	4.02789	7.17171	11.2433	15.07	10.3428	12.4799	1.83433
12.5378	1.6419	0.415579	1.18515e-05	7.08082e-05	RUNX1LOC100506403_chr21:34834410-34859578:-	10.6913	7.48389	0	5.85366	5.38497	0	4.29508	0	3.52934	12.4583	12.8243	4.79604	27.1758	9.65234	6.33794	43.3528	18.9348	5.31391	9.03695	11.4969	7.08412	4.73559	34.7798	10.6512	36.4973	8.72137	23.6433	13.7404	25.3283	20.3409	26.2235	7.47651	21.0832	11.0347	11.3687	16.3101	10.008	10.4725	16.1364	12.7424	5.86057	7.75709	6.23994	5.50298
50.1066	1.64068	0.421189	1.0931e-05	6.63184e-05	SLC8A1_chr2:40428473-40430301:-	35.2812	18.1752	16.5623	18.7317	23.6939	0	26.8443	0	11.9998	160.647	145.792	16.7861	4.29091	197.39	62.323	18.0637	94.1332	50.4821	74.2321	136.918	36.3061	33.1491	78.9595	66.0373	2.43315	40.9904	62.7458	35.725	17.8788	36.6136	26.2235	18.6913	69.7366	13.0411	25.011	78.9409	38.6022	41.89	44.8232	83.2005	56.094	50.6796	113.567	43.1066
6.79578	1.63638	0.45398	5.24844e-05	0.000237318	TMEM65_chr8:124320086-124327421:-	2.13825	2.13825	0	8.19512	7.53896	0	0	0	0	2.62281	7.42459	19.1842	8.58183	6.75664	9.50691	5.05783	5.95095	23.9126	3.22748	5.22588	5.31309	6.76513	8.45995	7.98839	7.90775	7.84923	13.6404	2.06106	17.8788	8.13636	12.0191	13.0839	9.7307	5.01579	9.09493	7.82884	10.008	2.41673	10.7576	2.99821	5.86057	5.68853	10.8159	3.66865
7.17392	1.63166	0.380116	5.03848e-06	3.50905e-05	GLG1_chr16:74457874-74459789:-	4.27651	3.20738	2.36604	0	6.46197	0	0	0	4.23521	3.27851	10.7994	7.9934	10.0121	10.135	5.28161	9.39311	7.03294	7.97086	6.45497	9.40658	8.85515	10.8242	20.6799	12.7814	7.29946	7.84923	3.63744	6.18318	5.9596	6.10227	2.18529	7.47651	12.9743	12.0379	0	5.87163	2.85942	14.5004	5.37878	13.492	10.0467	6.72281	5.82394	9.17163
9.2527	1.62411	0.366954	2.40098e-06	1.96247e-05	ZMYND8_chr20:47262288-47276795:-	0	7.48389	6.30943	0	3.23098	0	8.59017	0	2.11761	11.8026	8.77451	25.5789	7.15152	16.8916	11.6196	10.8382	8.11493	13.2848	9.03695	16.2002	10.6262	12.8537	22.5599	17.5745	5.47459	9.59351	9.09359	7.55722	13.4091	8.13636	4.37058	0	12.9743	15.0474	0	7.82884	11.4377	10.4725	12.5505	9.7442	10.0467	10.8599	16.2238	3.66865
11.0311	1.62203	0.351512	8.1742e-07	8.0849e-06	DLEU2_chr13:49997074-50044768:-	4.27651	0	5.52075	0	9.69295	6.62944	8.59017	0	0	15.0812	10.7994	14.3881	5.72122	10.6176	16.9012	4.33528	10.8199	21.2556	16.7829	16.7228	17.7103	10.1477	27.2598	6.92327	3.64973	8.72137	9.09359	9.61828	13.4091	18.3068	15.297	5.60738	9.7307	16.0505	25.011	12.3957	12.8674	3.22231	10.7576	12.7424	12.5584	11.8942	14.5599	12.8403
37.0633	1.61492	0.279525	6.3755e-10	1.78666e-08	PALM2AKAP2_chr9:110136127-110138539:+	7.48389	9.62214	4.73207	11.7073	18.3089	48.0634	3.22131	14.7715	7.76456	30.1623	31.0483	83.1313	40.0485	53.0879	41.1966	30.347	45.4436	42.5112	31.6293	22.9939	37.1916	52.768	65.7996	25.5628	62.0454	23.5477	28.1901	23.3587	53.6364	30.5113	54.6322	72.896	35.6792	40.1263	40.9272	56.1067	34.313	21.7506	71.7171	15.7406	31.8145	88.4308	41.5996	37.6037
20.7644	1.61266	0.367727	1.88573e-06	1.62008e-05	SATB1_chr3:18378170-18420991:-	6.41476	10.6913	10.2528	14.0488	4.30798	0	12.8853	0	5.64695	35.4079	18.224	39.967	32.897	13.0307	38.0276	29.6244	35.7057	10.6278	14.8464	14.1099	18.5958	33.8257	62.9796	14.3791	10.9492	40.1183	10.003	17.1755	16.3889	6.10227	25.1308	9.34564	47.0317	25.0789	0	67.85	27.1645	8.86135	30.4798	25.4848	10.8839	21.7198	38.2716	10.0888
10.8345	1.60576	0.355966	1.24266e-06	1.15166e-05	LYN_chr8:55950459-55969793:+	4.27651	5.34563	5.52075	2.34146	3.23098	0	5.36886	7.38574	1.41174	19.6711	20.9238	15.1875	8.58183	23.1656	17.9575	5.78037	15.6889	15.9417	14.8464	14.1099	5.31309	12.8537	19.7399	12.2489	3.64973	17.4427	9.09359	4.12212	17.8788	14.2386	8.74116	3.73825	22.705	12.0379	6.82119	11.0909	7.14855	3.22231	14.3434	15.7406	15.07	16.5485	21.6318	11.006
16.0257	1.60121	0.397603	8.82835e-06	5.52711e-05	ANKRD11_chr16:89418284-89422305:-	9.62214	4.27651	8.67547	5.85366	9.69295	0	8.59017	0	1.41174	3.93421	14.1742	16.7861	32.897	4.82617	29.577	15.896	13.5249	31.8834	21.3014	15.6776	8.85515	19.6189	21.6199	5.85815	18.8569	6.9771	8.18423	8.24424	32.7778	18.3068	15.297	35.5134	14.596	34.1074	29.5585	23.4865	0	14.5004	46.6161	8.99464	20.9306	8.27423	13.3119	18.3433
12.6385	1.59505	0.362518	2.54119e-06	2.04862e-05	ZEB1_chr10:31373018-31387798:+	3.20738	6.41476	10.2528	0	5.38497	0	7.5164	0	4.94108	15.0812	14.8492	15.1875	22.8849	10.135	22.1828	18.0637	20.0168	5.31391	9.03695	6.27105	14.1682	16.9128	19.7399	16.5093	34.0641	11.3378	3.63744	7.55722	38.7374	8.13636	9.8338	16.8221	11.3525	11.0347	15.9161	22.8341	17.1565	6.44462	16.1364	6.74598	20.9306	12.4113	13.3119	16.5089
5.83404	1.58838	0.501395	0.000249085	0.00090207	TARS3_chr15:101699331-101714963:-	3.20738	3.20738	0	11.7073	0	0	0	0	0	4.58992	8.77451	10.3914	11.4424	8.20449	10.5632	2.89019	10.2789	15.9417	6.45497	2.61294	2.65654	8.11816	15.9799	8.52095	6.08288	10.4656	7.27487	2.74808	8.9394	0	4.37058	13.0839	4.86535	4.01263	0	10.4385	15.7268	3.22231	0	8.24509	3.3489	6.20567	7.07193	4.58581
31.6783	1.58786	0.269071	5.05035e-10	1.48607e-08	SP3_chr2:173954873-173956232:-	12.8295	10.6913	6.30943	7.02439	26.9249	19.8883	15.0328	0	6.35282	20.3268	21.5988	60.7498	52.9213	30.4049	55.9851	19.5088	21.6398	34.5404	34.8568	24.039	45.1613	33.1491	41.3598	25.5628	72.9946	14.8263	34.5557	33.664	35.7576	34.5795	48.0764	71.0268	27.5703	44.1389	15.9161	34.5774	20.0159	25.7785	75.303	32.2308	22.6051	44.474	24.9598	36.6865
5.43103	1.58752	0.500253	0.000319859	0.00111054	TRA2B_chr3:185921104-185923984:-	5.34563	0	5.52075	0	2.15399	0	2.14754	0	0	11.1469	5.3997	5.59538	11.4424	5.30879	5.28161	7.22547	5.40996	7.97086	3.87298	8.3614	8.85515	4.73559	1.87999	4.26047	4.86631	12.2099	2.72808	0	4.4697	8.13636	6.55587	0	12.9743	13.0411	13.6424	7.17644	7.14855	0	3.58586	1.49911	7.53502	6.20567	8.73591	9.17163
16.3591	1.58745	0.353176	1.17593e-06	1.10669e-05	ATP2B4_chr1:203707009-203708104:+	12.8295	11.7604	0	4.68293	11.8469	0	7.5164	0	3.52934	16.3926	25.6486	26.3782	28.6061	18.3394	15.8448	40.4626	18.9348	23.9126	4.51848	13.0647	12.3972	26.384	26.3198	12.2489	29.1978	29.6527	20.0059	16.4885	31.2879	12.2045	19.6676	14.953	11.3525	16.0505	25.011	35.8822	15.7268	15.306	0	15.7406	15.07	23.2713	22.4638	11.9231
9.94768	1.58636	0.382035	7.2988e-06	4.83025e-05	MYO19_chr17:36509062-36511455:-	6.41476	0	3.15472	8.19512	0	0	5.36886	0	5.64695	5.90132	7.42459	10.3914	18.594	10.6176	11.6196	9.39311	7.57394	15.9417	13.5554	3.65811	7.96963	7.44164	10.3399	6.39071	4.86631	6.10496	6.36552	15.1144	8.9394	30.5113	16.3897	16.8221	4.86535	23.0726	13.6424	7.82884	12.8674	2.41673	12.5505	5.24688	23.4423	10.8599	4.99195	12.8403
9.83851	1.5844	0.45884	9.21289e-05	0.00038727	NUFIP2_chr17:29285992-29287716:-	8.55301	5.34563	0	0	9.69295	0	0	0	4.94108	5.90132	12.1493	25.5789	4.29091	6.75664	10.5632	2.89019	2.16398	7.97086	10.9734	5.74847	14.1682	12.1772	15.0399	4.79303	7.90775	9.59351	4.5468	10.9923	16.3889	18.3068	16.3897	24.2987	0	26.0821	27.2848	1.30481	10.008	8.05577	34.0656	9.7442	10.8839	6.20567	4.57595	10.0888
11.6249	1.58388	0.351352	1.5228e-06	1.37872e-05	GNB4_chr3:179413412-179419505:-	5.34563	0	3.15472	0	17.2319	0	4.29508	0	5.64695	24.9167	24.9736	7.9934	5.72122	21.2351	15.8448	10.8382	10.8199	18.5987	11.6189	17.768	20.3668	14.8833	18.7999	12.7814	9.73261	8.72137	20.0059	10.3053	19.3687	28.4773	7.64851	9.34564	17.8396	5.01579	20.4636	11.7433	5.71884	11.2781	7.17171	14.9911	9.20947	10.3428	15.8078	14.6746
14.5297	1.57822	0.356415	1.92426e-06	1.6412e-05	TUBGCP3_chr13:112516440-112527484:-	9.62214	6.41476	6.30943	7.02439	4.30798	0	4.29508	0	6.35282	9.17983	8.09955	25.5789	17.1637	10.135	20.0701	7.94801	5.95095	15.9417	20.0104	11.4969	13.2827	14.8833	15.0399	12.7814	28.5895	9.59351	11.8217	10.3053	29.798	12.2045	13.1117	33.6443	12.9743	47.1484	11.3687	11.7433	8.57826	9.66693	48.4091	9.7442	31.8145	14.4799	7.48793	14.6746
18.1915	1.56938	0.28009	5.13105e-09	1.11453e-07	UQCRC2_chr16:21962460-21976243:+	13.8986	5.34563	7.88679	0	8.61596	6.62944	7.5164	0	8.47043	17.0483	24.2986	27.1776	15.7334	20.2699	35.915	10.8382	13.5249	15.9417	22.5924	13.5873	26.5654	20.9719	21.6199	23.9652	17.0321	23.5477	10.9123	17.1755	35.7576	14.2386	18.575	22.4295	34.0574	32.1011	27.2848	28.0534	11.4377	11.2781	37.6515	23.2362	35.1634	7.75709	19.5518	21.0947
11.5742	1.5683	0.343129	8.84747e-07	8.67789e-06	HIF1A_chr14:61721509-61721823:+	0	0	3.9434	0	3.23098	16.5736	8.59017	0	6.35282	10.4912	14.1742	12.7894	18.594	7.23925	12.6759	15.1735	12.9839	7.97086	16.1374	9.40658	4.42757	11.5007	25.3799	18.6396	9.73261	15.6985	6.36552	7.55722	19.3687	18.3068	30.594	14.953	19.4614	3.00947	18.1899	11.7433	10.008	6.44462	14.3434	10.4938	19.2562	9.82564	11.6479	13.7574
12.9257	1.55921	0.38533	8.03953e-06	5.14499e-05	NUP205_chr7:135577796-135593192:+	0	7.48389	10.2528	5.85366	0	0	4.29508	13.2943	0	9.83554	14.8492	25.5789	14.303	11.5828	22.1828	6.50292	9.19692	18.5987	12.9099	11.4969	11.5117	16.9128	8.45995	7.45583	17.6404	6.9771	8.18423	10.3053	17.8788	14.2386	17.4823	29.906	21.0832	25.0789	15.9161	13.7005	10.008	4.83346	64.5454	16.4902	15.07	6.72281	5.82394	7.3373
11.5981	1.5583	0.382167	9.07828e-06	5.65351e-05	CLIP1_chr12:122377389-122380558:-	6.41476	0	4.73207	0	14.0009	0	0	4.43144	5.64695	14.4255	14.1742	14.3881	5.72122	8.6871	7.39426	10.8382	7.57394	23.9126	11.6189	7.31623	7.96963	14.2068	18.7999	14.9117	14.5989	13.9542	7.27487	4.12212	25.3283	22.375	24.0382	18.6913	19.4614	14.0442	20.4636	12.3957	12.8674	2.41673	25.101	8.99464	11.7211	7.23995	10.8159	2.75149
10.8555	1.55616	0.387982	1.14828e-05	6.9309e-05	EZH2_chr7:148846470-148847305:-	3.20738	9.62214	3.9434	3.51219	7.53896	0	4.29508	0	1.41174	3.27851	12.1493	19.9835	11.4424	12.548	16.9012	6.50292	7.57394	13.2848	16.7829	10.9743	14.1682	11.5007	11.2799	5.85815	14.5989	12.2099	11.8217	8.93126	10.4293	12.2045	14.2044	5.60738	3.24357	11.0347	27.2848	10.4385	0	12.0837	55.5808	11.2433	13.3956	8.79137	2.91197	20.1776
5.53875	1.54696	0.504158	0.000313661	0.00109224	TAGLN2_chr1:159918763-159920537:-	3.20738	0	0	0	3.23098	9.94415	3.22131	0	0	3.27851	8.77451	15.1875	5.72122	7.23925	14.7885	5.78037	3.78697	5.31391	1.93649	2.09035	4.42757	14.2068	12.2199	5.85815	13.3823	6.9771	4.5468	2.74808	0	0	5.46322	5.60738	4.86535	6.01895	0	7.82884	8.57826	3.22231	5.37878	3.74777	8.37225	7.23995	9.15191	6.42014
11.4019	1.53458	0.347872	2.13063e-06	1.79125e-05	LARP4_chr12:50427762-50430570:+	0	4.27651	3.9434	0	18.3089	0	10.7377	0	0	16.3926	11.4744	13.5888	7.15152	13.5133	10.5632	9.39311	14.0659	5.31391	7.74596	16.7228	14.1682	18.9424	22.5599	11.1837	17.0321	10.4656	7.27487	7.55722	25.3283	14.2386	21.8529	16.8221	6.48713	13.0411	9.09493	18.9197	8.57826	10.4725	23.3081	12.7424	19.2562	10.3428	14.9759	6.42014
10.3317	1.52961	0.357124	4.47603e-06	3.32463e-05	N4BP2L2_chr13:32535769-32537027:-	9.62214	5.34563	5.52075	0	9.69295	0	0	0	2.82348	14.4255	5.3997	16.7861	2.86061	10.135	12.6759	15.1735	6.49195	7.97086	15.4919	10.4518	13.2827	10.1477	13.1599	13.8465	4.25802	19.187	3.63744	7.55722	16.3889	16.2727	10.9264	3.73825	9.7307	13.0411	0	23.4865	25.7348	8.05577	7.17171	17.9893	13.3956	15.5142	15.3918	8.25446
5.74397	1.52013	0.405027	4.67573e-05	0.000215817	PARP4_chr13:24477701-24478276:-	0	5.34563	4.73207	3.51219	3.23098	0	2.14754	0	0	8.52413	6.74962	11.1908	7.15152	12.548	10.5632	9.39311	9.19692	5.31391	5.16397	10.9743	2.65654	5.4121	10.3399	12.2489	9.12432	6.9771	3.63744	5.49616	2.9798	6.10227	4.37058	0	3.24357	9.02842	0	6.52404	4.28913	8.86135	5.37878	6.74598	2.51167	7.23995	7.48793	5.50298
7.43406	1.5044	0.460652	0.000236146	0.000860507	TMTC2_chr12:82857010-82857580:+	5.34563	2.13825	3.15472	0	7.53896	0	0	0	4.94108	11.8026	16.1991	13.5888	5.72122	11.1002	5.28161	13.0058	9.19692	7.97086	5.80947	14.1099	7.96963	19.6189	25.3799	9.05351	6.69117	8.72137	9.09359	4.80914	5.9596	6.10227	18.575	5.60738	0	0	0	10.4385	5.71884	4.83346	12.5505	8.99464	14.2328	12.4113	7.48793	1.83433
4.17793	1.48471	0.526527	0.00124096	0.003599	GPN3_chr12:110455586-110457634:-	0	3.20738	8.67547	0	0	0	0	0	0	9.17983	4.72474	7.9934	2.86061	4.82617	9.50691	3.61273	5.40996	7.97086	4.51848	2.09035	2.65654	5.4121	4.69997	5.85815	4.86631	13.0821	2.72808	1.37404	0	0	3.27793	0	8.10891	6.01895	0	12.3957	0	3.22231	3.58586	5.24688	6.6978	3.10283	7.07193	7.3373
31.3351	1.48454	0.243614	3.0247e-10	9.88909e-09	TTC39C_chr18:24064140-24083081:+	21.3825	16.0369	15.7736	10.5366	4.30798	0	9.66394	10.34	19.7643	28.8509	44.5475	43.9637	55.7819	26.5439	46.4782	66.4743	31.3777	39.8543	24.5289	33.4456	34.5351	28.4135	31.9598	41.0071	73.6029	36.6298	35.465	23.3587	32.7778	48.8182	54.6322	31.7752	22.705	21.0663	43.2009	35.2298	28.5942	25.7785	5.37878	46.4723	25.954	34.1312	51.9995	26.5977
79.3433	1.48366	0.19114	1.05287e-15	2.06538e-13	ECPAS_chr9:111386377-111391824:-	32.0738	34.2121	14.9849	29.2683	44.1568	46.4061	34.3607	32.4973	19.7643	64.9145	95.8447	119.102	117.285	89.2841	94.0127	57.0812	50.8536	148.789	73.5866	66.8912	106.262	113.654	119.379	88.4048	111.925	115.994	47.2867	71.4501	157.929	99.6704	101.616	95.3255	68.1149	102.322	106.865	110.256	65.7666	77.3354	130.884	61.4634	118.886	63.091	55.7434	63.2842
5.52286	1.48115	0.472703	0.000381061	0.00128882	CEP295_chr11:93696320-93700186:+	2.13825	0	0	4.68293	5.38497	0	2.14754	0	2.82348	5.90132	4.72474	10.3914	5.72122	2.41308	7.39426	2.16764	2.70498	13.2848	11.6189	5.74847	6.1986	9.47118	8.45995	3.19536	10.3409	5.23282	4.5468	5.49616	11.9192	0	18.575	7.47651	3.24357	9.02842	9.09493	4.56683	2.85942	3.22231	14.3434	0	7.53502	6.72281	3.74396	3.66865
12.9021	1.47641	0.313117	5.35861e-07	5.83913e-06	ADPGK_chr15:72760407-72775097:-	8.55301	0	3.9434	8.19512	4.30798	0	2.14754	11.8172	6.35282	14.4255	15.5241	19.9835	12.8727	12.0654	12.6759	18.0637	21.0988	23.9126	9.03695	10.4518	22.1379	19.6189	13.1599	9.58607	17.6404	20.0591	6.36552	10.9923	8.9394	14.2386	16.3897	0	8.10891	16.0505	11.3687	24.7913	21.4456	8.05577	17.9293	6.74598	26.7912	12.9285	15.3918	9.17163
5.61493	1.46675	0.415435	0.000140901	0.00054914	TIMM23_chr10:45975454-45988847:+	0	2.13825	4.73207	0	0	0	3.22131	0	6.35282	5.24562	8.09955	9.59208	8.58183	7.72187	12.6759	7.22547	7.03294	7.97086	9.68245	5.74847	3.54206	9.47118	4.69997	3.72791	6.08288	5.23282	7.27487	7.55722	5.9596	0	10.9264	7.47651	0	5.01579	0	5.87163	0	6.44462	8.96464	2.24866	11.7211	3.61997	7.90392	11.006
4.00013	1.46256	0.53676	0.00135561	0.00388843	MYO1F_chr19:8554477-8555796:-	5.34563	3.20738	0	0	4.30798	0	0	0	0	7.86843	5.3997	5.59538	4.29091	5.30879	8.45058	7.94801	4.32796	10.6278	3.22748	2.61294	7.08412	2.70605	5.63997	2.13024	11.5575	7.84923	7.27487	3.4351	2.9798	6.10227	8.74116	0	6.48713	0	0	3.91442	4.28913	1.61115	0	6.74598	0	4.13711	4.15996	7.3373
29.0278	1.45782	0.31707	8.97029e-07	8.72565e-06	AGTPBP1_chr9:85618983-85633374:-	9.62214	13.8986	17.3509	4.68293	30.1558	0	10.7377	0	14.1174	39.9978	38.4729	22.3815	17.1637	41.5051	46.4782	49.1332	33.0007	21.2556	34.2113	29.7875	41.6192	36.5317	64.8596	35.1489	93.0681	57.561	26.3714	26.1068	19.3687	28.4773	25.1308	9.34564	42.1663	21.0663	25.011	33.925	0	28.1952	8.96464	45.7228	32.6518	37.234	36.1916	34.8522
8.44763	1.45491	0.374891	2.75925e-05	0.000141202	WDPCP_chr2:63433745-63439871:-	5.34563	4.27651	3.9434	0	3.23098	0	5.36886	0	3.52934	5.90132	6.07466	6.39472	5.72122	6.27402	7.39426	7.22547	8.11493	18.5987	6.45497	3.13553	1.77103	7.44164	9.39995	9.58607	6.08288	6.10496	12.731	8.24424	16.3889	22.375	7.64851	13.0839	0	7.02211	22.7373	9.78606	12.8674	5.63904	23.3081	6.74598	15.9073	4.65425	8.73591	8.25446
7.48697	1.45394	0.438221	0.000232727	0.000850683	SLC7A6_chr16:68266593-68275249:+	2.13825	5.34563	4.73207	0	0	0	3.22131	0	7.05869	5.24562	6.74962	10.3914	7.15152	6.27402	6.33794	5.78037	4.86896	7.97086	9.68245	4.1807	5.31309	10.8242	10.3399	4.79303	4.86631	6.9771	5.45616	8.93126	11.9192	16.2727	17.4823	5.60738	0	15.0474	20.4636	11.7433	0	0	16.1364	11.9929	8.37225	7.23995	4.99195	15.5918
9.19082	1.45291	0.399645	6.18097e-05	0.000270446	R3HDM1_chr2:135675332-135680324:+	0	10.6913	1.57736	0	10.7699	0	2.14754	0	4.23521	7.21273	10.7994	6.39472	8.58183	9.65234	14.7885	12.2833	7.57394	13.2848	10.9734	9.40658	7.96963	6.76513	10.3399	14.3791	7.90775	6.10496	10.003	10.3053	8.9394	10.1704	9.8338	24.2987	9.7307	24.0758	9.09493	5.87163	7.14855	14.5004	39.4444	12.7424	5.02335	4.65425	4.15996	3.66865
9.88845	1.45162	0.373765	2.28139e-05	0.00012173	TACC1_chr8:38819522-38820635:+	0	2.13825	3.15472	5.85366	12.9239	0	7.5164	0	2.11761	14.4255	18.224	11.9901	21.4546	16.8916	14.7885	11.5607	7.03294	21.2556	11.6189	13.5873	8.85515	16.9128	14.0999	9.05351	11.5575	6.9771	10.003	9.61828	19.3687	18.3068	13.1117	7.47651	6.48713	11.0347	4.54746	20.2245	17.1565	4.83346	0	11.2433	4.18612	12.4113	13.7279	6.42014
12.1371	1.44969	0.337608	4.3161e-06	3.2357e-05	MTO1_chr6:73480675-73482244:+	7.48389	3.20738	2.36604	0	0	0	21.4754	0	5.64695	15.0812	14.1742	15.1875	4.29091	14.9611	7.39426	9.39311	13.5249	37.1973	7.10046	15.6776	13.2827	21.6484	10.3399	10.6512	19.4652	12.2099	8.18423	10.3053	19.3687	22.375	9.8338	11.2148	12.9743	11.0347	20.4636	18.9197	11.4377	4.02789	26.8939	14.2415	10.8839	11.8942	14.5599	15.5918
10.6589	1.44745	0.337222	5.44232e-06	3.72419e-05	Novel_chr1:207815929-207817414:-	5.34563	10.6913	9.46415	0	0	0	3.22131	0	5.64695	8.52413	14.8492	15.1875	8.58183	8.6871	8.45058	17.3411	22.7218	15.9417	9.03695	7.31623	12.3972	18.9424	13.1599	7.45583	20.6818	18.3149	4.5468	8.24424	7.4495	22.375	5.46322	7.47651	17.8396	7.02211	18.1899	17.6149	15.7268	7.2502	7.17171	4.49732	13.3956	17.5827	14.5599	9.17163
4.50424	1.44703	0.458277	0.000453786	0.00150453	CNOT6_chr5:180549931-180553471:+	4.27651	3.20738	1.57736	0	2.15399	0	0	0	2.11761	2.62281	6.07466	3.9967	5.72122	4.34355	5.28161	4.33528	2.16398	5.31391	5.80947	3.13553	1.77103	4.73559	3.75998	4.26047	4.86631	6.9771	8.18423	3.4351	5.9596	4.06818	9.8338	0	6.48713	0	20.4636	3.26202	10.008	8.86135	7.17171	3.74777	6.6978	7.23995	4.15996	3.66865
18.5135	1.44015	0.290674	1.64566e-07	2.20107e-06	SLF2_chr10:100923975-100926019:+	9.62214	8.55301	3.9434	14.0488	11.8469	0	9.66394	0	6.35282	30.818	14.8492	35.9703	17.1637	21.2351	13.7322	15.1735	16.2299	47.8251	9.68245	14.1099	31.8785	23.678	16.9199	21.3024	20.6818	17.4427	18.1872	20.6106	31.2879	16.2727	20.7602	24.2987	17.8396	14.0442	34.106	31.3154	22.8754	13.6948	0	17.9893	34.3262	11.3771	9.5679	23.8462
12.6232	1.43859	0.372635	2.30496e-05	0.00012173	DHTKD1_chr10:12081472-12120267:+	6.41476	6.41476	3.15472	0	10.7699	0	13.959	0	2.11761	10.4912	21.5988	10.3914	10.0121	13.9959	24.2954	9.39311	17.3119	29.2265	10.9734	15.6776	11.5117	10.8242	6.57996	9.05351	12.1658	6.9771	9.09359	11.6793	25.3283	0	59.0028	31.7752	9.7307	23.0726	6.82119	18.9197	12.8674	6.44462	8.96464	12.7424	8.37225	17.0656	10.3999	11.006
9.52206	1.43201	0.314538	1.57721e-06	1.41708e-05	DAP3_chr1:155725382-155726019:+	2.13825	2.13825	4.73207	3.51219	6.46197	4.97208	4.29508	0	4.94108	11.1469	14.8492	11.9901	12.8727	8.20449	14.7885	6.50292	15.1479	15.9417	7.74596	10.9743	8.85515	15.5598	8.45995	10.6512	7.90775	14.8263	7.27487	11.6793	20.8586	0	8.74116	9.34564	9.7307	10.0316	9.09493	13.0481	10.008	8.86135	26.8939	20.2379	6.6978	13.4456	9.5679	5.50298
6.8531	1.43113	0.422328	0.000166989	0.000634019	DLG1_chr3:197104903-197119530:-	3.20738	6.41476	4.73207	0	4.30798	0	3.22131	0	0	4.58992	6.07466	11.9901	4.29091	8.6871	7.39426	5.05783	8.11493	5.31391	8.39146	6.79364	3.54206	6.76513	15.9799	3.72791	7.90775	3.48855	5.45616	7.55722	10.4293	8.13636	10.9264	11.2148	16.2178	14.0442	15.9161	6.52404	4.28913	4.83346	25.101	8.24509	11.7211	4.13711	2.07998	4.58581
6.61969	1.43075	0.370658	2.89231e-05	0.000146105	COX5A_chr15:74923648-74926887:-	8.55301	3.20738	0	7.02439	2.15399	0	2.14754	0	0	3.93421	5.3997	7.9934	4.29091	3.86094	8.45058	9.39311	5.40996	18.5987	7.74596	7.31623	5.31309	8.79467	10.3399	7.45583	9.12432	6.9771	8.18423	6.18318	5.9596	6.10227	5.46322	7.47651	4.86535	10.0316	18.1899	8.48125	7.14855	8.05577	7.17171	7.49554	5.86057	5.17139	6.65593	5.50298
21.7921	1.42884	0.261366	1.12625e-08	2.03937e-07	PICALM_chr11:85974708-85983973:-	4.27651	8.55301	14.1962	9.36585	15.0779	0	12.8853	10.34	4.94108	19.0154	37.7979	19.1842	24.3152	41.5051	31.6897	29.6244	34.0827	23.9126	26.4654	22.9939	17.7103	24.3545	36.6598	15.9768	35.2807	20.0591	28.1901	17.1755	13.4091	22.375	41.5205	14.953	25.9485	12.0379	13.6424	31.3154	18.5862	12.0837	19.7222	33.7299	13.3956	38.2683	49.5035	20.1776
4.38311	1.42573	0.473558	0.000732944	0.00231902	DAGLB_chr7:6432837-6436533:-	5.34563	0	5.52075	0	2.15399	0	0	0	0	3.27851	7.42459	7.9934	2.86061	3.86094	3.16897	4.33528	5.95095	10.6278	2.58199	2.09035	5.31309	5.4121	5.63997	2.13024	2.43315	6.10496	8.18423	3.4351	5.9596	0	3.27793	9.34564	9.7307	6.01895	4.54746	8.48125	4.28913	4.02789	14.3434	4.49732	1.67445	4.65425	5.40795	0
11.5006	1.42563	0.398349	7.37014e-05	0.000314299	TSHZ2_chr20:53253499-53256571:+	0	0	3.15472	10.5366	9.69295	0	5.36886	0	8.47043	6.55702	7.42459	19.9835	27.1758	9.65234	22.1828	10.1157	9.73792	26.5695	4.51848	6.27105	8.85515	6.76513	15.9799	7.98839	15.8155	9.59351	8.18423	11.6793	19.3687	24.4091	22.9455	26.1678	22.705	8.02526	6.82119	8.48125	21.4456	5.63904	28.6868	5.24688	5.02335	16.0313	4.99195	11.9231
15.316	1.42552	0.344574	7.48244e-06	4.86566e-05	ADCY7_chr16:50287912-50288350:+	11.7604	3.20738	8.67547	3.51219	2.15399	0	8.59017	8.86289	6.35282	19.0154	16.1991	40.7663	31.4667	14.9611	16.9012	12.2833	3.78697	7.97086	13.5554	9.40658	10.6262	29.7666	31.0198	5.85815	27.9813	12.2099	13.6404	7.55722	31.2879	6.10227	13.1117	13.0839	45.4099	26.0821	9.09493	13.7005	18.5862	13.6948	21.5151	3.74777	18.4189	17.0656	12.0639	8.25446
89.8392	1.42162	0.274291	3.10826e-08	5.08114e-07	CCDC134_chr22:41808875-41810291:+	33.1429	13.8986	21.2943	35.1219	38.7718	76.2385	41.8771	50.223	22.5878	74.7501	80.9955	235.805	223.128	74.8056	116.196	106.214	114.691	90.3364	35.5023	65.8461	101.834	141.391	118.439	143.258	96.1095	100.296	86.3891	54.9616	101.313	67.125	296.107	97.1946	63.2495	89.2811	81.8543	168.32	52.8993	46.7235	62.7525	26.2344	87.0714	124.631	92.3511	68.7872
16.5567	1.41655	0.320709	2.08756e-06	1.76767e-05	KIF20B_chr10:89751346-89762835:+	6.41476	3.20738	6.30943	12.878	15.0779	0	5.36886	4.43144	4.23521	5.90132	14.8492	23.1809	40.0485	9.16972	35.915	18.7862	9.19692	23.9126	16.7829	7.83882	19.4813	33.1491	19.7399	12.2489	28.5895	9.59351	9.09359	15.8015	26.8182	4.06818	18.575	41.1208	32.4357	17.0537	25.011	20.2245	14.2971	10.4725	28.6868	12.7424	23.4423	10.8599	7.90392	22.9291
11.1715	1.41584	0.371865	3.11717e-05	0.000156124	CBL_chr11:119273868-119274953:+	7.48389	9.62214	5.52075	0	8.61596	0	8.59017	0	0	22.2939	18.8989	9.59208	7.15152	26.5439	8.45058	17.3411	16.2299	7.97086	14.2009	22.4713	9.74066	23.0014	15.0399	16.5093	13.9906	24.4198	19.0965	8.93126	0	10.1704	13.1117	0	3.24357	15.0474	11.3687	15.0053	8.57826	7.2502	7.17171	14.9911	11.7211	10.8599	15.3918	8.25446
6.93643	1.41376	0.348685	1.85448e-05	0.000101522	ZC3H14_chr14:88574693-88578140:+	0	6.41476	3.9434	4.68293	0	0	0	0	7.05869	9.17983	10.1244	12.7894	5.72122	6.27402	9.50691	8.67056	6.49195	5.31391	11.6189	10.9743	7.96963	10.1477	1.87999	7.45583	9.12432	13.0821	1.81872	8.93126	10.4293	10.1704	12.0191	5.60738	8.10891	8.02526	11.3687	5.21923	5.71884	7.2502	7.17171	5.99643	5.02335	9.82564	5.82394	8.25446
37.8779	1.41203	0.223623	6.93336e-11	2.72019e-09	ASH1L_chr1:155438327-155459898:-	12.8295	16.0369	16.5623	24.5854	24.7709	0	15.0328	10.34	17.6467	49.1777	32.3982	59.1512	11.4424	44.4008	54.9288	49.8557	35.7057	66.4238	33.5658	38.6715	46.0468	43.9734	61.0997	45.8001	52.3128	45.3511	39.1025	33.664	37.2475	89.5	67.744	20.5604	17.8396	35.1105	86.4018	52.1923	28.5942	33.8343	32.2727	42.7246	46.0474	42.4054	34.5277	36.6865
7.53482	1.41068	0.411268	0.000147363	0.000572429	BRIP1_chr17:61776401-61780401:-	0	7.48389	4.73207	4.68293	4.30798	0	2.14754	0	2.11761	5.24562	11.4744	19.1842	5.72122	9.16972	9.50691	3.61273	4.86896	10.6278	12.2644	8.3614	6.1986	13.5303	17.8599	5.85815	18.2486	7.84923	9.09359	2.74808	5.9596	8.13636	5.46322	9.34564	4.86535	21.0663	4.54746	13.7005	0	4.83346	12.5505	16.4902	12.5584	4.65425	4.15996	3.66865
24.1951	1.39392	0.374458	3.54865e-05	0.000171834	SATB1_chr3:18415111-18420991:-	6.41476	10.6913	16.5623	0	5.38497	0	20.4017	19.2029	8.47043	45.8992	32.3982	50.3584	28.6061	23.1656	34.8587	30.347	43.8206	31.8834	18.0739	12.5421	35.4206	62.9157	48.8797	22.3675	17.6404	36.6298	12.731	10.3053	8.9394	10.1704	19.6676	13.0839	30.8139	32.1011	0	92.6413	24.3051	17.7227	41.2373	21.7371	30.9773	38.7854	31.6157	8.25446
10.3087	1.39268	0.363663	3.06593e-05	0.000154214	CAMSAP1_chr9:135866456-135883078:-	6.41476	0	6.30943	5.85366	6.46197	0	8.59017	0	1.41174	9.83554	8.09955	18.3848	10.0121	7.72187	5.28161	13.7284	12.4429	15.9417	7.10046	7.31623	7.08412	6.76513	15.9799	11.1837	12.7741	6.9771	10.003	5.49616	23.8384	10.1704	21.8529	18.6913	4.86535	17.0537	6.82119	5.21923	5.71884	6.44462	43.0303	6.74598	20.0934	6.72281	10.3999	12.8403
4.17219	1.38619	0.521363	0.00178329	0.00493866	FBXW11_chr5:171910572-171914405:-	0	2.13825	1.57736	3.51219	6.46197	0	0	0	0	3.27851	2.02489	5.59538	4.29091	3.37832	6.33794	7.22547	3.78697	10.6278	1.93649	5.22588	3.54206	4.05908	4.69997	4.26047	11.5575	6.9771	4.5468	0	4.4697	14.2386	13.1117	0	0	9.02842	0	5.87163	2.85942	2.41673	0	3.74777	4.18612	4.13711	4.15996	0
26.317	1.38378	0.283669	2.35666e-07	2.94743e-06	TMEM181_chr6:158573420-158589782:+	22.4517	5.34563	7.09811	10.5366	20.4629	0	9.66394	8.86289	11.9998	20.3268	18.8989	59.9505	30.0364	24.1308	32.746	15.896	24.3448	39.8543	29.6928	16.7228	28.3365	16.2363	36.6598	43.1373	64.4785	30.5248	20.0059	24.0457	17.8788	34.5795	52.4469	57.9429	14.596	50.1579	43.2009	30.663	14.2971	22.5562	41.2373	32.9804	41.8612	28.4427	20.7998	13.7574
7.18519	1.36641	0.337851	1.81723e-05	0.000100891	GMPS_chr3:155893518-155911279:+	7.48389	4.27651	0	0	6.46197	0	0	0	6.35282	6.55702	7.42459	7.9934	2.86061	8.20449	7.39426	7.94801	10.8199	5.31391	7.10046	5.22588	7.96963	10.8242	15.9799	9.05351	8.51603	8.72137	5.45616	7.55722	8.9394	4.06818	8.74116	14.953	6.48713	3.00947	13.6424	7.82884	7.14855	8.05577	8.96464	8.24509	6.6978	8.79137	8.73591	7.3373
2.80153	1.36462	0.550771	0.00441339	0.0105153	RAB5A_chr3:19950806-19951061:+	0	0	2.36604	0	0	0	0	0	4.94108	3.27851	2.69985	1.59868	7.15152	4.82617	3.16897	2.89019	2.16398	5.31391	3.87298	4.1807	2.65654	2.02954	3.75998	2.13024	1.21658	4.36068	5.45616	6.18318	0	8.13636	4.37058	3.73825	3.24357	3.00947	0	0	0	3.22231	0	8.99464	3.3489	3.61997	4.15996	2.75149
25.606	1.35598	0.28823	5.81179e-07	6.21862e-06	QSER1_chr11:32927157-32935435:+	6.41476	11.7604	11.8302	14.0488	25.8479	0	17.1803	0	6.35282	26.8838	24.9736	34.3716	15.7334	25.0961	45.4219	18.0637	14.6069	42.5112	25.8199	23.5164	23.0234	18.2659	47.9397	19.7047	35.889	11.3378	24.5527	22.6717	59.596	40.6818	34.9646	61.6812	35.6792	43.1358	40.9272	26.0961	51.4695	17.7227	32.2727	23.9857	11.7211	13.9628	19.5518	11.9231
9.24536	1.35557	0.455844	0.000674147	0.00216795	DYNC1H1_chr14:102019893-102022880:+	6.41476	3.20738	6.30943	0	5.38497	0	0	0	8.47043	5.90132	6.07466	19.1842	4.29091	6.27402	6.33794	9.39311	3.24597	31.8834	9.68245	8.3614	4.42757	6.08862	6.57996	9.05351	4.25802	6.9771	11.8217	10.9923	16.3889	6.10227	48.0764	39.2517	11.3525	16.0505	0	9.13365	27.1645	3.22231	5.37878	4.49732	3.3489	6.72281	4.15996	7.3373
6.18347	1.35123	0.419059	0.000349331	0.00120223	HAT1_chr2:171925537-171953001:+	3.20738	6.41476	3.9434	0	0	0	5.36886	0	2.11761	10.4912	5.3997	11.9901	18.594	3.86094	6.33794	3.61273	6.49195	5.31391	9.03695	4.1807	8.85515	10.8242	2.81998	4.79303	7.29946	8.72137	3.63744	2.74808	14.899	12.2045	12.0191	0	14.596	12.0379	4.54746	7.82884	2.85942	7.2502	3.58586	5.24688	12.5584	4.13711	9.9839	5.50298
7.45886	1.33947	0.424453	0.000355504	0.00121991	LARP4B_chr10:863743-864270:-	2.13825	4.27651	2.36604	7.02439	5.38497	0	4.29508	0	0	9.83554	5.3997	5.59538	7.15152	12.548	3.16897	4.33528	2.16398	26.5695	4.51848	7.31623	9.74066	8.79467	16.9199	6.39071	6.69117	3.48855	5.45616	4.80914	8.9394	20.3409	12.0191	5.60738	9.7307	7.02211	13.6424	7.82884	2.85942	1.61115	17.9293	4.49732	5.02335	5.17139	3.32797	3.66865
9.47554	1.33908	0.313512	6.54295e-06	4.42589e-05	ETFA_chr15:76292431-76295737:-	4.27651	4.27651	3.9434	2.34146	5.38497	0	7.5164	0	5.64695	9.17983	14.1742	15.1875	15.7334	12.0654	7.39426	12.2833	5.95095	10.6278	5.16397	15.155	12.3972	14.2068	13.1599	15.4442	8.51603	13.9542	8.18423	8.24424	17.8788	16.2727	5.46322	3.73825	11.3525	10.0316	22.7373	17.6149	5.71884	4.83346	12.5505	10.4938	7.53502	7.23995	9.15191	11.9231
17.2756	1.33356	0.283454	7.69901e-07	7.74507e-06	MAPKAP1_chr9:125657651-125672643:-	6.41476	10.6913	13.4075	0	20.4629	0	7.5164	0	4.94108	23.6053	16.1991	27.1776	12.8727	18.8221	19.0138	9.39311	17.3119	15.9417	21.9469	15.6776	18.5958	36.5317	12.2199	16.5093	31.0227	17.4427	14.5497	16.4885	14.899	14.2386	32.7793	14.953	27.5703	25.0789	27.2848	22.8341	15.7268	16.9171	46.6161	20.2379	28.4656	10.8599	13.7279	13.7574
13.3789	1.3328	0.311727	4.56904e-06	3.3611e-05	POLR2A_chr17:7499039-7499491:+	6.41476	5.34563	2.36604	4.68293	6.46197	0	7.5164	10.34	6.35282	11.8026	10.1244	22.3815	20.0243	13.5133	14.7885	12.2833	10.2789	18.5987	7.74596	10.4518	18.5958	15.5598	26.3198	10.6512	24.3315	6.10496	11.8217	13.0534	20.8586	30.5113	22.9455	24.2987	11.3525	17.0537	29.5585	11.0909	7.14855	7.2502	7.17171	2.99821	12.5584	9.82564	6.65593	12.8403
55.4007	1.33109	0.275059	2.78021e-07	3.37351e-06	CRKL_chr22:20933779-20934244:+	31.0047	23.5208	18.9283	24.5854	51.6957	0	12.8853	11.8172	35.2934	49.8334	39.8228	97.5195	101.552	50.1922	59.1541	46.243	47.6076	111.592	49.0577	36.5811	30.993	67.6513	96.8194	41.0071	41.9719	39.2462	29.0995	28.1678	122.172	54.9204	86.3189	85.9798	87.5763	96.3032	131.876	61.9784	35.7427	55.5848	121.919	29.9821	75.3502	52.7482	38.2716	31.1835
8.37065	1.33105	0.352467	4.43321e-05	0.000207884	CHD8_chr14:21401957-21403663:-	3.20738	3.20738	1.57736	0	0	9.94415	5.36886	0	7.76456	8.52413	6.74962	7.9934	17.1637	8.6871	8.45058	5.78037	8.11493	10.6278	5.80947	4.1807	11.5117	10.1477	17.8599	10.6512	7.90775	18.3149	12.731	4.80914	10.4293	8.13636	13.1117	14.953	9.7307	10.0316	20.4636	9.78606	0	6.44462	0	8.99464	12.5584	8.27423	9.15191	4.58581
9.30502	1.32668	0.484335	0.00114411	0.00335816	ARHGEF12_chr11:120476661-120477526:+	2.13825	0	4.73207	5.85366	6.46197	6.62944	4.29508	0	3.52934	13.7697	22.2738	11.9901	20.0243	15.4437	7.39426	22.3989	12.4429	7.97086	5.80947	14.6325	7.08412	12.8537	26.3198	18.107	17.6404	22.6756	10.003	3.4351	8.9394	26.4432	16.3897	0	12.9743	3.00947	9.09493	8.48125	7.14855	11.2781	0	4.49732	1.67445	5.68853	15.8078	0
9.83761	1.32625	0.398108	0.000217346	0.000804453	CHD9_chr16:53154447-53157541:+	5.34563	4.27651	8.67547	0	12.9239	0	2.14754	0	2.11761	14.4255	12.8243	3.19736	7.15152	15.4437	13.7322	27.4568	10.2789	10.6278	12.9099	10.9743	4.42757	7.44164	14.0999	12.2489	9.12432	6.9771	6.36552	15.1144	13.4091	0	29.5014	11.2148	9.7307	8.02526	15.9161	20.8769	8.57826	3.22231	3.58586	14.2415	5.86057	22.237	20.3838	8.25446
21.6915	1.32012	0.426827	0.000377628	0.00128089	PTPN22_chr1:113848540-113855049:-	7.48389	6.41476	8.67547	5.85366	21.5399	0	16.1066	0	13.4115	40.6535	36.448	11.9901	20.0243	49.2269	22.1828	77.3125	44.9026	15.9417	18.0739	32.923	8.85515	33.1491	27.2598	14.9117	88.8101	38.374	44.5586	25.4197	2.9798	18.3068	7.64851	13.0839	9.7307	6.01895	6.82119	41.1014	14.2971	27.3896	5.37878	12.7424	6.6978	39.3026	43.6796	7.3373
8.96115	1.31681	0.373609	0.000120304	0.000479994	PHC3_chr3:170145423-170149244:-	12.8295	4.27651	5.52075	0	4.30798	0	0	0	4.23521	13.7697	10.1244	11.1908	28.6061	12.548	6.33794	8.67056	5.40996	10.6278	13.5554	12.0195	4.42757	14.2068	11.2799	5.85815	8.51603	5.23282	6.36552	13.0534	10.4293	20.3409	14.2044	14.953	16.2178	8.02526	15.9161	16.9625	7.14855	8.86135	12.5505	8.99464	3.3489	3.10283	5.40795	8.25446
17.1389	1.30258	0.306139	5.16978e-06	3.55838e-05	TANK_chr2:161179614-161204793:+	6.41476	8.55301	8.67547	7.02439	11.8469	6.62944	13.959	0	4.23521	24.9167	21.5988	19.9835	37.1879	19.3047	12.6759	35.4048	30.2957	7.97086	9.68245	29.2649	15.9393	36.5317	15.0399	14.9117	13.3823	17.4427	17.2778	10.9923	37.2475	0	19.6676	11.2148	22.705	11.0347	4.54746	31.3154	11.4377	11.2781	25.101	23.2362	39.3496	18.0999	27.8717	18.3433
5.34055	1.29465	0.410225	0.000480423	0.00157509	ABR_chr17:1050050-1100735:-	4.27651	2.13825	1.57736	4.68293	4.30798	0	0	0	2.11761	5.24562	10.7994	4.79604	2.86061	6.27402	5.28161	5.78037	2.70498	5.31391	4.51848	11.4969	5.31309	5.4121	5.63997	2.13024	12.7741	3.48855	7.27487	5.49616	5.9596	16.2727	6.55587	14.953	0	4.01263	6.82119	5.21923	5.71884	1.61115	5.37878	11.9929	3.3489	6.72281	4.57595	2.75149
5.82094	1.28941	0.44632	0.00120118	0.00350817	HINFP_chr11:119131535-119133219:+	3.20738	2.13825	2.36604	0	3.23098	0	0	0	8.47043	11.1469	4.04977	7.9934	11.4424	7.72187	10.5632	5.05783	7.03294	10.6278	3.22748	6.79364	15.0538	3.38257	4.69997	3.72791	18.8569	2.61641	5.45616	6.18318	4.4697	6.10227	12.0191	3.73825	4.86535	6.01895	0	10.4385	2.85942	6.44462	5.37878	2.24866	10.8839	9.82564	1.24799	9.17163
6.64619	1.28599	0.495479	0.00220067	0.0059002	EIF4G3_chr1:21002713-21111383:-	2.13825	12.8295	4.73207	0	0	0	0	0	2.82348	8.52413	7.42459	9.59208	4.29091	5.7914	22.1828	9.39311	13.5249	10.6278	7.74596	8.88399	9.74066	5.4121	15.0399	1.59768	7.29946	8.72137	9.09359	1.37404	0	8.13636	3.27793	9.34564	11.3525	10.0316	15.9161	4.56683	5.71884	8.86135	3.58586	4.49732	0	8.27423	4.15996	0
6.97069	1.28226	0.3555	0.000116944	0.000469773	ANP32E_chr1:150230571-150231926:-	0	2.13825	5.52075	3.51219	4.30798	0	5.36886	0	3.52934	3.27851	3.37481	7.9934	4.29091	5.7914	8.45058	5.78037	9.73792	7.97086	12.9099	9.40658	2.65654	8.11816	6.57996	4.26047	8.51603	7.84923	5.45616	9.61828	13.4091	8.13636	9.8338	11.2148	0	10.0316	25.011	7.17644	8.57826	4.02789	10.7576	4.49732	7.53502	6.72281	9.5679	6.42014
420.327	1.28178	0.354906	5.37386e-05	0.000240495	SLC8A1_chr2:40428473-40430304:-	328.222	88.7375	135.653	227.122	303.712	64.637	236.23	128.512	124.233	1162.56	991.52	166.263	97.2607	1395.25	403.515	127.891	770.378	310.863	609.349	1038.38	260.341	355.169	664.576	639.604	27.373	330.54	731.125	269.312	144.52	439.363	147.507	171.96	604.925	117.369	277.395	596.297	394.6	417.289	310.177	688.84	293.866	396.646	869.015	373.285
10.462	1.27928	0.337464	4.64638e-05	0.000215307	SNX13_chr7:17868407-17875790:-	2.13825	9.62214	13.4075	0	7.53896	0	6.44263	0	0	20.9825	18.224	14.3881	7.15152	18.3394	14.7885	15.896	15.1479	10.6278	8.39146	10.9743	11.5117	8.11816	11.2799	19.7047	10.9492	10.4656	17.2778	4.80914	19.3687	12.2045	14.2044	5.60738	9.7307	11.0347	15.9161	13.0481	4.28913	12.8892	16.1364	9.7442	8.37225	13.9628	9.9839	8.25446
6.99161	1.27836	0.386546	0.000306182	0.00106937	ATAD2_chr8:123333878-123336532:-	0	2.13825	6.30943	9.36585	2.15399	0	0	0	4.23521	5.24562	4.72474	13.5888	11.4424	4.34355	7.39426	7.22547	2.70498	10.6278	8.39146	5.22588	5.31309	6.08862	11.2799	5.85815	14.5989	10.4656	5.45616	5.49616	11.9192	6.10227	16.3897	5.60738	4.86535	9.02842	9.09493	4.56683	7.14855	11.2781	21.5151	4.49732	7.53502	5.17139	3.74396	9.17163
50.592	1.27693	0.200863	4.09467e-11	1.66187e-09	PICALM_chr11:85996826-86003451:-	28.8664	16.0369	20.5057	14.0488	37.6948	26.5177	37.582	23.6344	5.64695	57.7018	56.6968	85.5294	40.0485	74.323	64.4357	49.8557	71.4114	45.1682	35.5023	46.5103	45.1613	71.0339	118.439	68.1676	45.0133	47.0954	51.8335	39.1601	41.7172	61.0227	54.6322	39.2517	74.602	56.1768	47.7484	61.9784	60.0478	41.89	46.6161	51.7192	56.094	64.1253	103.583	44.0238
17.5879	1.27334	0.334675	3.56224e-05	0.000171834	PRDM2_chr1:13778418-13782831:+	17.106	5.34563	3.9434	0	18.3089	0	10.7377	0	9.88217	7.21273	14.8492	20.7828	34.3273	14.9611	29.577	13.0058	4.86896	31.8834	18.7194	8.88399	23.9089	21.6484	31.0198	8.52095	15.8155	14.8263	10.003	12.3664	29.798	22.375	19.6676	26.1678	29.1921	16.0505	18.1899	14.3529	24.3051	8.05577	44.8232	8.24509	23.4423	24.3055	9.5679	14.6746
28.0388	1.27313	0.267361	5.40752e-07	5.83913e-06	PLEKHM3_chr2:207976651-207977586:-	12.8295	12.8295	9.46415	16.3902	22.6169	0	18.2541	0	16.9409	32.7851	43.8726	40.7663	25.7455	47.2965	44.3656	34.6822	21.6398	31.8834	34.8568	20.3809	25.6799	23.678	26.3198	37.8117	27.373	22.6756	34.5557	21.2976	38.7374	36.6136	61.1881	37.3825	48.6535	19.06	18.1899	40.449	47.1804	8.86135	43.0303	30.7317	30.9773	23.2713	26.6237	23.8462
9.45151	1.27105	0.393947	0.000300797	0.00105369	BARD1_chr2:214752447-214797117:-	0	10.6913	0	0	15.0779	0	7.5164	0	2.11761	7.21273	8.09955	8.79274	18.594	3.86094	11.6196	7.22547	9.73792	13.2848	10.9734	7.31623	10.6262	15.5598	16.9199	12.2489	13.3823	17.4427	9.09359	3.4351	13.4091	14.2386	22.9455	13.0839	12.9743	7.02211	11.3687	12.3957	8.57826	4.83346	10.7576	1.49911	13.3956	8.79137	5.82394	16.5089
73.6514	1.27038	0.271801	6.38588e-07	6.71088e-06	NAB1_chr2:190659158-190673152:+	18.1752	36.3503	0	22.2439	80.7746	24.8604	60.1312	0	52.2343	105.568	80.3205	157.47	57.2122	114.38	79.2242	54.191	57.8865	124.877	89.0785	81.0011	40.7337	65.6218	104.339	66.5699	59.004	61.9217	80.0236	94.8087	114.722	107.807	89.5969	89.7181	74.602	69.2179	88.6755	90.6841	75.7746	63.6406	134.47	107.936	53.5824	88.9479	89.4391	59.6156
15.6362	1.26867	0.3203	2.30635e-05	0.00012173	CSGALNACT2_chr10:43154897-43158931:+	8.55301	7.48389	6.30943	5.85366	8.61596	0	7.5164	0	15.5291	17.0483	17.549	19.9835	11.4424	26.0613	22.1828	26.0117	11.9019	13.2848	10.9734	19.3357	21.2524	29.7666	35.7198	13.8465	47.4465	20.0591	14.5497	15.1144	17.8788	12.2045	27.3161	7.47651	12.9743	24.0758	13.6424	26.7486	18.5862	16.9171	0	14.9911	12.5584	18.0999	13.7279	11.006
32.859	1.26781	0.256769	2.14235e-07	2.77092e-06	UBAP2_chr9:33953285-33963791:-	17.106	13.8986	23.6604	11.7073	10.7699	0	6.44263	23.6344	21.8819	29.5066	31.7232	54.3551	35.7576	27.5092	50.7035	36.1273	30.8367	37.1973	20.0104	22.9939	25.6799	40.5908	64.8596	26.628	55.3542	47.0954	24.5527	25.4197	53.6364	34.5795	37.1499	78.5033	45.4099	37.1168	45.4746	54.1495	37.1724	26.5841	62.7525	31.4813	36.0007	18.0999	21.6318	20.1776
9.97229	1.26401	0.365236	0.000159328	0.000608862	VPS35_chr16:46674314-46677398:-	6.41476	7.48389	6.30943	0	6.46197	0	5.36886	0	5.64695	15.7369	18.224	5.59538	10.0121	18.8221	13.7322	13.0058	12.9839	5.31391	14.8464	16.2002	17.7103	19.6189	8.45995	14.3791	10.3409	15.6985	1.81872	3.4351	8.9394	8.13636	5.46322	5.60738	12.9743	17.0537	11.3687	19.5721	2.85942	7.2502	17.9293	24.7353	15.9073	7.23995	11.2319	4.58581
8.20254	1.25501	0.396335	0.000372665	0.001271	VDAC3_chr8:42401788-42403461:+	8.55301	3.20738	4.73207	0	5.38497	0	2.14754	7.38574	0	5.24562	8.77451	12.7894	22.8849	3.86094	11.6196	8.67056	5.95095	13.2848	3.22748	7.31623	5.31309	8.11816	16.9199	13.314	7.90775	13.0821	5.45616	3.4351	4.4697	12.2045	16.3897	16.8221	19.4614	10.0316	4.54746	7.82884	7.14855	3.22231	17.9293	7.49554	15.9073	8.79137	5.82394	8.25446
9.31818	1.25412	0.444371	0.00111869	0.00330001	DCTD_chr4:182891403-182915575:-	5.34563	7.48389	3.15472	3.51219	3.23098	0	4.29508	0	5.64695	3.93421	13.4992	7.19406	11.4424	2.41308	4.22529	9.39311	7.57394	21.2556	6.45497	7.31623	10.6262	8.11816	14.0999	6.92327	21.2901	11.3378	1.81872	4.12212	31.2879	14.2386	16.3897	39.2517	8.10891	10.0316	20.4636	4.56683	8.57826	3.22231	28.6868	7.49554	13.3956	2.5857	1.66398	2.75149
5.52351	1.2505	0.420409	0.000969236	0.00291762	ZBTB1_chr14:64521487-64523402:+	0	9.62214	6.30943	0	0	0	0	0	2.82348	3.93421	2.02489	11.9901	5.72122	6.27402	5.28161	3.61273	3.78697	5.31391	3.87298	4.70329	7.96963	3.38257	9.39995	5.85815	10.3409	3.48855	4.5468	4.12212	10.4293	12.2045	9.8338	3.73825	4.86535	3.00947	9.09493	12.3957	10.008	1.61115	8.96464	8.24509	5.02335	6.20567	7.07193	5.50298
7.77457	1.2503	0.373612	0.000225043	0.000827734	TSNAX-DISC1_chr1:231537213-231542611:+	0	9.62214	3.15472	3.51219	8.61596	0	4.29508	0	0	13.114	8.09955	7.19406	7.15152	10.6176	14.7885	8.67056	4.32796	29.2265	9.03695	10.4518	4.42757	8.79467	12.2199	7.45583	8.51603	6.9771	8.18423	8.93126	14.899	4.06818	9.8338	11.2148	6.48713	5.01579	11.3687	12.3957	2.85942	5.63904	17.9293	6.74598	3.3489	3.61997	9.15191	6.42014
32.4974	1.25	0.221619	4.34342e-09	1.00239e-07	IQGAP1_chr15:90439332-90443478:+	13.8986	22.4517	7.09811	11.7073	21.5399	16.5736	20.4017	7.38574	14.1174	31.4737	46.5724	29.5756	24.3152	54.0531	33.8023	50.5783	40.5747	45.1682	46.4758	42.3296	43.3902	35.8552	43.2398	50.5931	47.4465	38.374	32.7369	26.1068	29.798	46.7841	20.7602	28.0369	51.897	21.0663	43.2009	50.8875	40.0319	18.5283	50.202	36.7281	28.4656	32.5798	49.5035	17.4261
5.63118	1.24866	0.49621	0.00293404	0.00749103	TGFBR2_chr3:30671638-30674246:+	0	5.34563	0	5.85366	2.15399	0	2.14754	0	4.94108	5.24562	4.72474	7.9934	24.3152	5.7914	17.9575	7.22547	5.95095	5.31391	2.58199	5.22588	7.96963	12.1772	9.39995	4.79303	14.5989	7.84923	5.45616	5.49616	0	0	7.64851	0	0	2.00632	6.82119	9.13365	0	3.22231	0	5.24688	0	12.9285	7.07193	8.25446
5.10785	1.24788	0.417035	0.000776441	0.00241765	VMP1_chr17:59737453-59817773:+	0	6.41476	0	0	7.53896	4.97208	0	0	1.41174	2.62281	3.37481	3.19736	2.86061	5.7914	6.33794	2.16764	4.86896	5.31391	7.74596	3.65811	6.1986	3.38257	4.69997	5.32559	8.51603	6.10496	1.81872	8.93126	0	6.10227	9.8338	5.60738	3.24357	5.01579	6.82119	6.52404	7.14855	6.44462	8.96464	6.74598	13.3956	4.65425	3.32797	8.25446
12.1706	1.2455	0.31556	2.48662e-05	0.000129502	WDR20_chr14:102194938-102209862:+	4.27651	5.34563	5.52075	10.5366	10.7699	0	2.14754	0	7.76456	7.21273	7.42459	11.1908	17.1637	13.0307	20.0701	11.5607	5.95095	13.2848	24.5289	7.31623	7.96963	10.8242	15.0399	10.1186	14.5989	8.72137	5.45616	13.7404	25.3283	12.2045	30.594	24.2987	9.7307	31.0979	15.9161	13.7005	10.008	6.44462	19.7222	11.9929	12.5584	22.237	12.8959	8.25446
15.5286	1.24282	0.320853	2.68727e-05	0.000138119	GDI2_chr10:5773842-5800705:-	9.62214	11.7604	3.9434	3.51219	23.6939	0	0	4.43144	3.52934	13.7697	14.1742	20.7828	11.4424	9.65234	11.6196	5.78037	12.4429	18.5987	9.03695	16.2002	20.3668	27.737	19.7399	19.7047	21.2901	16.5706	8.18423	16.4885	26.8182	30.5113	15.297	9.34564	16.2178	18.0568	70.4857	21.5293	11.4377	15.306	16.1364	9.7442	24.2795	11.8942	10.8159	13.7574
6.26529	1.23949	0.418352	0.000830567	0.00257257	ZFYVE26_chr14:67761366-67762819:-	3.20738	8.55301	3.15472	0	6.46197	0	0	0	2.11761	13.114	10.1244	3.9967	4.29091	13.9959	6.33794	12.2833	5.40996	10.6278	9.03695	10.9743	7.96963	4.05908	6.57996	12.7814	1.82486	9.59351	8.18423	7.55722	8.9394	6.10227	4.37058	0	8.10891	2.00632	0	8.48125	2.85942	3.22231	7.17171	10.4938	6.6978	5.68853	11.6479	3.66865
27.3634	1.2378	0.274899	1.4835e-06	1.35355e-05	ASXL1_chr20:32366384-32371874:+	13.8986	7.48389	6.30943	17.561	21.5399	0	10.7377	26.5887	7.76456	17.704	23.6237	55.9538	37.1879	22.2004	29.577	36.1273	17.3119	31.8834	21.3014	15.155	18.5958	33.1491	68.6196	21.3024	40.147	20.9313	22.734	17.8625	38.7374	34.5795	38.2426	39.2517	24.3267	60.1895	50.0221	25.4437	14.2971	18.5283	35.8586	35.229	33.489	18.617	11.6479	31.1835
5.39395	1.23427	0.436987	0.0013027	0.00375804	HECTD1_chr14:31127785-31133675:-	5.34563	2.13825	2.36604	4.68293	3.23098	0	3.22131	0	0	2.62281	9.44947	4.79604	5.72122	10.135	7.39426	7.94801	3.24597	15.9417	10.3279	10.9743	3.54206	6.08862	8.45995	6.92327	3.64973	5.23282	10.9123	6.8702	8.9394	8.13636	8.74116	0	0	13.0411	4.54746	9.78606	0	8.05577	3.58586	8.24509	2.51167	8.79137	3.32797	4.58581
6.9255	1.22842	0.444998	0.00143025	0.00406618	SMG1_chr16:18834892-18845651:-	6.41476	0	0	11.7073	4.30798	0	0	0	3.52934	7.21273	3.37481	7.19406	12.8727	2.8957	10.5632	2.89019	8.11493	7.97086	8.39146	4.70329	3.54206	14.8833	11.2799	9.05351	20.6818	10.4656	9.09359	4.80914	7.4495	18.3068	7.64851	5.60738	8.10891	0	4.54746	8.48125	8.57826	3.22231	25.101	2.99821	6.6978	7.23995	7.48793	4.58581
7.48296	1.22166	0.461483	0.00185974	0.00509049	TPST1_chr7:66240325-66286709:+	0	2.13825	1.57736	4.68293	12.9239	0	6.44263	0	0	7.86843	6.07466	3.9967	7.15152	4.82617	5.28161	9.39311	4.32796	5.31391	10.3279	6.27105	7.08412	4.05908	3.75998	11.7163	1.82486	10.4656	4.5468	16.4885	17.8788	18.3068	14.2044	5.60738	8.10891	3.00947	31.8322	11.7433	18.5862	12.0837	0	10.4938	3.3489	2.5857	4.15996	9.17163
34.4722	1.21764	0.232591	4.22709e-08	6.46141e-07	PICALM_chr11:85996826-86031611:-	12.8295	14.9678	5.52075	18.7317	24.7709	19.8883	11.8115	11.8172	23.9995	33.4408	36.448	28.7762	48.6304	41.0224	28.5207	26.7342	28.6728	21.2556	31.6293	31.8779	36.3061	39.9143	47.9397	42.0722	32.8476	27.0362	28.1901	26.1068	59.596	36.6136	96.1527	31.7752	58.3842	22.0695	77.3069	51.5399	32.8833	20.945	26.8939	53.9679	36.8379	27.9255	54.4955	23.8462
17.0158	1.21707	0.334602	6.41501e-05	0.000277591	CNOT2_chr12:70278132-70311017:+	12.8295	10.6913	11.8302	0	10.7699	11.6015	5.36886	7.38574	0	22.2939	16.8741	11.1908	17.1637	20.7525	21.1265	11.5607	17.3119	15.9417	14.2009	29.2649	23.9089	25.7075	15.0399	18.107	8.51603	28.7805	5.45616	13.0534	16.3889	16.2727	15.297	11.2148	43.7881	9.02842	36.3797	43.711	15.7268	11.2781	16.1364	39.7263	25.954	19.1341	24.5438	21.0947
5.5068	1.21064	0.400379	0.000871844	0.00265579	TRAPPC8_chr18:31832084-31839457:-	3.20738	4.27651	6.30943	0	4.30798	0	0	0	2.11761	11.8026	9.44947	5.59538	10.0121	3.37832	5.28161	5.78037	8.11493	7.97086	3.22748	10.4518	12.3972	7.44164	3.75998	10.1186	3.04144	2.61641	2.72808	6.18318	8.9394	4.06818	3.27793	0	0	4.01263	9.09493	5.87163	4.28913	4.83346	7.17171	11.2433	8.37225	5.68853	5.82394	9.17163
17.0823	1.20881	0.313453	3.32257e-05	0.000162944	ZEB1_chr10:31373018-31387266:+	5.34563	10.6913	9.46415	16.3902	10.7699	0	6.44263	0	8.47043	11.1469	12.8243	23.9802	25.7455	13.0307	34.8587	12.2833	14.0659	13.2848	15.4919	7.31623	12.3972	26.384	31.9598	13.8465	31.0227	14.8263	8.18423	8.93126	53.6364	28.4773	39.3352	42.9899	9.7307	13.0411	13.6424	28.0534	17.1565	9.66693	16.1364	12.7424	23.4423	19.1341	14.5599	11.006
98.8455	1.20873	0.231096	3.94886e-08	6.11553e-07	PTP4A2_chr1:31915895-31919658:-	39.5577	64.1476	35.4906	51.5122	64.6197	33.1472	39.7295	57.6088	33.1758	113.437	97.8695	125.496	87.2486	75.2882	114.083	80.9252	85.4773	196.614	107.798	94.5884	127.514	148.833	125.019	79.3513	144.164	109.889	76.3862	54.2746	131.111	148.489	180.286	33.6443	48.6535	122.385	200.088	150.705	27.1645	65.2518	209.773	89.9464	180.003	133.422	98.591	81.6275
6.28283	1.2058	0.45066	0.00195708	0.00531981	ZNF544_chr19:58260851-58263676:+	6.41476	4.27651	3.9434	0	2.15399	0	6.44263	0	0	5.90132	4.04977	21.5822	8.58183	0.965234	7.39426	3.61273	5.95095	10.6278	14.2009	1.56776	8.85515	6.08862	10.3399	2.6628	8.51603	6.10496	2.72808	4.12212	10.4293	8.13636	5.46322	7.47651	3.24357	20.0632	0	4.56683	8.57826	3.22231	25.101	4.49732	7.53502	4.13711	4.57595	6.42014
40.1066	1.20547	0.432424	0.00103905	0.00309611	TNFRSF21_chr6:47283938-47286595:-	18.1752	26.7282	21.2943	35.1219	4.30798	0	20.4017	11.8172	17.6467	20.9825	28.3484	47.9604	28.6061	28.957	25.3517	27.4568	16.7709	90.3364	36.1478	16.7228	22.1379	22.3249	15.9799	18.107	7.90775	24.4198	25.4621	59.7707	119.192	294.943	56.8175	112.148	17.8396	3.00947	77.3069	33.925	121.525	25.7785	73.5101	32.2308	45.2101	16.0313	13.7279	31.1835
6.38244	1.19079	0.5	0.00411755	0.0100147	TXNDC11_chr16:11721577-11736233:-	0	0	3.15472	0	17.2319	0	3.22131	0	0	2.62281	1.34992	4.79604	7.15152	5.7914	15.8448	4.33528	3.24597	5.31391	11.6189	6.79364	8.85515	6.76513	4.69997	5.85815	5.47459	6.10496	4.5468	6.18318	11.9192	0	17.4823	3.73825	4.86535	18.0568	15.9161	12.3957	8.57826	6.44462	16.1364	9.7442	9.20947	2.06856	2.91197	4.58581
3.99495	1.1874	0.446991	0.00265191	0.00692085	TBPL1_chr6:133980082-133984671:+	4.27651	3.20738	2.36604	3.51219	0	0	0	0	1.41174	5.90132	10.1244	3.19736	5.72122	6.27402	5.28161	4.33528	4.32796	7.97086	4.51848	2.61294	4.42757	5.4121	3.75998	4.26047	6.08288	9.59351	1.81872	4.80914	8.9394	0	6.55587	11.2148	9.7307	2.00632	4.54746	1.95721	2.85942	2.41673	0	4.49732	2.51167	2.5857	2.91197	2.75149
25.981	1.18702	0.281403	7.30488e-06	4.83025e-05	Novel_chr7:30550636-30562128:-	7.48389	16.0369	19.717	11.7073	15.0779	0	5.36886	19.2029	14.8232	28.8509	31.7232	38.3683	20.0243	57.4314	29.577	44.7979	28.1318	21.2556	14.8464	37.1037	21.2524	43.2968	33.8398	42.6047	31.631	27.0362	48.196	21.9846	26.8182	26.4432	27.3161	33.6443	38.9228	30.0947	29.5585	27.401	41.4616	10.4725	14.3434	29.2326	25.1167	24.8227	52.4155	29.3492
14.4658	1.18672	0.343762	0.000164869	0.000627996	DIPK2A_chr3:143985543-143989837:+	13.8986	4.27651	11.8302	0	6.46197	0	15.0328	0	5.64695	11.1469	13.4992	19.9835	4.29091	31.8527	15.8448	5.05783	11.3609	29.2265	13.5554	7.83882	15.9393	18.2659	29.1398	12.7814	12.7741	14.8263	33.6463	19.9236	8.9394	6.10227	18.575	16.8221	25.9485	15.0474	6.82119	7.82884	5.71884	18.5283	16.1364	8.24509	11.7211	20.6856	8.73591	10.0888
10.8011	1.18555	0.297486	2.2867e-05	0.00012173	RNF149_chr2:101281859-101295181:-	6.41476	6.41476	2.36604	3.51219	7.53896	0	3.22131	7.38574	7.76456	15.0812	14.1742	7.9934	12.8727	22.2004	20.0701	15.896	10.8199	7.97086	21.9469	12.5421	6.1986	10.1477	13.1599	13.314	7.90775	15.6985	10.003	4.12212	19.3687	16.2727	0	11.2148	9.7307	8.02526	18.1899	13.7005	15.7268	12.0837	7.17171	6.74598	15.07	10.3428	12.4799	13.7574
13.8855	1.18481	0.337125	0.000124408	0.000489725	ADGRE5_chr19:14402597-14404562:+	9.62214	5.34563	9.46415	7.02439	10.7699	0	15.0328	0	0	26.8838	15.5241	13.5888	18.594	22.683	25.3517	10.1157	22.1808	5.31391	7.74596	17.2454	7.08412	29.0901	25.3799	8.52095	15.2072	20.0591	19.0965	14.4274	0	12.2045	10.9264	18.6913	17.8396	21.0663	0	18.9197	5.71884	8.86135	12.5505	17.9893	17.5817	9.3085	20.7998	11.9231
16.2752	1.18477	0.264671	2.60905e-06	2.08902e-05	PUM1_chr1:30992390-30995220:-	5.34563	16.0369	6.30943	4.68293	10.7699	0	15.0328	0	7.05869	13.114	16.8741	37.569	24.3152	23.1656	13.7322	18.0637	21.6398	50.4821	19.3649	17.768	12.3972	18.9424	20.6799	10.1186	16.4238	17.4427	10.003	10.3053	16.3889	18.3068	16.3897	24.2987	17.8396	25.0789	20.4636	21.5293	11.4377	12.8892	21.5151	16.4902	21.7678	11.3771	10.8159	11.006
9.81003	1.18464	0.305581	3.85447e-05	0.000183347	DHTKD1_chr10:12081472-12094271:+	2.13825	6.41476	5.52075	4.68293	7.53896	0	7.5164	0	4.94108	5.24562	8.09955	11.1908	7.15152	15.4437	10.5632	15.896	13.5249	10.6278	10.9734	14.6325	11.5117	9.47118	11.2799	3.19536	12.1658	6.9771	13.6404	8.24424	11.9192	8.13636	26.2235	18.6913	6.48713	12.0379	11.3687	7.17644	14.2971	6.44462	5.37878	6.74598	14.2328	9.82564	12.8959	3.66865
11.8368	1.18403	0.336605	0.000114421	0.000461213	AFTPH_chr2:64551443-64553409:+	3.20738	0	5.52075	0	10.7699	0	11.8115	14.7715	2.82348	7.86843	9.44947	22.3815	14.303	10.135	25.3517	7.22547	14.0659	26.5695	16.7829	13.5873	10.6262	9.47118	12.2199	10.1186	12.1658	9.59351	10.003	10.3053	19.3687	22.375	24.0382	11.2148	11.3525	14.0442	6.82119	9.13365	15.7268	17.7227	8.96464	18.7388	15.9073	5.68853	5.82394	12.8403
7.9798	1.17993	0.35159	0.000258182	0.000928045	PPP1R21_chr2:48474683-48491170:+	5.34563	0	8.67547	0	7.53896	0	3.22131	5.90859	1.41174	11.8026	10.1244	13.5888	12.8727	8.20449	4.22529	12.2833	4.86896	5.31391	6.45497	7.31623	7.08412	8.11816	15.9799	9.05351	10.9492	6.9771	4.5468	8.24424	7.4495	6.10227	9.8338	13.0839	17.8396	8.02526	9.09493	18.9197	5.71884	6.44462	17.9293	4.49732	5.86057	7.75709	11.2319	11.006
22.7023	1.1767	0.316059	4.85643e-05	0.000220696	ANKRD11_chr16:89418284-89431326:-	17.106	16.0369	4.73207	0	20.4629	0	8.59017	17.7258	8.47043	14.4255	18.8989	41.5657	21.4546	22.2004	24.2954	16.6186	20.0168	66.4238	10.9734	13.5873	22.1379	15.5598	36.6598	15.4442	21.2901	34.0133	28.1901	10.9923	44.697	34.5795	27.3161	28.0369	37.301	37.1168	61.3907	17.6149	37.1724	10.4725	25.101	8.99464	17.5817	19.6513	8.73591	20.1776
8.98102	1.17259	0.342607	0.00019917	0.000744202	NUP98_chr11:3731391-3753408:-	12.8295	2.13825	4.73207	3.51219	10.7699	0	0	0	2.11761	11.1469	13.4992	15.9868	5.72122	10.135	13.7322	6.50292	7.03294	7.97086	5.80947	7.31623	3.54206	11.5007	15.9799	4.79303	14.5989	7.84923	10.003	8.24424	11.9192	4.06818	21.8529	9.34564	11.3525	5.01579	25.011	16.9625	10.008	9.66693	7.17171	13.492	17.5817	6.20567	8.31992	4.58581
48.5643	1.17202	0.243093	3.66983e-07	4.1137e-06	ASXL1_chr20:32366384-32369123:+	20.3134	31.0047	23.6604	21.0732	36.6178	14.9162	23.623	17.7258	17.6467	34.7522	23.6237	111.908	107.273	29.9222	58.0978	38.295	38.9517	53.1391	56.1582	26.1294	44.2757	60.2097	67.6796	29.2908	51.0962	21.8034	30.0089	35.725	62.5758	44.75	96.1527	97.1946	71.3584	81.2558	90.9493	50.2351	57.1884	43.5012	66.3383	50.9696	25.1167	38.2683	27.0397	50.4439
12.261	1.16581	0.35404	0.000267532	0.000954198	FOXK2_chr17:82563354-82568201:+	2.13825	10.6913	5.52075	11.7073	8.61596	0	10.7377	0	0	5.90132	11.4744	12.7894	10.0121	8.6871	12.6759	7.94801	7.03294	31.8834	18.7194	16.2002	16.8248	8.79467	17.8599	4.79303	20.0735	11.3378	9.09359	12.3664	19.3687	14.2386	19.6676	22.4295	22.705	28.0884	15.9161	5.87163	12.8674	10.4725	5.37878	8.24509	17.5817	12.4113	8.73591	13.7574
7.33985	1.16445	0.364273	0.000474937	0.00156145	RABGGTA_chr14:24266430-24268619:-	9.62214	4.27651	4.73207	0	3.23098	0	4.29508	0	2.82348	9.17983	3.37481	14.3881	7.15152	7.72187	13.7322	6.50292	7.57394	10.6278	5.16397	12.0195	7.96963	10.8242	20.6799	12.7814	10.9492	6.10496	8.18423	4.12212	4.4697	12.2045	4.37058	11.2148	8.10891	9.02842	6.82119	6.52404	14.2971	5.63904	0	8.99464	13.3956	5.68853	5.40795	10.0888
3.72153	1.1624	0.465309	0.00434127	0.0103645	KHDC4_chr1:155926676-155927156:-	0	0	2.36604	0	8.61596	0	0	0	2.11761	5.90132	4.04977	3.9967	8.58183	3.86094	3.16897	2.89019	4.32796	7.97086	5.80947	3.65811	1.77103	4.73559	1.87999	4.79303	2.43315	3.48855	6.36552	1.37404	7.4495	0	3.27793	0	3.24357	3.00947	6.82119	3.26202	8.57826	4.02789	10.7576	1.49911	1.67445	7.23995	4.15996	3.66865
11.378	1.16228	0.387302	0.000688161	0.00220699	DNA2_chr10:68459104-68470163:-	9.62214	0	2.36604	15.2195	4.30798	0	12.8853	0	1.41174	5.90132	11.4744	19.9835	25.7455	6.75664	27.4644	6.50292	9.19692	15.9417	7.10046	3.65811	20.3668	15.5598	10.3399	5.85815	23.115	15.6985	10.003	7.55722	16.3889	16.2727	9.8338	16.8221	22.705	25.0789	9.09493	18.9197	7.14855	4.02789	12.5505	5.24688	10.8839	12.4113	2.91197	3.66865
42.1385	1.15973	0.319251	6.68403e-05	0.000287121	PVT1_chr8:127890589-127890998:+	23.5208	8.55301	19.717	24.5854	18.3089	0	28.9918	35.4516	18.3526	27.5395	31.7232	65.5459	44.3394	28.957	54.9288	33.2371	20.5578	29.2265	25.8199	15.155	41.6192	47.3559	93.9995	35.1489	50.4879	36.6298	31.8276	29.5419	46.1869	69.1591	84.1336	91.5872	34.0574	38.12	88.6755	71.112	30.0239	17.7227	129.091	7.49554	51.9079	34.6483	32.8637	38.5208
33.874	1.15922	0.23662	3.47724e-07	3.9735e-06	NIPBL_chr5:36982165-36986301:+	11.7604	22.4517	14.9849	10.5366	35.5408	0	20.4017	0	26.823	53.7676	31.7232	30.3749	30.0364	41.5051	26.4081	43.3528	35.1647	55.796	37.4388	35.536	27.451	45.3264	47.9397	26.628	44.405	24.4198	33.6463	39.1601	31.2879	40.6818	46.9837	22.4295	55.1406	53.1674	38.6534	33.2726	41.4616	32.2231	23.3081	56.2165	36.0007	29.4769	57.4074	26.5977
39.4303	1.155	0.244688	7.78303e-07	7.76324e-06	ASH1L_chr1:155438327-155439068:-	20.3134	13.8986	30.7585	15.2195	37.6948	0	31.1394	0	18.3526	48.522	43.8726	35.9703	14.303	48.7443	35.915	57.8037	57.8865	37.1973	40.0208	32.4004	44.2757	40.5908	32.8998	42.6047	54.7459	43.6068	30.0089	30.2289	73.0051	73.2272	92.8748	35.5134	25.9485	28.0884	79.5806	48.9303	44.321	26.5841	25.101	49.4705	41.8612	38.7854	40.7676	42.1895
22.8878	1.15398	0.263369	3.47559e-06	2.70912e-05	ASPH_chr8:61680968-61684188:-	20.3134	13.8986	10.2528	4.68293	10.7699	0	9.66394	16.2486	9.88217	26.2281	20.9238	23.9802	17.1637	19.7873	17.9575	22.3989	11.9019	47.8251	31.6293	14.6325	24.7944	17.5893	35.7198	20.2373	15.8155	17.4427	20.0059	20.6106	52.1465	14.2386	37.1499	33.6443	24.3267	15.0474	52.2958	30.663	17.1565	27.3896	51.9949	22.4866	24.2795	7.23995	15.8078	25.6806
43.9891	1.151	0.303533	4.0236e-05	0.000190192	FUT8_chr14:65561337-65561766:+	20.3134	11.7604	29.1811	16.3902	61.3887	0	25.7705	0	21.1761	47.8663	19.5739	79.1346	22.8849	45.8486	48.5909	28.9019	70.3294	39.8543	46.4758	20.3809	40.7337	48.0324	49.8197	27.1605	42.5802	29.6527	50.9241	25.4197	50.6566	58.9886	126.747	31.7752	27.5703	39.1232	36.3797	80.2457	24.3051	41.89	125.505	34.4795	62.7918	92.5679	52.8315	34.8522
16.9037	1.15081	0.289495	1.90875e-05	0.000103603	ATXN10_chr22:45689712-45702847:+	11.7604	7.48389	3.9434	8.19512	12.9239	16.5736	4.29508	0	7.76456	15.0812	20.9238	27.9769	14.303	14.4785	12.6759	13.7284	17.3119	21.2556	25.1744	13.5873	10.6262	24.3545	13.1599	18.6396	22.5067	10.4656	7.27487	14.4274	44.697	26.4432	41.5205	18.6913	14.596	37.1168	36.3797	16.9625	11.4377	10.4725	21.5151	19.4884	21.7678	17.0656	8.73591	16.5089
7.43654	1.15012	0.419847	0.00188947	0.00514793	DPYD_chr1:97515726-97549744:-	0	7.48389	2.36604	0	0	0	12.8853	0	6.35282	25.5724	11.4744	5.59538	4.29091	16.8916	9.50691	7.22547	5.40996	5.31391	3.22748	13.5873	7.08412	8.79467	4.69997	10.1186	6.08288	6.9771	13.6404	8.24424	0	26.4432	4.37058	3.73825	4.86535	2.00632	13.6424	4.56683	7.14855	5.63904	3.58586	15.7406	10.0467	4.13711	9.15191	11.9231
62.5374	1.14842	0.331068	0.000119379	0.000477924	RHOBTB3_chr5:95755396-95763620:+	10.6913	12.8295	18.9283	44.4878	62.4657	62.9796	27.9181	0	26.823	147.533	58.7217	32.7729	42.9091	109.071	60.2104	71.5321	44.9026	71.7377	59.3857	60.0976	45.1613	38.5612	66.7396	123.021	11.5575	29.6527	48.196	46.0303	177.298	126.114	89.5969	20.5604	102.172	49.1547	140.971	94.5985	114.377	54.7793	46.6161	96.6924	59.4429	33.0969	57.8234	28.432
29.7684	1.14405	0.233749	3.30685e-07	3.87294e-06	ERBIN_chr5:66053406-66054951:+	3.20738	17.106	14.1962	11.7073	36.6178	18.2309	5.36886	0	22.5878	30.818	33.0732	35.171	48.6304	43.9181	43.3092	34.6822	22.7218	47.8251	33.5658	30.8327	27.451	32.4726	34.7798	52.1908	50.4879	34.8855	31.8276	46.0303	40.2273	34.5795	43.7058	26.1678	22.705	29.0916	27.2848	23.4865	20.0159	35.4454	19.7222	24.7353	17.5817	29.4769	29.5357	31.1835
6.18121	1.14015	0.442425	0.00289544	0.00740855	POLR3C_chr1:145839890-145841071:+	5.34563	7.48389	3.9434	0	7.53896	0	0	0	0	9.17983	8.09955	2.39802	4.29091	10.135	7.39426	13.0058	6.49195	15.9417	7.74596	9.92917	3.54206	3.38257	4.69997	6.92327	4.86631	7.84923	2.72808	5.49616	10.4293	8.13636	5.46322	18.6913	0	12.0379	0	6.52404	0	5.63904	7.17171	7.49554	5.02335	8.27423	12.4799	5.50298
24.8992	1.13911	0.213344	3.07215e-08	5.08114e-07	UBA2_chr19:34430576-34434968:+	8.55301	8.55301	11.8302	28.0976	20.4629	13.2589	9.66394	0	9.88217	31.4737	22.9487	35.9703	27.1758	25.5787	27.4644	25.2891	32.4597	21.2556	24.5289	17.2454	35.4206	37.8847	33.8398	24.4977	35.2807	27.9084	8.18423	25.4197	20.8586	28.4773	32.7793	35.5134	25.9485	35.1105	15.9161	34.5774	31.4536	13.6948	41.2373	27.7335	27.6284	23.2713	26.6237	33.0179
9.60733	1.13757	0.383425	0.000986872	0.00296313	DENND1A_chr9:123757703-123879021:-	0	4.27651	2.36604	2.34146	11.8469	0	6.44263	0	11.9998	20.9825	24.9736	8.79274	10.0121	22.2004	7.39426	7.22547	15.1479	7.97086	14.8464	21.4261	8.85515	10.1477	13.1599	17.5745	1.82486	9.59351	5.45616	6.8702	14.899	0	8.74116	7.47651	9.7307	5.01579	0	18.2673	12.8674	11.2781	7.17171	21.7371	10.0467	8.79137	10.8159	7.3373
42.0971	1.13637	0.346774	0.000258623	0.000928045	EMILIN2_chr18:2890561-2892486:+	47.0416	10.6913	26.0264	2.34146	49.5417	14.9162	19.3279	0	8.47043	62.9474	64.1214	31.1743	2.86061	65.6359	52.8161	17.3411	28.6728	66.4238	86.4965	64.8009	51.3599	30.4431	69.5596	56.9838	14.5989	27.9084	56.3803	17.8625	46.1869	73.2272	20.7602	22.4295	63.2495	13.0411	50.0221	50.8875	38.6022	37.0566	55.5808	60.7138	35.1634	31.5455	47.8395	59.6156
47.9915	1.1308	0.262048	4.68602e-06	3.38067e-05	HIPK2_chr7:139715932-139717015:-	36.3503	14.9678	21.2943	24.5854	48.4648	0	20.4017	19.2029	23.9995	37.375	51.9721	72.7399	67.2243	90.732	50.7035	63.5841	58.4275	45.1682	43.2483	36.5811	43.3902	48.7089	62.9796	36.7466	97.3261	33.1412	72.7487	24.0457	46.1869	46.7841	59.0028	80.3725	64.8713	107.338	59.117	37.187	71.4855	22.5562	116.54	35.229	25.1167	38.2683	77.3752	19.2604
12.4783	1.12463	0.272962	1.3817e-05	8.05494e-05	SETD2_chr3:47037666-47067118:-	7.48389	13.8986	5.52075	9.36585	5.38497	0	8.59017	0	3.52934	17.704	17.549	15.9868	4.29091	17.8568	15.8448	18.0637	10.2789	23.9126	10.9734	16.2002	12.3972	24.3545	15.9799	5.32559	8.51603	14.8263	4.5468	10.3053	13.4091	8.13636	16.3897	9.34564	16.2178	15.0474	15.9161	19.5721	14.2971	11.2781	17.9293	22.4866	14.2328	13.9628	15.3918	13.7574
17.4521	1.12184	0.294841	4.18436e-05	0.000197	ERC1_chr12:1027748-1028572:+	10.6913	6.41476	3.15472	9.36585	14.0009	0	16.1066	8.86289	6.35282	15.0812	17.549	31.9736	24.3152	13.5133	13.7322	12.2833	14.6069	10.6278	20.6559	8.3614	14.1682	16.9128	32.8998	17.5745	20.0735	13.0821	8.18423	8.93126	35.7576	30.5113	38.2426	11.2148	21.0832	16.0505	47.7484	28.0534	22.8754	8.86135	39.4444	29.2326	24.2795	12.4113	14.9759	11.9231
4.27607	1.12155	0.488338	0.0057359	0.0133952	DNAJA1_chr9:33036574-33037115:+	0	2.13825	0	0	5.38497	0	2.14754	8.86289	0	5.24562	2.02489	7.19406	5.72122	3.37832	7.39426	2.89019	2.70498	10.6278	4.51848	5.22588	3.54206	8.11816	3.75998	2.6628	4.86631	2.61641	3.63744	6.18318	2.9798	6.10227	4.37058	0	0	5.01579	13.6424	4.56683	2.85942	4.83346	12.5505	1.49911	5.02335	3.61997	14.9759	0
8.45902	1.11669	0.379217	0.00107191	0.00316996	SSH2_chr17:29648144-29672129:-	4.27651	8.55301	1.57736	5.85366	4.30798	0	2.14754	0	7.76456	8.52413	9.44947	11.1908	17.1637	8.20449	14.7885	7.22547	5.40996	10.6278	15.4919	7.31623	24.7944	14.2068	8.45995	22.9	12.1658	7.84923	6.36552	4.12212	0	10.1704	10.9264	0	19.4614	12.0379	11.3687	3.91442	5.71884	4.83346	7.17171	8.99464	16.7445	7.23995	4.99195	5.50298
12.152	1.10879	0.313044	0.000148749	0.00057573	RNF213_chr17:80325030-80328477:+	18.1752	7.48389	11.8302	2.34146	2.15399	0	5.36886	0	4.94108	13.7697	10.1244	16.7861	11.4424	16.409	19.0138	18.7862	24.8858	7.97086	12.2644	17.768	11.5117	20.9719	26.3198	14.3791	13.3823	20.0591	13.6404	7.55722	2.9798	8.13636	8.74116	7.47651	14.596	6.01895	0	19.5721	17.1565	5.63904	10.7576	10.4938	14.2328	16.0313	28.2877	15.5918
18.1832	1.10105	0.326284	0.000187444	0.000704861	CDYL2_chr16:80684538-80685129:-	21.3825	0	4.73207	16.3902	10.7699	8.28679	5.36886	14.7715	0	17.0483	16.8741	43.1644	34.3273	22.2004	21.1265	18.7862	11.9019	13.2848	26.4654	17.768	9.74066	28.4135	46.9997	8.52095	20.0735	15.6985	7.27487	14.4274	19.3687	30.5113	38.2426	13.0839	21.0832	10.0316	20.4636	26.0961	21.4456	8.86135	8.96464	17.2397	9.20947	18.0999	14.5599	12.8403
14.55	1.10052	0.367195	0.00074418	0.00234826	LDLRAD3_chr11:36227085-36227430:+	3.20738	7.48389	7.88679	14.0488	6.46197	0	4.29508	11.8172	5.64695	5.90132	10.1244	27.9769	24.3152	14.9611	13.7322	7.22547	8.65593	7.97086	12.2644	7.83882	12.3972	4.73559	15.0399	18.6396	3.64973	6.9771	13.6404	12.3664	56.6162	34.5795	21.8529	28.0369	16.2178	9.02842	38.6534	11.0909	8.57826	12.8892	44.8232	15.7406	23.4423	5.17139	3.74396	15.5918
7.82111	1.09868	0.471863	0.00543812	0.0127503	SLC30A7_chr1:100906852-100921841:+	2.13825	11.7604	0	0	10.7699	0	0	0	5.64695	3.27851	5.3997	11.9901	5.72122	9.16972	8.45058	3.61273	6.49195	13.2848	14.2009	5.22588	7.08412	7.44164	5.63997	6.92327	3.64973	7.84923	5.45616	2.06106	22.3485	14.2386	9.8338	13.0839	3.24357	10.0316	29.5585	9.78606	0	9.66693	30.4798	14.9911	13.3956	8.27423	1.24799	4.58581
18.0654	1.09811	0.385274	0.00112406	0.00330754	FNDC3B_chr3:172112452-172133546:+	4.27651	5.34563	0	5.85366	36.6178	0	6.44263	11.8172	6.35282	11.8026	10.1244	24.7795	14.303	19.7873	17.9575	12.2833	12.9839	15.9417	15.4919	19.3357	16.8248	3.38257	29.1398	25.5628	1.21658	8.72137	7.27487	11.6793	26.8182	16.2727	30.594	22.4295	38.9228	19.06	15.9161	24.7913	37.1724	11.2781	57.3737	12.7424	30.9773	11.8942	28.7037	8.25446
10.7145	1.08775	0.3598	0.000850912	0.00260813	ZNF644_chr1:90937485-90982370:-	3.20738	6.41476	3.9434	4.68293	10.7699	0	4.29508	0	9.88217	7.86843	8.09955	8.79274	11.4424	5.7914	21.1265	5.05783	6.49195	18.5987	14.2009	8.3614	10.6262	8.79467	15.0399	4.26047	21.2901	7.84923	8.18423	5.49616	8.9394	8.13636	18.575	13.0839	14.596	13.0411	27.2848	8.48125	0	8.05577	48.4091	8.99464	23.4423	7.75709	4.57595	11.006
12.3744	1.08742	0.296551	9.81491e-05	0.000408203	PAFAH1B2_chr11:117152441-117163892:+	6.41476	2.13825	11.8302	9.36585	6.46197	0	7.5164	0	7.76456	13.7697	10.7994	20.7828	8.58183	14.9611	21.1265	7.94801	17.8529	18.5987	20.6559	10.4518	8.85515	14.2068	17.8599	15.4442	13.3823	11.3378	4.5468	10.3053	35.7576	18.3068	14.2044	24.2987	8.10891	12.0379	15.9161	21.5293	7.14855	10.4725	10.7576	11.2433	8.37225	9.82564	5.82394	4.58581
20.61	1.08209	0.256211	8.79005e-06	5.52711e-05	STK3_chr8:98706467-98707311:-	7.48389	10.6913	10.2528	11.7073	14.0009	0	25.7705	0	9.1763	15.7369	16.8741	20.7828	18.594	31.3701	16.9012	16.6186	14.0659	34.5404	17.4284	19.8583	9.74066	27.0605	26.3198	25.5628	24.9398	13.9542	27.2808	15.1144	59.596	26.4432	38.2426	35.5134	14.596	15.0474	34.106	23.4865	25.7348	16.1115	28.6868	16.4902	16.7445	18.0999	15.8078	29.3492
20.7159	1.07274	0.283672	4.78684e-05	0.000219427	VWA8_chr13:41865736-41868477:-	18.1752	13.8986	8.67547	4.68293	17.2319	11.6015	6.44263	4.43144	7.05869	21.6382	18.224	24.7795	38.6182	17.8568	19.0138	22.3989	23.2628	37.1973	12.2644	17.768	15.9393	16.2363	15.0399	23.4326	12.1658	24.4198	27.2808	11.6793	25.3283	34.5795	41.5205	11.2148	30.8139	31.0979	40.9272	12.3957	18.5862	12.0837	66.3383	19.4884	36.8379	6.72281	20.3838	13.7574
21.7699	1.06949	0.228441	9.20757e-07	8.88304e-06	Novel_chr17:64821767-64822393:-	24.5899	5.34563	15.7736	5.85366	5.38497	14.9162	4.29508	19.2029	7.05869	27.5395	20.9238	19.9835	17.1637	36.1963	32.746	16.6186	21.0988	31.8834	22.5924	17.2454	21.2524	39.9143	26.3198	26.0954	17.6404	27.0362	29.0995	17.1755	14.899	24.4091	27.3161	14.953	17.8396	22.0695	25.011	30.0106	27.1645	18.5283	35.8586	16.4902	30.9773	32.5798	19.9678	12.8403
490.631	1.06901	0.737565	0.0231493	0.0436992	CDR1_chrX:140783175-140784659:+	34.2121	81.2536	425.098	316.097	24.7709	0	198.648	491.89	189.173	257.691	80.3205	325.331	341.843	163.125	74.9989	577.315	11.9019	348.061	87.142	135.873	158.507	9.47118	39.4798	629.485	394.171	22.6756	284.629	247.327	3225.63	2196.82	2309.85	618.681	131.364	252.796	1659.82	76.9836	1235.27	722.603	905.429	434.741	203.446	215.647	41.5996	53.1954
17.9658	1.06876	0.304232	0.000140326	0.000548718	BARD1_chr2:214767482-214797117:-	5.34563	18.1752	3.9434	8.19512	14.0009	0	10.7377	10.34	8.47043	11.1469	9.44947	26.3782	55.7819	12.0654	32.746	10.1157	14.0659	29.2265	8.39146	16.2002	18.5958	25.7075	13.1599	15.4442	29.1978	21.8034	15.4591	19.2366	29.798	32.5454	37.1499	28.0369	16.2178	19.06	27.2848	11.7433	10.008	15.306	10.7576	6.74598	19.2562	18.617	6.23994	26.5977
3.25168	1.06786	0.503623	0.0114674	0.0244956	SNX13_chr7:17890363-17897446:-	0	10.6913	2.36604	0	0	0	0	0	0	5.24562	6.07466	3.19736	5.72122	2.8957	4.22529	3.61273	3.24597	5.31391	2.58199	5.22588	4.42757	5.4121	4.69997	5.85815	1.82486	1.74427	6.36552	2.74808	7.4495	0	5.46322	0	0	4.01263	4.54746	4.56683	5.71884	4.02789	5.37878	0	5.02335	1.55142	6.23994	1.83433
14.6777	1.06746	0.329116	0.000383616	0.00129374	DYRK1A_chr21:37420299-37421866:+	8.55301	0	19.717	7.02439	3.23098	0	2.14754	17.7258	5.64695	11.8026	9.44947	11.9901	21.4546	11.5828	15.8448	19.5088	22.1808	18.5987	10.3279	23.5164	16.8248	11.5007	5.63997	14.3791	4.86631	18.3149	11.8217	15.8015	14.899	26.4432	10.9264	9.34564	29.1921	13.0411	27.2848	11.7433	22.8754	6.44462	25.101	38.9768	18.4189	8.27423	13.3119	12.8403
9.83515	1.05762	0.314074	0.000274436	0.000970894	ATF7IP2_chr16:10428868-10440462:+	6.41476	10.6913	3.15472	0	12.9239	3.31472	5.36886	0	2.82348	8.52413	5.3997	18.3848	8.58183	12.548	23.2391	10.8382	14.6069	5.31391	9.68245	10.9743	14.1682	18.2659	16.9199	6.92327	17.6404	9.59351	10.003	8.24424	5.9596	8.13636	19.6676	16.8221	4.86535	14.0442	6.82119	13.0481	7.14855	11.2781	0	8.24509	15.9073	8.79137	7.90392	6.42014
11.3256	1.05754	0.351568	0.000873228	0.00265579	CANX_chr5:179705679-179710065:+	5.34563	10.6913	5.52075	0	15.0779	0	9.66394	0	2.11761	13.7697	7.42459	11.9901	2.86061	13.9959	10.5632	10.1157	7.57394	21.2556	17.4284	10.9743	15.9393	10.8242	27.2598	9.58607	16.4238	11.3378	11.8217	8.24424	14.899	20.3409	13.1117	22.4295	8.10891	7.02211	25.011	15.6577	18.5862	13.6948	25.101	10.4938	20.0934	6.20567	6.65593	1.83433
10.8597	1.0525	0.327889	0.000461754	0.00152664	ETV6_chr12:11869424-11869969:+	7.48389	2.13825	3.9434	4.68293	10.7699	0	17.1803	0	2.11761	15.0812	15.5241	7.9934	21.4546	19.7873	17.9575	12.2833	12.4429	5.31391	9.03695	8.88399	1.77103	12.8537	25.3799	7.45583	17.6404	6.9771	10.003	10.9923	20.8586	16.2727	18.575	18.6913	14.596	16.0505	0	8.48125	10.008	4.02789	14.3434	8.99464	15.9073	9.3085	12.4799	12.8403
21.1196	1.05094	0.271907	3.77971e-05	0.000181581	AMD1_chr6:110887505-110890356:+	3.20738	8.55301	11.0415	12.878	25.8479	13.2589	9.66394	0	11.2939	24.9167	22.2738	41.5657	4.29091	37.1615	20.0701	7.94801	17.3119	26.5695	18.7194	24.5616	18.5958	28.4135	23.4999	14.9117	21.8984	24.4198	21.8246	10.3053	28.3081	63.0568	29.5014	24.2987	19.4614	21.0663	40.9272	39.1442	15.7268	14.5004	23.3081	27.7335	23.4423	14.997	22.0478	16.5089
3.90534	1.04949	0.457323	0.00821676	0.0183513	KIAA0319L_chr1:35474805-35479212:-	3.20738	0	1.57736	0	6.46197	0	0	0	3.52934	1.96711	5.3997	2.39802	2.86061	3.37832	7.39426	10.1157	2.16398	7.97086	3.87298	1.56776	2.65654	4.05908	1.87999	4.79303	4.86631	4.36068	8.18423	5.49616	11.9192	6.10227	8.74116	3.73825	6.48713	3.00947	6.82119	3.26202	0	3.22231	7.17171	7.49554	2.51167	1.55142	2.49598	4.58581
103.19	1.04259	0.30055	0.000149191	0.00057573	ZNF124_chr1:247156406-247159813:-	41.6959	71.6315	38.6453	65.561	123.854	16.5736	50.4672	28.0658	34.5876	75.4058	97.8695	108.71	62.9334	131.754	72.8863	59.2488	43.8206	358.689	78.1051	119.673	54.0164	89.9762	78.9595	94.263	80.9023	71.5152	107.304	67.3279	207.096	272.568	154.063	201.866	175.153	163.515	293.311	100.47	154.409	24.1673	51.9949	117.68	67.8152	46.5425	94.0151	50.4439
32.9497	1.03918	0.253208	1.42861e-05	8.20233e-05	SHKBP1_chr19:40583398-40583717:+	37.4194	12.8295	13.4075	28.0976	36.6178	0	12.8853	0	10.588	58.3575	34.4231	35.9703	35.7576	34.7484	33.8023	31.0695	46.5256	37.1973	37.4388	36.0586	56.673	42.6203	38.5398	30.8884	34.0641	40.1183	28.1901	26.7938	20.8586	58.9886	17.4823	48.5973	30.8139	18.0568	56.8433	52.8447	20.0159	16.1115	21.5151	54.7174	38.5123	28.9598	47.4235	34.8522
33.6541	1.03281	0.246814	1.00224e-05	6.17609e-05	PICALM_chr11:86007542-86031611:-	26.7282	24.5899	13.4075	0	22.6169	28.1751	16.1066	0	25.4113	42.6207	33.0732	42.365	35.7576	45.366	31.6897	38.295	31.3777	31.8834	30.9838	30.3101	49.5888	31.7961	39.4798	40.4745	37.7139	10.4656	38.1931	24.7327	44.697	54.9204	76.4851	31.7752	42.1663	26.0821	43.2009	48.2779	21.4456	33.8343	23.3081	29.9821	32.6518	38.2683	55.7434	22.0119
10.3592	1.02817	0.332776	0.000655476	0.00211949	CEP192_chr18:12999421-13042334:+	3.20738	6.41476	3.9434	5.85366	6.46197	0	5.36886	13.2943	2.82348	7.21273	9.44947	17.5855	10.0121	3.86094	22.1828	12.2833	4.32796	10.6278	6.45497	5.22588	9.74066	6.76513	14.0999	3.19536	25.5481	15.6985	12.731	11.6793	13.4091	16.2727	18.575	16.8221	19.4614	10.0316	18.1899	13.7005	5.71884	13.6948	12.5505	11.2433	11.7211	9.82564	2.07998	8.25446
39.2705	1.02161	0.359511	0.00135781	0.00388843	PTPN22_chr1:113834910-113855049:-	23.5208	28.8664	20.5057	30.439	37.6948	0	11.8115	0	26.1172	66.8816	76.9457	39.967	54.3516	75.2882	55.9851	109.105	53.5586	37.1973	25.1744	68.9816	24.7944	38.5612	60.1597	38.3443	130.782	67.1545	40.0118	36.4121	5.9596	12.2045	31.6867	14.953	34.0574	21.0663	15.9161	56.1067	17.1565	33.8343	3.58586	38.2272	23.4423	79.1223	73.2153	29.3492
4.24378	1.02055	0.531512	0.0147724	0.030425	RFX3-AS1_chr9:3647338-3651867:+	0	0	0	0	2.15399	0	0	14.7715	2.11761	2.62281	2.69985	6.39472	12.8727	3.37832	7.39426	1.44509	2.16398	7.97086	6.45497	2.61294	2.65654	3.38257	5.63997	3.72791	13.3823	4.36068	10.9123	4.12212	4.4697	4.06818	7.64851	14.953	0	5.01579	0	3.26202	2.85942	6.44462	7.17171	2.99821	2.51167	3.61997	1.24799	0
6.75652	1.01771	0.384165	0.00274892	0.00711094	MESD_chr15:80970462-80982182:-	7.48389	2.13825	0	5.85366	6.46197	0	8.59017	0	0	9.17983	7.42459	6.39472	8.58183	9.16972	4.22529	10.8382	3.78697	7.97086	7.74596	4.70329	5.31309	5.4121	3.75998	6.39071	10.9492	8.72137	4.5468	4.12212	0	12.2045	15.297	3.73825	12.9743	8.02526	4.54746	11.7433	2.85942	2.41673	8.96464	5.99643	18.4189	8.79137	4.15996	4.58581
8.91589	1.01564	0.326754	0.000730944	0.00231902	EP300_chr22:41125864-41140257:+	4.27651	10.6913	0	8.19512	5.38497	0	4.29508	0	6.35282	16.3926	6.74962	11.1908	10.0121	3.37832	9.50691	6.50292	8.65593	10.6278	12.2644	10.9743	5.31309	12.1772	18.7999	6.92327	6.08288	9.59351	10.003	3.4351	10.4293	10.1704	13.1117	3.73825	12.9743	7.02211	29.5585	16.3101	12.8674	4.02789	12.5505	10.4938	10.8839	6.20567	9.15191	5.50298
12.4481	1.01417	0.305871	0.000347135	0.00119818	EEFSEC_chr3:128262128-128264781:+	14.9678	7.48389	4.73207	0	12.9239	0	8.59017	0	4.94108	9.83554	9.44947	11.1908	14.303	10.6176	14.7885	9.39311	11.3609	31.8834	13.5554	9.40658	14.1682	8.11816	10.3399	3.72791	12.7741	10.4656	8.18423	7.55722	13.4091	42.7159	17.4823	26.1678	14.596	15.0474	11.3687	10.4385	12.8674	6.44462	17.9293	11.9929	15.9073	12.4113	9.15191	20.1776
5.05615	1.00879	0.406812	0.00555579	0.0130003	SNX1_chr15:64118117-64123546:+	5.34563	3.20738	4.73207	0	2.15399	0	0	0	5.64695	5.90132	7.42459	6.39472	4.29091	7.23925	7.39426	6.50292	5.95095	5.31391	7.10046	8.88399	6.1986	6.76513	6.57996	10.1186	2.43315	6.10496	7.27487	5.49616	2.9798	0	3.27793	9.34564	6.48713	0	9.09493	5.87163	0	3.22231	0	17.9893	5.86057	2.06856	5.82394	5.50298
12.7744	1.00557	0.320787	0.000618811	0.00201199	ZDBF2_chr2:206279540-206297373:+	6.41476	12.8295	2.36604	10.5366	14.0009	0	9.66394	0	3.52934	19.6711	12.1493	13.5888	22.8849	7.72187	20.0701	14.4509	12.4429	7.97086	14.8464	15.155	22.1379	14.2068	31.9598	19.1721	15.8155	11.3378	2.72808	5.49616	22.3485	12.2045	27.3161	11.2148	8.10891	16.0505	6.82119	13.0481	24.3051	12.0837	17.9293	17.9893	20.9306	6.20567	17.0558	7.3373
21.1388	0.99994	0.262408	6.08374e-05	0.000267185	UBQLN1_chr9:83677727-83678599:-	22.4517	6.41476	23.6604	5.85366	7.53896	0	16.1066	0	13.4115	20.3268	29.0234	15.1875	31.4667	27.5092	16.9012	20.9539	21.0988	10.6278	13.5554	28.2197	21.2524	29.7666	18.7999	22.9	20.0735	21.8034	17.2778	10.3053	26.8182	40.6818	28.4088	18.6913	27.5703	14.0442	59.117	25.4437	15.7268	16.1115	19.7222	23.9857	21.7678	12.4113	24.1278	28.432
6.73119	0.999613	0.368044	0.00260365	0.00682516	TRIP12_chr2:229858772-229860531:-	0	8.55301	1.57736	5.85366	5.38497	0	3.22131	0	4.94108	2.62281	8.09955	6.39472	17.1637	8.6871	12.6759	5.78037	12.4429	13.2848	8.39146	10.4518	5.31309	7.44164	7.51996	7.98839	4.25802	16.5706	10.9123	8.93126	7.4495	12.2045	6.55587	3.73825	14.596	3.00947	6.82119	8.48125	4.28913	7.2502	8.96464	2.99821	1.67445	5.68853	7.48793	6.42014
6.50674	0.997664	0.365022	0.00285661	0.0073411	PICALM_chr11:85981745-85996929:-	5.34563	0	7.09811	5.85366	0	0	0	0	9.1763	7.86843	8.09955	10.3914	5.72122	5.7914	10.5632	6.50292	7.03294	7.97086	6.45497	4.1807	6.1986	12.8537	10.3399	10.6512	13.9906	6.9771	4.5468	3.4351	4.4697	6.10227	10.9264	9.34564	4.86535	9.02842	6.82119	9.78606	0	4.83346	7.17171	7.49554	4.18612	6.72281	13.3119	13.7574
6.33184	0.995863	0.354667	0.00216207	0.00582325	TAF2_chr8:119788338-119797846:-	2.13825	4.27651	4.73207	0	6.46197	0	4.29508	0	4.23521	4.58992	5.3997	6.39472	4.29091	2.41308	8.45058	10.1157	4.86896	5.31391	3.87298	7.31623	13.2827	8.11816	10.3399	4.79303	4.86631	6.9771	3.63744	4.80914	11.9192	8.13636	12.0191	14.953	16.2178	9.02842	4.54746	1.95721	4.28913	8.86135	14.3434	5.99643	5.02335	3.10283	7.48793	3.66865
17.825	0.994586	0.255542	3.86323e-05	0.000183347	MED13L_chr12:116230433-116237705:-	11.7604	10.6913	10.2528	7.02439	16.1549	0	8.59017	14.7715	6.35282	24.261	24.2986	7.9934	15.7334	27.0265	20.0701	15.1735	15.6889	15.9417	23.2379	28.2197	22.1379	27.0605	31.0198	25.5628	18.2486	13.0821	15.4591	11.6793	28.3081	16.2727	31.6867	5.60738	11.3525	28.0884	31.8322	12.3957	15.7268	12.8892	26.8939	16.4902	15.07	22.7541	21.6318	24.7634
9.69769	0.994181	0.318359	0.000628136	0.00203668	ATG7_chr3:11358418-11380052:+	4.27651	5.34563	7.09811	0	5.38497	0	7.5164	17.7258	0	15.0812	8.77451	11.9901	10.0121	11.5828	4.22529	7.94801	8.11493	5.31391	14.8464	11.4969	8.85515	14.2068	15.9799	11.1837	7.90775	12.2099	4.5468	14.4274	14.899	6.10227	15.297	7.47651	6.48713	16.0505	27.2848	18.9197	8.57826	5.63904	12.5505	9.7442	7.53502	11.8942	8.73591	9.17163
28.4914	0.990878	0.264977	6.79359e-05	0.000290766	SCYL2_chr12:100282943-100298175:+	16.0369	36.3503	9.46415	28.0976	17.2319	0	19.3279	0	8.47043	35.4079	43.1976	35.171	7.15152	29.9222	31.6897	26.7342	34.0827	47.8251	31.6293	37.1037	40.7337	27.737	41.3598	30.8884	26.7647	40.9904	26.3714	24.7327	44.697	40.6818	50.2617	18.6913	6.48713	22.0695	59.117	37.187	20.0159	22.5562	46.6161	37.4777	36.0007	35.1655	23.7118	11.9231
21.4635	0.990121	0.23748	1.03619e-05	6.35205e-05	ELF2_chr4:139125164-139139497:-	8.55301	12.8295	9.46415	10.5366	6.46197	29.8325	9.66394	8.86289	11.2939	22.2939	33.7481	38.3683	17.1637	37.6441	27.4644	17.3411	18.9348	29.2265	23.8834	25.0842	14.1682	12.8537	31.0198	28.7582	31.631	21.8034	21.8246	9.61828	19.3687	26.4432	28.4088	9.34564	17.8396	11.0347	25.011	19.5721	28.5942	10.4725	17.9293	24.7353	30.1401	26.8912	20.7998	25.6806
6.93331	0.990067	0.351016	0.00200313	0.00543244	HERC4_chr10:67966683-68014186:-	0	4.27651	2.36604	0	11.8469	0	6.44263	0	4.94108	9.83554	8.09955	7.19406	4.29091	10.6176	7.39426	5.78037	5.95095	7.97086	3.87298	4.1807	8.85515	6.76513	7.51996	4.26047	9.73261	8.72137	6.36552	7.55722	19.3687	16.2727	12.0191	7.47651	6.48713	6.01895	6.82119	8.48125	11.4377	1.61115	17.9293	8.24509	5.86057	8.79137	7.90392	4.58581
7.37029	0.981404	0.374035	0.00373456	0.0092344	NBAS_chr2:15551493-15558634:-	6.41476	2.13825	6.30943	0	0	0	6.44263	0	9.1763	6.55702	8.77451	8.79274	15.7334	2.8957	8.45058	7.22547	9.19692	13.2848	7.74596	7.83882	13.2827	4.73559	2.81998	6.92327	6.08288	4.36068	5.45616	2.06106	14.899	14.2386	8.74116	5.60738	3.24357	9.02842	6.82119	6.52404	14.2971	7.2502	14.3434	11.2433	22.6051	2.06856	5.40795	11.006
12.8866	0.974704	0.316656	0.000833998	0.00257642	KLHL2_chr4:165219934-165263359:+	6.41476	10.6913	10.2528	16.3902	0	0	7.5164	0	7.05869	12.4583	10.7994	15.1875	10.0121	12.548	10.5632	10.1157	8.11493	7.97086	10.3279	10.4518	11.5117	15.5598	15.9799	12.7814	6.69117	15.6985	19.0965	17.8625	14.899	22.375	16.3897	9.34564	9.7307	7.02211	22.7373	9.78606	10.008	16.9171	68.1313	11.2433	13.3956	19.1341	10.8159	7.3373
36.1564	0.973328	0.237001	1.53878e-05	8.66578e-05	TMEM138_chr11:61366045-61367998:+	20.3134	33.1429	16.5623	24.5854	33.3868	0	26.8443	8.86289	10.588	41.3092	43.1976	38.3683	44.3394	42.9529	54.9288	36.1273	29.7548	42.5112	25.1744	35.536	32.7641	37.2082	34.7798	40.4745	53.5294	38.374	34.5557	44.6563	64.0657	42.7159	48.0764	39.2517	43.7881	72.2274	34.106	40.449	41.4616	24.9729	41.2373	41.2254	43.5357	31.0283	31.1997	27.5149
6.85593	0.971293	0.452637	0.010976	0.0235743	SERGEF_chr11:17988597-18008076:-	7.48389	4.27651	9.46415	5.85366	2.15399	0	0	0	0	1.3114	7.42459	12.7894	11.4424	1.93047	9.50691	3.61273	9.73792	26.5695	4.51848	2.61294	7.08412	10.1477	10.3399	4.79303	14.5989	11.3378	10.9123	4.12212	0	6.10227	3.27793	14.953	6.48713	11.0347	9.09493	10.4385	0	5.63904	8.96464	4.49732	15.9073	8.27423	0.831992	5.50298
31.8427	0.971237	0.518004	0.0157312	0.0318684	ERCC6L2_chr9:95978061-96004701:+	8.55301	19.2443	18.9283	30.439	19.3859	11.6015	18.2541	0	9.88217	15.0812	16.8741	19.9835	8.58183	7.72187	23.2391	13.7284	12.4429	108.935	20.0104	9.92917	23.9089	15.5598	15.9799	17.0419	31.631	18.3149	12.731	27.4808	34.2677	132.216	56.8175	153.268	14.596	41.1295	279.669	7.82884	10.008	17.7227	53.7878	5.24688	33.489	17.0656	7.07193	16.5089
15.0807	0.968766	0.425717	0.00675129	0.0153403	GANAB_chr11:62638983-62639731:-	4.27651	8.55301	13.4075	9.36585	5.38497	13.2589	5.36886	7.38574	1.41174	5.90132	3.37481	24.7795	8.58183	4.82617	10.5632	5.78037	3.78697	34.5404	11.6189	10.4518	21.2524	17.5893	23.4999	6.39071	10.3409	4.36068	11.8217	15.8015	35.7576	36.6136	21.8529	14.953	0	24.0758	52.2958	7.82884	4.28913	6.44462	23.3081	8.24509	27.6284	10.8599	10.3999	16.5089
5.43313	0.967387	0.451269	0.0116691	0.0248035	DYNC1LI2_chr16:66730112-66732505:-	7.48389	5.34563	6.30943	0	4.30798	0	0	0	0	5.24562	2.69985	4.79604	10.0121	9.16972	3.16897	12.2833	8.11493	10.6278	7.10046	4.1807	7.08412	4.73559	13.1599	6.92327	5.47459	9.59351	3.63744	4.12212	0	4.06818	6.55587	0	0	17.0537	11.3687	6.52404	15.7268	4.83346	0	4.49732	3.3489	3.61997	1.66398	9.17163
30.5872	0.963295	0.240085	2.35032e-05	0.000122948	ATXN2_chr12:111552280-111555919:-	16.0369	12.8295	16.5623	14.0488	35.5408	0	9.66394	25.1115	17.6467	30.1623	26.3235	43.9637	11.4424	31.3701	33.8023	34.6822	28.1318	61.1099	42.6028	21.4261	23.0234	35.1787	39.4798	35.6815	39.5387	25.292	32.7369	28.1678	53.6364	61.0227	43.7058	18.6913	12.9743	21.0663	70.4857	32.6202	12.8674	20.945	62.7525	17.9893	37.6751	31.5455	38.6876	31.1835
10.5032	0.961618	0.360596	0.00287732	0.00737822	XRN2_chr20:21340721-21346550:+	3.20738	9.62214	3.15472	4.68293	17.2319	0	5.36886	0	4.94108	15.7369	8.09955	9.59208	5.72122	17.3742	16.9012	4.33528	14.6069	5.31391	10.3279	9.40658	18.5958	12.1772	14.0999	10.1186	5.47459	10.4656	6.36552	6.8702	16.3889	24.4091	12.0191	0	21.0832	12.0379	9.09493	10.4385	0	6.44462	25.101	5.99643	11.7211	7.75709	12.8959	6.42014
5.1599	0.957915	0.36842	0.00426537	0.0102876	RAB7A_chr3:128806372-128807671:+	4.27651	0	3.9434	4.68293	0	0	5.36886	0	4.23521	11.8026	3.37481	3.9967	5.72122	7.23925	6.33794	3.61273	4.32796	5.31391	5.80947	6.79364	5.31309	6.76513	4.69997	5.85815	4.25802	5.23282	7.27487	4.80914	7.4495	12.2045	15.297	0	0	6.01895	11.3687	7.82884	2.85942	5.63904	10.7576	5.24688	2.51167	3.10283	7.07193	6.42014
43.8895	0.95738	0.197968	5.91552e-07	6.27258e-06	CEP192_chr18:12999421-13030608:+	24.5899	24.5899	29.9698	19.9024	49.5417	0	27.9181	14.7715	22.5878	57.7018	47.2474	52.7564	28.6061	43.4355	48.5909	51.3008	31.9187	50.4821	58.0947	54.3491	61.986	54.121	41.3598	44.735	69.9531	46.2233	30.0089	27.4808	50.6566	46.7841	63.3734	52.3356	34.0574	56.1768	65.9382	55.4543	34.313	35.4454	59.1666	63.7121	63.6291	39.8197	29.1197	28.432
355.805	0.956175	0.179015	3.33631e-08	5.37923e-07	HIPK3_chr11:33286413-33287511:+	210.618	240.554	115.147	215.415	458.8	114.358	155.697	128.512	143.997	339.654	321.282	504.383	361.867	367.754	528.161	337.429	247.776	661.581	448.62	336.024	410.879	386.289	470.937	415.929	357.065	303.504	325.551	342.136	598.94	526.829	633.734	368.218	287.056	320.007	566.159	364.041	354.568	266.646	575.53	448.983	332.378	349.069	253.757	289.823
24.272	0.95565	0.212994	3.37832e-06	2.65085e-05	NFX1_chr9:33351560-33352719:+	21.3825	19.2443	15.7736	18.7317	20.4629	0	10.7377	0	9.88217	28.1952	41.1727	16.7861	30.0364	37.6441	24.2954	20.2313	25.9678	34.5404	18.7194	22.4713	28.3365	32.4726	28.1998	20.2373	20.6818	31.3969	20.9153	18.5495	23.8384	26.4432	31.6867	22.4295	27.5703	14.0442	43.2009	38.4918	20.0159	13.6948	39.4444	26.9839	25.1167	21.7198	30.7837	34.8522
14.7027	0.95539	0.349203	0.00230282	0.00613216	CHD7_chr8:60741259-60743097:+	13.8986	9.62214	6.30943	12.878	6.46197	0	6.44263	0	10.588	15.7369	11.4744	11.1908	31.4667	14.4785	34.8587	24.5666	17.8529	29.2265	7.10046	10.9743	19.4813	9.47118	28.1998	9.05351	12.7741	14.8263	11.8217	9.61828	14.899	36.6136	13.1117	42.9899	6.48713	15.0474	20.4636	4.56683	8.57826	3.22231	48.4091	11.2433	8.37225	8.27423	9.15191	5.50298
19.3217	0.953336	0.25142	6.0767e-05	0.000267185	YWHAE_chr17:1361092-1362008:-	13.8986	16.0369	3.15472	12.878	11.8469	0	12.8853	10.34	11.9998	28.8509	24.9736	23.1809	27.1758	20.2699	23.2391	24.5666	15.6889	53.1391	26.4654	20.9035	15.9393	16.2363	19.7399	22.9	15.2072	18.3149	25.4621	23.3587	22.3485	30.5113	22.9455	18.6913	12.9743	32.1011	18.1899	24.7913	15.7268	0	28.6868	18.7388	17.5817	21.2027	17.4718	18.3433
12.9043	0.949894	0.3079	0.000841827	0.0025938	EXOC6_chr10:92893349-92899644:+	4.27651	17.106	11.0415	5.85366	5.38497	6.62944	4.29508	0	7.05869	12.4583	19.5739	8.79274	22.8849	14.9611	11.6196	12.2833	14.0659	7.97086	18.0739	17.768	22.1379	16.9128	17.8599	7.45583	7.29946	22.6756	12.731	9.61828	0	0	24.0382	5.60738	4.86535	16.0505	22.7373	20.8769	10.008	7.2502	34.0656	21.7371	20.9306	8.79137	10.3999	17.4261
10.6339	0.943669	0.317167	0.00123286	0.00359179	CHD1L_chr1:147252623-147259918:+	5.34563	2.13825	10.2528	8.19512	6.46197	0	13.959	0	2.11761	13.7697	10.1244	17.5855	18.594	11.5828	10.5632	17.3411	7.03294	10.6278	11.6189	8.3614	15.0538	10.8242	7.51996	15.9768	8.51603	5.23282	4.5468	11.6793	22.3485	18.3068	16.3897	24.2987	4.86535	6.01895	34.106	5.21923	11.4377	8.86135	14.3434	5.24688	6.6978	9.82564	9.9839	9.17163
13.7168	0.940697	0.271091	0.000230455	0.000845003	PPP4R1_chr18:9583117-9595153:-	5.34563	10.6913	0	8.19512	16.1549	0	13.959	0	10.588	12.4583	15.5241	16.7861	18.594	13.0307	14.7885	24.5666	11.9019	21.2556	14.2009	13.0647	20.3668	11.5007	12.2199	18.107	21.8984	16.5706	10.9123	14.4274	17.8788	24.4091	22.9455	31.7752	3.24357	15.0474	20.4636	11.7433	8.57826	8.05577	10.7576	10.4938	15.9073	11.3771	12.8959	10.0888
8.97207	0.937496	0.396216	0.0068362	0.0154735	IQGAP1_chr15:90486954-90492711:+	8.55301	5.34563	1.57736	0	7.53896	0	11.8115	0	6.35282	9.83554	26.3235	14.3881	2.86061	15.4437	6.33794	5.05783	15.1479	5.31391	4.51848	10.9743	2.65654	6.76513	24.4399	14.3791	9.12432	5.23282	5.45616	6.18318	0	12.2045	3.27793	9.34564	24.3267	6.01895	13.6424	13.7005	8.57826	0	10.7576	10.4938	8.37225	4.13711	12.8959	15.5918
19.2333	0.935417	0.282855	0.000393718	0.00132025	CCSER2_chr10:84371014-84373815:+	20.3134	11.7604	12.6189	10.5366	4.30798	0	8.59017	11.8172	14.1174	16.3926	19.5739	39.1677	20.0243	22.683	23.2391	20.9539	29.2138	15.9417	10.3279	9.40658	18.5958	25.031	61.0997	16.5093	35.2807	11.3378	20.0059	13.7404	10.4293	8.13636	43.7058	14.953	25.9485	17.0537	11.3687	33.925	15.7268	16.1115	28.6868	10.4938	12.5584	36.1997	16.6398	17.4261
5.06894	0.934816	0.400516	0.00840708	0.0186701	SCLT1_chr4:128936655-129003876:-	0	2.13825	1.57736	0	8.61596	0	6.44263	0	4.23521	7.21273	5.3997	7.9934	7.15152	3.86094	10.5632	5.05783	3.78697	7.97086	7.10046	10.4518	4.42757	6.08862	1.87999	6.39071	7.90775	7.84923	6.36552	3.4351	0	4.06818	3.27793	0	6.48713	8.02526	0	7.82884	11.4377	4.02789	12.5505	9.7442	0	5.68853	4.15996	10.0888
24.2323	0.934447	0.255483	0.000107188	0.000437859	RTN4_chr2:54982515-54987698:-	13.8986	16.0369	14.1962	12.878	17.2319	0	19.3279	11.8172	13.4115	28.1952	26.9985	31.1743	32.897	35.231	32.746	21.6764	27.5908	15.9417	18.7194	25.0842	38.0771	28.4135	35.7198	35.1489	22.5067	27.0362	18.1872	17.8625	23.8384	30.5113	30.594	14.953	27.5703	26.0821	22.7373	42.4062	28.5942	7.2502	55.5808	0	31.8145	16.5485	24.9598	29.3492
31.5911	0.93264	0.25861	0.000122832	0.000485147	CLEC16A_chr16:11020193-11061022:+	14.9678	12.8295	26.8151	37.4634	8.61596	0	22.5492	22.1572	11.2939	34.0965	29.6983	85.5294	58.6425	42.4703	46.4782	36.8499	34.0827	37.1973	23.2379	20.9035	25.6799	40.5908	62.0396	31.9536	29.8061	30.5248	25.4621	15.8015	10.4293	34.5795	39.3352	33.6443	51.897	27.0853	22.7373	52.8447	27.1645	18.5283	50.202	18.7388	44.3729	30.5112	44.9276	30.2664
17.6705	0.931932	0.298468	0.00073163	0.00231902	PSEN1_chr14:73147795-73148106:+	19.2443	9.62214	12.6189	22.2439	11.8469	0	4.29508	0	5.64695	33.4408	21.5988	9.59208	24.3152	28.4744	15.8448	15.896	18.3938	7.97086	19.3649	23.5164	10.6262	14.2068	17.8599	13.314	10.3409	11.3378	24.5527	16.4885	19.3687	14.2386	7.64851	18.6913	35.6792	7.02211	11.3687	26.7486	22.8754	10.4725	8.96464	43.4741	28.4656	10.3428	18.3038	23.8462
17.8762	0.931907	0.252265	0.000107039	0.000437859	VAPA_chr18:9931810-9937066:+	8.55301	19.2443	16.5623	3.51219	20.4629	0	8.59017	0	9.1763	17.704	16.1991	20.7828	12.8727	14.9611	31.6897	16.6186	21.0988	23.9126	27.1109	21.4261	23.0234	22.3249	18.7999	17.0419	25.5481	26.1641	17.2778	21.9846	16.3889	0	10.9264	16.8221	34.0574	29.0916	13.6424	21.5293	8.57826	14.5004	32.2727	21.7371	22.6051	27.4084	12.8959	12.8403
41.9121	0.931568	0.280227	0.000327351	0.00113321	FGD6_chr12:95208843-95211267:-	37.4194	18.1752	17.3509	31.6097	44.1568	0	33.2869	20.6801	5.64695	76.7172	52.6471	26.3782	27.1758	98.9365	45.4219	67.9194	39.4927	42.5112	44.5393	66.3686	39.8482	31.7961	66.7396	58.5815	13.3823	22.6756	19.0965	35.725	65.5556	46.7841	42.6131	13.0839	51.897	39.1232	63.6645	60.6735	38.6022	34.6398	41.2373	72.7067	25.1167	26.8912	94.4311	32.1007
5.857	0.930756	0.474049	0.0148118	0.030425	UBAP2_chr9:33996223-34017189:-	3.20738	0	0	0	9.69295	16.5736	0	0	0	7.86843	12.1493	6.39472	4.29091	6.27402	6.33794	7.94801	7.03294	5.31391	6.45497	13.0647	7.08412	6.08862	1.87999	6.92327	9.12432	10.4656	1.81872	3.4351	7.4495	8.13636	8.74116	5.60738	8.10891	5.01579	9.09493	13.7005	0	7.2502	16.1364	5.24688	3.3489	2.5857	2.91197	1.83433
102.22	0.93007	0.177128	6.19159e-08	8.99692e-07	ZBTB44_chr11:130260856-130261929:-	59.8711	58.802	57.5736	79.6097	65.6967	46.4061	49.3935	38.4059	64.9399	82.6185	119.468	162.266	154.473	88.8015	153.167	119.943	117.937	85.0225	63.2587	94.5884	73.4977	148.833	147.579	113.968	237.841	99.4236	74.5675	70.076	117.702	111.875	154.063	158.876	72.9802	142.448	140.971	118.737	57.1884	82.9745	116.54	91.4455	116.374	133.422	128.127	76.1245
6.75915	0.925238	0.335297	0.00273771	0.00709756	LSM14A_chr19:34194478-34215661:+	3.20738	2.13825	6.30943	0	10.7699	0	5.36886	0	3.52934	7.86843	5.3997	2.39802	5.72122	15.4437	7.39426	5.78037	8.11493	7.97086	7.10046	7.31623	6.1986	7.44164	6.57996	2.6628	11.5575	12.2099	8.18423	10.3053	11.9192	4.06818	7.64851	5.60738	6.48713	5.01579	6.82119	4.56683	8.57826	5.63904	8.96464	8.99464	3.3489	7.23995	16.6398	8.25446
7.6984	0.921787	0.358041	0.00447377	0.0105948	Novel_chr2:197078703-197090032:-	0	8.55301	5.52075	8.19512	2.15399	0	5.36886	0	7.05869	10.4912	17.549	7.19406	4.29091	20.2699	10.5632	7.94801	11.9019	7.97086	16.7829	10.4518	9.74066	11.5007	6.57996	15.4442	6.69117	8.72137	13.6404	9.61828	4.4697	12.2045	8.74116	3.73825	16.2178	5.01579	0	9.13365	0	8.86135	0	7.49554	2.51167	9.3085	7.07193	10.0888
4.51989	0.920559	0.4659	0.0177572	0.0354843	UBA2_chr19:34431861-34438766:+	3.20738	9.62214	0	0	3.23098	0	4.29508	0	0	4.58992	4.04977	6.39472	8.58183	1.44785	6.33794	2.89019	1.08199	5.31391	3.87298	2.09035	3.54206	12.8537	2.81998	4.79303	6.08288	4.36068	3.63744	4.12212	19.3687	4.06818	8.74116	3.73825	0	3.00947	6.82119	10.4385	2.85942	3.22231	12.5505	3.74777	5.86057	3.10283	4.99195	6.42014
21.7627	0.918229	0.249812	9.51659e-05	0.0003972	DDX6_chr11:118786052-118786518:-	5.34563	19.2443	12.6189	7.02439	19.3859	24.8604	11.8115	0	9.88217	19.0154	22.2738	20.7828	27.1758	13.5133	28.5207	20.2313	23.2628	47.8251	15.4919	22.9939	26.5654	33.8257	17.8599	27.1605	37.7139	37.5019	13.6404	17.1755	37.2475	30.5113	21.8529	26.1678	27.5703	23.0726	22.7373	20.8769	22.8754	21.7506	7.17171	19.4884	16.7445	26.8912	32.8637	30.2664
31.8736	0.916855	0.184195	3.02553e-07	3.63372e-06	SMC3_chr10:110596398-110598290:+	16.0369	19.2443	24.4491	19.9024	14.0009	18.2309	21.4754	10.34	17.6467	34.7522	52.6471	43.1644	27.1758	32.3353	49.6472	27.4568	32.4597	53.1391	40.0208	34.4908	28.3365	33.1491	47.9397	29.2908	45.6216	59.3053	18.1872	18.5495	41.7172	32.5454	29.5014	22.4295	43.7881	37.1168	45.4746	33.925	32.8833	22.5562	41.2373	23.2362	46.0474	29.9941	32.8637	24.7634
11.1235	0.914485	0.285855	0.000561445	0.00183053	NAXD_chr13:110622216-110624279:+	4.27651	9.62214	3.15472	7.02439	7.53896	0	8.59017	11.8172	2.82348	12.4583	4.72474	14.3881	12.8727	7.72187	15.8448	17.3411	12.4429	10.6278	7.10046	10.9743	10.6262	10.8242	15.9799	6.92327	9.12432	15.6985	4.5468	11.6793	5.9596	24.4091	13.1117	5.60738	9.7307	10.0316	22.7373	11.0909	10.008	12.8892	23.3081	14.9911	5.86057	6.20567	10.8159	10.0888
20.8588	0.907698	0.23728	5.93409e-05	0.000262572	TRIM33_chr1:114463104-114464388:-	11.7604	16.0369	13.4075	9.36585	15.0779	18.2309	5.36886	0	15.5291	25.5724	18.8989	32.7729	25.7455	27.9918	19.0138	19.5088	23.8038	18.5987	10.3279	24.039	14.1682	23.0014	26.3198	25.0303	18.2486	13.0821	22.734	24.0457	28.3081	38.6477	32.7793	26.1678	17.8396	15.0474	18.1899	16.9625	17.1565	16.9171	50.202	13.492	15.07	23.2713	35.7756	19.2604
12.7051	0.906917	0.30484	0.00124146	0.003599	PIP5K1C_chr19:3660966-3662001:-	20.3134	4.27651	5.52075	3.51219	12.9239	0	10.7377	0	2.82348	14.4255	9.44947	11.9901	20.0243	13.9959	16.9012	7.94801	6.49195	23.9126	10.9734	15.6776	6.1986	6.76513	18.7999	11.1837	8.51603	9.59351	11.8217	10.9923	35.7576	24.4091	6.55587	20.5604	4.86535	18.0568	15.9161	7.82884	15.7268	15.306	21.5151	8.99464	12.5584	9.82564	10.3999	13.7574
3.72974	0.901346	0.440679	0.0183257	0.0362511	DENND4A_chr15:65729072-65738875:-	5.34563	0	1.57736	0	0	0	5.36886	0	3.52934	3.27851	4.04977	3.19736	7.15152	1.93047	3.16897	1.44509	6.49195	10.6278	3.22748	3.13553	2.65654	2.70605	4.69997	6.92327	4.86631	4.36068	3.63744	4.12212	2.9798	4.06818	4.37058	3.73825	0	4.01263	11.3687	3.26202	0	9.66693	0	4.49732	0	6.20567	4.15996	4.58581
66.088	0.900327	0.26153	0.000222427	0.000820678	GCN1_chr12:120154970-120155719:-	52.3872	29.9355	37.0679	55.0244	37.6948	0	47.2459	50.223	23.9995	37.375	45.8974	111.108	58.6425	44.8834	62.323	55.6361	42.1976	132.848	63.2587	40.7618	80.5819	73.7399	130.659	46.3327	62.6537	54.0725	45.468	44.6563	105.783	89.5	95.0601	87.849	56.7624	108.341	106.865	56.1067	45.7507	40.2789	123.712	39.7263	79.5363	42.9225	44.0956	66.0357
6.16367	0.899903	0.363358	0.0059927	0.0139552	PAK1IP1_chr6:10703405-10704844:+	10.6913	4.27651	3.15472	0	4.30798	0	3.22131	0	2.82348	3.27851	4.72474	10.3914	5.72122	5.7914	3.16897	2.16764	9.19692	13.2848	5.16397	6.27105	11.5117	11.5007	7.51996	5.85815	6.69117	13.0821	2.72808	7.55722	2.9798	4.06818	9.8338	0	3.24357	10.0316	9.09493	4.56683	0	8.05577	12.5505	4.49732	7.53502	3.10283	5.40795	6.42014
15.163	0.897368	0.334952	0.00313412	0.00786678	ZFX_chrX:24172715-24179770:+	7.48389	11.7604	11.8302	7.02439	11.8469	0	10.7377	0	11.9998	11.8026	11.4744	29.5756	21.4546	15.9264	22.1828	7.94801	12.9839	13.2848	15.4919	3.65811	10.6262	9.47118	13.1599	7.45583	13.3823	17.4427	12.731	14.4274	20.8586	20.3409	38.2426	9.34564	6.48713	35.1105	15.9161	9.78606	7.14855	7.2502	12.5505	10.4938	36.8379	22.237	16.6398	12.8403
9.11669	0.897326	0.318962	0.00219983	0.0059002	MIGA1_chr1:77801331-77815231:+	4.27651	4.27651	5.52075	5.85366	17.2319	0	3.22131	0	2.82348	4.58992	9.44947	11.9901	15.7334	6.27402	8.45058	10.8382	4.86896	10.6278	5.16397	11.4969	11.5117	8.11816	3.75998	12.7814	9.12432	6.10496	10.003	5.49616	8.9394	8.13636	17.4823	13.0839	11.3525	10.0316	11.3687	15.6577	14.2971	6.44462	25.101	5.24688	14.2328	6.72281	7.90392	5.50298
5.82124	0.895559	0.409172	0.0113088	0.0242008	HSPA9_chr5:138568925-138571141:-	5.34563	3.20738	1.57736	9.36585	8.61596	0	0	0	0	3.27851	2.69985	16.7861	4.29091	5.7914	9.50691	5.78037	2.70498	5.31391	8.39146	6.27105	12.3972	8.11816	10.3399	6.39071	2.43315	6.10496	2.72808	3.4351	4.4697	0	5.46322	11.2148	3.24357	4.01263	9.09493	9.78606	0	8.05577	17.9293	5.24688	7.53502	4.65425	10.3999	3.66865
6.0507	0.893613	0.363267	0.00677791	0.0153711	CASP8AP2_chr6:89846562-89857199:+	6.41476	5.34563	3.15472	0	2.15399	0	2.14754	0	7.76456	4.58992	4.72474	7.19406	4.29091	6.75664	3.16897	6.50292	11.3609	7.97086	8.39146	2.09035	3.54206	8.11816	2.81998	6.92327	7.90775	4.36068	10.9123	7.55722	8.9394	0	9.8338	9.34564	0	4.01263	9.09493	9.78606	5.71884	6.44462	8.96464	6.74598	7.53502	6.72281	0.831992	8.25446
9.44286	0.891512	0.300374	0.00146204	0.0041366	CAPRIN1_chr11:34090179-34092056:+	3.20738	11.7604	2.36604	0	7.53896	0	12.8853	0	7.76456	9.83554	11.4744	4.79604	5.72122	15.4437	15.8448	13.0058	14.6069	13.2848	10.9734	13.5873	15.9393	12.1772	6.57996	9.05351	10.9492	7.84923	10.9123	10.3053	11.9192	8.13636	8.74116	5.60738	19.4614	11.0347	9.09493	11.0909	7.14855	10.4725	8.96464	10.4938	9.20947	3.61997	11.6479	9.17163
6.98042	0.883435	0.387345	0.00999353	0.0219447	KHDRBS1_chr1:32030298-32033334:+	8.55301	5.34563	7.09811	0	4.30798	0	2.14754	0	4.23521	10.4912	2.69985	8.79274	7.15152	5.30879	12.6759	7.94801	5.40996	13.2848	4.51848	9.40658	3.54206	6.08862	9.39995	9.58607	6.69117	7.84923	7.27487	3.4351	7.4495	18.3068	12.0191	9.34564	8.10891	3.00947	0	11.0909	4.28913	0	8.96464	8.99464	18.4189	5.68853	0	11.006
12.187	0.881072	0.322957	0.00297917	0.00758979	WDR7_chr18:56756583-56758953:+	7.48389	7.48389	10.2528	0	16.1549	0	7.5164	0	9.88217	17.0483	15.5241	14.3881	7.15152	21.2351	12.6759	14.4509	11.9019	31.8834	17.4284	14.6325	7.08412	12.8537	19.7399	11.7163	17.6404	8.72137	21.8246	15.8015	8.9394	12.2045	12.0191	20.5604	11.3525	15.0474	6.82119	13.7005	11.4377	13.6948	14.3434	11.2433	15.9073	17.5827	16.2238	0
22.2801	0.878527	0.325904	0.00281995	0.00726276	NUCB1_chr19:48913011-48913564:+	11.7604	27.7973	4.73207	16.3902	4.30798	0	39.7295	0	5.64695	24.261	25.6486	18.3848	37.1879	20.2699	25.3517	7.94801	14.6069	18.5987	15.4919	19.8583	15.0538	20.9719	44.1797	11.7163	10.3409	28.7805	20.9153	18.5495	43.2071	36.6136	53.5396	16.8221	32.4357	14.0442	18.1899	16.3101	34.313	12.0837	50.202	10.4938	31.8145	21.7198	15.3918	22.9291
8.21801	0.87774	0.345294	0.00513963	0.0120987	ZNF79_chr9:127444029-127445249:+	6.41476	0	4.73207	5.85366	9.69295	0	7.5164	0	6.35282	19.0154	7.42459	6.39472	2.86061	13.9959	4.22529	17.3411	10.2789	15.9417	8.39146	17.2454	15.0538	8.79467	12.2199	15.4442	13.9906	5.23282	13.6404	8.24424	2.9798	8.13636	13.1117	11.2148	3.24357	6.01895	0	3.91442	2.85942	7.2502	5.37878	9.7442	10.0467	8.27423	12.0639	10.0888
5.3394	0.877632	0.434944	0.0184585	0.0364525	AKT2_chr19:40255158-40265351:-	3.20738	0	3.15472	7.02439	4.30798	0	0	0	4.94108	1.96711	2.02489	8.79274	10.0121	3.37832	5.28161	1.44509	4.32796	10.6278	3.22748	5.22588	1.77103	2.70605	3.75998	2.6628	10.9492	3.48855	2.72808	4.80914	0	8.13636	15.297	13.0839	9.7307	12.0379	11.3687	3.26202	7.14855	3.22231	10.7576	2.24866	3.3489	1.55142	2.49598	3.66865
24.1224	0.876591	0.248723	0.000189968	0.000712078	IQGAP1_chr15:90441506-90443478:+	23.5208	20.3134	16.5623	5.85366	16.1549	14.9162	22.5492	0	6.35282	28.1952	29.0234	23.1809	28.6061	47.2965	21.1265	35.4048	36.7877	18.5987	19.3649	42.8522	28.3365	37.8847	36.6598	30.8884	25.5481	32.2691	20.9153	30.2289	23.8384	14.2386	5.46322	24.2987	16.2178	18.0568	36.3797	35.2298	24.3051	21.7506	14.3434	26.9839	14.2328	33.614	44.9276	23.8462
4.59422	0.872857	0.400703	0.0137746	0.028746	SNX13_chr7:17868407-17897446:-	0	0	4.73207	5.85366	4.30798	0	3.22131	0	2.82348	6.55702	1.34992	3.9967	4.29091	4.82617	8.45058	5.05783	3.24597	7.97086	9.68245	4.1807	3.54206	3.38257	11.2799	3.19536	9.12432	3.48855	7.27487	8.93126	4.4697	12.2045	7.64851	0	0	5.01579	11.3687	1.30481	5.71884	4.02789	3.58586	5.24688	6.6978	4.65425	3.32797	4.58581
8.27846	0.863438	0.329773	0.00409049	0.00998861	LRCH3_chr3:197830770-197839397:+	3.20738	3.20738	4.73207	9.36585	6.46197	0	12.8853	0	2.11761	16.3926	11.4744	9.59208	5.72122	10.135	8.45058	14.4509	5.95095	7.97086	8.39146	10.9743	7.08412	17.5893	13.1599	6.92327	7.90775	7.84923	13.6404	15.1144	5.9596	10.1704	14.2044	7.47651	16.2178	9.02842	4.54746	7.82884	0	5.63904	7.17171	5.99643	10.8839	11.3771	9.5679	4.58581
9.30373	0.861814	0.291003	0.00152939	0.00428593	BTBD10_chr11:13413530-13445181:-	10.6913	7.48389	2.36604	5.85366	9.69295	0	3.22131	0	6.35282	9.17983	9.44947	11.1908	15.7334	7.23925	22.1828	7.94801	12.9839	13.2848	9.03695	6.27105	12.3972	14.2068	8.45995	7.98839	10.3409	10.4656	2.72808	12.3664	10.4293	10.1704	13.1117	11.2148	0	13.0411	13.6424	11.7433	11.4377	8.05577	14.3434	9.7442	10.8839	8.27423	8.73591	11.006
12.0985	0.856181	0.303479	0.0020369	0.00549869	ELF2_chr4:139137630-139139497:-	4.27651	3.20738	6.30943	14.0488	5.38497	8.28679	0	14.7715	7.76456	7.21273	8.09955	24.7795	7.15152	16.409	5.28161	20.9539	10.2789	7.97086	8.39146	11.4969	10.6262	15.5598	27.2598	10.6512	19.4652	6.9771	11.8217	7.55722	26.8182	16.2727	31.6867	3.73825	6.48713	10.0316	22.7373	12.3957	21.4456	7.2502	8.96464	9.7442	19.2562	14.4799	15.3918	8.25446
7.07024	0.852787	0.357141	0.00816362	0.0182673	FLI1_chr11:128758115-128772985:+	6.41476	4.27651	3.15472	0	7.53896	0	6.44263	0	6.35282	7.86843	6.74962	8.79274	15.7334	8.20449	14.7885	10.1157	10.2789	5.31391	5.80947	4.1807	8.85515	13.5303	14.0999	7.98839	4.86631	11.3378	16.3685	2.74808	5.9596	6.10227	6.55587	11.2148	14.596	8.02526	0	7.82884	2.85942	1.61115	0	9.7442	9.20947	9.3085	3.74396	0
6.98439	0.848771	0.317387	0.00377514	0.00931518	DGKE_chr17:56848696-56856625:+	2.13825	6.41476	4.73207	7.02439	7.53896	0	4.29508	0	2.82348	9.17983	8.09955	4.79604	5.72122	5.30879	11.6196	6.50292	8.11493	15.9417	5.80947	7.83882	7.96963	6.76513	15.9799	6.92327	10.3409	10.4656	6.36552	7.55722	0	0	5.46322	14.953	3.24357	9.02842	6.82119	11.7433	8.57826	4.02789	0	12.7424	10.0467	3.61997	8.31992	9.17163
17.946	0.84479	0.249339	0.000373632	0.001271	WDR1_chr4:10097711-10103986:-	12.8295	18.1752	12.6189	11.7073	11.8469	0	7.5164	0	14.8232	22.9496	24.2986	17.5855	24.3152	17.8568	22.1828	17.3411	15.6889	5.31391	12.9099	18.2906	23.9089	16.9128	23.4999	12.7814	15.2072	14.8263	12.731	24.7327	16.3889	24.4091	8.74116	31.7752	32.4357	27.0853	29.5585	23.4865	11.4377	11.2781	43.0303	11.9929	25.954	15.5142	14.1439	11.006
14.6255	0.842852	0.261217	0.000661664	0.00213364	PPFIA1_chr11:70354301-70356254:+	10.6913	11.7604	8.67547	0	8.61596	0	10.7377	7.38574	14.8232	11.8026	14.8492	11.9901	11.4424	25.0961	13.7322	9.39311	10.8199	10.6278	8.39146	14.6325	15.0538	15.5598	19.7399	16.5093	18.2486	12.2099	9.09359	6.8702	16.3889	36.6136	24.0382	16.8221	25.9485	21.0663	20.4636	22.1817	17.1565	16.1115	17.9293	11.9929	29.3029	12.4113	9.15191	17.4261
8.26406	0.842526	0.297462	0.00247084	0.00653523	SETD2_chr3:47056821-47067118:-	4.27651	6.41476	7.09811	2.34146	4.30798	0	10.7377	0	5.64695	15.0812	10.7994	7.9934	11.4424	10.6176	17.9575	10.1157	9.19692	10.6278	8.39146	10.9743	15.9393	8.11816	7.51996	7.45583	12.1658	9.59351	10.9123	8.24424	5.9596	6.10227	15.297	5.60738	11.3525	11.0347	6.82119	11.0909	8.57826	6.44462	19.7222	8.24509	5.86057	6.72281	5.82394	5.50298
41.4598	0.842307	0.270761	0.000848304	0.00260693	HPS5_chr11:18291442-18292976:-	31.0047	21.3825	36.2792	26.9268	20.4629	0	36.5082	17.7258	26.823	84.5856	77.6207	26.3782	15.7334	84.458	55.9851	41.1852	51.3946	42.5112	38.0843	63.7557	38.0771	49.3855	32.8998	68.1676	25.5481	45.3511	23.6433	32.2899	19.3687	30.5113	17.4823	18.6913	69.7366	32.1011	56.8433	78.2884	25.7348	24.1673	30.4798	78.7031	69.4896	26.3741	76.5432	36.6865
21.5707	0.84216	0.266866	0.000761478	0.00239003	RARS1_chr5:168488602-168497348:+	8.55301	21.3825	6.30943	19.9024	17.2319	0	17.1803	0	17.6467	24.261	16.8741	20.7828	18.594	22.2004	23.2391	19.5088	16.2299	42.5112	23.8834	16.7228	29.222	25.7075	15.9799	22.9	13.3823	26.1641	14.5497	10.3053	43.2071	63.0568	28.4088	29.906	21.0832	11.0347	20.4636	28.7058	32.8833	19.3339	57.3737	17.9893	25.1167	12.9285	16.6398	14.6746
20.7194	0.83137	0.294748	0.00203173	0.00549735	BARD1_chr2:214767482-214781509:-	3.20738	7.48389	10.2528	8.19512	21.5399	13.2589	20.4017	17.7258	7.05869	24.261	15.5241	29.5756	28.6061	9.65234	40.1403	10.8382	12.9839	23.9126	9.68245	17.768	17.7103	35.1787	23.4999	11.7163	39.5387	22.6756	27.2808	24.0457	29.798	12.2045	30.594	41.1208	32.4357	16.0505	22.7373	18.9197	0	11.2781	28.6868	5.99643	24.2795	35.6826	9.5679	32.1007
23.1359	0.829287	0.205944	3.18102e-05	0.000158646	XRN2_chr20:21365421-21368590:+	7.48389	16.0369	15.7736	10.5366	18.3089	11.6015	19.3279	0	20.4702	27.5395	35.773	17.5855	18.594	32.818	23.2391	22.3989	17.8529	31.8834	25.1744	18.2906	19.4813	20.9719	28.1998	20.2373	38.3222	32.2691	20.0059	21.2976	25.3283	36.6136	26.2235	35.5134	17.8396	27.0853	31.8322	23.4865	17.1565	22.5562	41.2373	19.4884	30.9773	22.7541	25.7917	23.8462
20.9101	0.826037	0.280113	0.00155821	0.00435633	CARD6_chr5:40852174-40854096:+	16.0369	12.8295	16.5623	18.7317	6.46197	0	23.623	2.9543	11.9998	45.8992	21.5988	18.3848	14.303	39.092	20.0701	31.0695	20.0168	21.2556	23.2379	26.652	26.5654	15.5598	19.7399	23.9652	20.0735	27.9084	17.2778	6.18318	31.2879	24.4091	16.3897	11.2148	21.0832	7.02211	15.9161	31.9678	38.6022	20.945	5.37878	26.9839	18.4189	25.3398	47.0075	10.0888
79.4533	0.82228	0.186903	5.03321e-06	3.50905e-05	NFATC3_chr16:68121987-68123121:+	26.7282	54.5255	44.9547	16.3902	95.8525	87.84	42.9508	11.8172	52.2343	72.1273	73.5709	82.332	81.5274	81.0796	101.407	127.891	110.363	116.906	76.1686	93.5432	86.7805	71.7104	89.2995	81.4816	129.565	62.7939	90.0266	114.732	80.4546	69.1591	81.9483	123.362	53.5188	100.316	61.3907	94.5985	78.634	63.6406	116.54	104.188	64.4663	78.088	87.3591	67.87
15.9355	0.821246	0.315576	0.00428418	0.0103118	PEX6_chr6:42974003-42975038:-	4.27651	6.41476	9.46415	29.2683	8.61596	0	17.1803	0	7.05869	29.5066	7.42459	33.5723	34.3273	17.3742	7.39426	10.1157	25.4268	26.5695	10.9734	19.3357	24.7944	21.6484	12.2199	10.6512	12.7741	10.4656	16.3685	13.7404	14.899	10.1704	25.1308	18.6913	24.3267	6.01895	20.4636	20.8769	14.2971	8.86135	23.3081	37.4777	19.2562	6.72281	14.9759	19.2604
9.18931	0.816766	0.300497	0.00356991	0.00884586	TRPM7_chr15:50586392-50592626:-	4.27651	8.55301	4.73207	2.34146	10.7699	0	6.44263	0	9.1763	9.83554	16.1991	10.3914	8.58183	10.135	12.6759	8.67056	9.73792	5.31391	7.74596	8.3614	19.4813	10.1477	6.57996	12.2489	13.3823	12.2099	2.72808	6.8702	4.4697	28.4773	6.55587	7.47651	6.48713	9.02842	15.9161	16.3101	11.4377	4.02789	10.7576	17.2397	13.3956	8.27423	11.6479	12.8403
7.25227	0.816483	0.352326	0.0104343	0.0226603	RALY_chr20:34029769-34031604:+	6.41476	0	2.36604	0	10.7699	0	6.44263	0	8.47043	9.17983	6.07466	15.1875	10.0121	13.9959	5.28161	9.39311	11.3609	10.6278	3.87298	5.22588	6.1986	6.08862	3.75998	6.92327	6.08288	5.23282	4.5468	6.8702	5.9596	8.13636	9.8338	18.6913	3.24357	3.00947	25.011	5.21923	7.14855	5.63904	5.37878	8.99464	3.3489	8.27423	9.9839	9.17163
9.00095	0.815067	0.29062	0.00264364	0.00691459	LNPK_chr2:175970764-175995646:-	6.41476	10.6913	3.15472	0	14.0009	0	7.5164	0	4.23521	5.24562	7.42459	10.3914	5.72122	10.6176	8.45058	10.1157	7.57394	10.6278	10.9734	8.88399	15.0538	16.9128	8.45995	11.7163	9.73261	15.6985	8.18423	8.24424	7.4495	16.2727	7.64851	5.60738	3.24357	10.0316	9.09493	7.82884	10.008	12.0837	10.7576	11.2433	18.4189	9.3085	2.91197	11.9231
6.05102	0.814989	0.371201	0.0140123	0.0291671	PUM1_chr1:30992390-31007102:-	5.34563	3.20738	1.57736	4.68293	3.23098	0	4.29508	0	6.35282	7.86843	10.1244	8.79274	7.15152	13.0307	7.39426	7.94801	5.40996	13.2848	5.80947	2.09035	5.31309	4.05908	4.69997	7.98839	2.43315	11.3378	3.63744	4.80914	8.9394	4.06818	6.55587	0	4.86535	9.02842	22.7373	8.48125	5.71884	5.63904	12.5505	5.99643	0	6.72281	3.32797	3.66865
6.40207	0.814272	0.370982	0.014026	0.0291671	PRKDC_chr8:47953620-47957431:-	0	2.13825	7.88679	10.5366	4.30798	0	0	0	4.23521	5.24562	5.3997	11.1908	4.29091	2.41308	11.6196	6.50292	2.70498	23.9126	7.10046	5.74847	5.31309	6.76513	4.69997	1.59768	5.47459	3.48855	6.36552	3.4351	13.4091	12.2045	9.8338	7.47651	8.10891	6.01895	13.6424	3.26202	7.14855	4.83346	16.1364	6.74598	6.6978	4.65425	5.40795	5.50298
27.8239	0.808706	0.307157	0.00378418	0.00931795	STT3B_chr3:31576396-31580096:+	8.55301	11.7604	12.6189	14.0488	59.2347	18.2309	8.59017	0	14.1174	41.965	29.6983	26.3782	14.303	33.7832	27.4644	25.2891	28.6728	53.1391	37.4388	42.3296	39.8482	27.737	33.8398	23.4326	51.0962	40.9904	20.9153	23.3587	83.4344	36.6136	0	20.5604	21.0832	28.0884	36.3797	35.8822	20.0159	32.2231	41.2373	25.4848	30.1401	30.5112	23.7118	27.5149
11.4248	0.808211	0.358397	0.0106422	0.0229412	MRPL2_chr6:43055545-43056445:-	19.2443	7.48389	0	12.878	4.30798	0	16.1066	0	0	9.17983	10.7994	15.9868	12.8727	9.65234	21.1265	17.3411	17.3119	10.6278	7.74596	11.4969	23.9089	19.6189	14.0999	13.314	17.0321	18.3149	6.36552	7.55722	17.8788	12.2045	4.37058	9.34564	6.48713	18.0568	13.6424	15.0053	0	6.44462	14.3434	8.24509	15.07	11.8942	13.7279	13.7574
20.2803	0.807588	0.233413	0.000279155	0.000980794	DEK_chr6:18236452-18258405:-	16.0369	12.8295	14.1962	9.36585	18.3089	0	12.8853	14.7715	9.1763	20.3268	18.8989	27.1776	11.4424	35.7137	29.577	16.6186	19.4758	21.2556	12.9099	20.9035	7.96963	15.5598	36.6598	25.0303	27.9813	17.4427	22.734	17.8625	31.2879	24.4091	26.2235	28.0369	45.4099	13.0411	22.7373	28.0534	17.1565	21.7506	30.4798	10.4938	12.5584	9.3085	25.3757	23.8462
12.4207	0.806048	0.305353	0.00432847	0.0103549	HBS1L_chr6:135039573-135042126:-	2.13825	5.34563	6.30943	8.19512	20.4629	0	4.29508	0	14.8232	15.7369	9.44947	25.5789	18.594	9.16972	12.6759	9.39311	9.19692	21.2556	9.03695	15.155	7.08412	12.1772	15.9799	11.1837	7.90775	18.3149	12.731	7.55722	16.3889	12.2045	15.297	16.8221	12.9743	19.06	25.011	9.78606	18.5862	17.7227	8.96464	13.492	15.9073	0	12.0639	12.8403
62.7885	0.805983	0.161134	3.18083e-07	3.78165e-06	HNRNPC_chr14:21230319-21234229:-	45.9724	56.6637	33.1245	37.4634	62.4657	0	37.582	32.4973	37.4111	68.8487	62.0965	71.1413	77.2364	72.3925	72.8863	79.4801	68.7064	77.0516	64.5497	73.1623	60.215	87.2702	74.2596	63.9071	102.801	74.1316	55.4709	52.2135	86.4142	67.125	78.6704	56.0738	63.2495	73.2305	93.223	69.1548	60.0478	49.9458	34.0656	55.467	73.6758	73.4338	66.5593	54.1126
6.36056	0.803003	0.376068	0.0153446	0.0311928	CPT1A_chr11:68759569-68761687:-	5.34563	5.34563	3.15472	4.68293	4.30798	0	8.59017	0	0	9.17983	2.02489	6.39472	5.72122	7.23925	13.7322	3.61273	3.24597	5.31391	6.45497	7.31623	15.0538	5.4121	5.63997	13.8465	3.64973	6.10496	4.5468	5.49616	8.9394	10.1704	5.46322	14.953	6.48713	5.01579	18.1899	7.82884	4.28913	1.61115	12.5505	3.74777	3.3489	2.5857	2.91197	11.9231
6.88856	0.798613	0.352851	0.0116747	0.0248035	CCSER2_chr10:84417771-84438707:+	8.55301	0	7.88679	4.68293	2.15399	0	2.14754	7.38574	2.82348	5.24562	7.42459	8.79274	2.86061	7.23925	6.33794	6.50292	7.03294	10.6278	7.10046	5.22588	4.42757	10.8242	18.7999	9.05351	10.9492	13.9542	1.81872	8.93126	10.4293	8.13636	18.575	14.953	11.3525	3.00947	0	9.78606	2.85942	8.05577	3.58586	2.99821	8.37225	8.79137	2.49598	7.3373
13.5889	0.796013	0.32807	0.00669841	0.0153088	KLHDC4_chr16:87748673-87762040:-	6.41476	5.34563	8.67547	11.7073	6.46197	16.5736	17.1803	0	0	2.62281	16.1991	14.3881	25.7455	7.23925	14.7885	11.5607	14.6069	18.5987	6.45497	16.7228	8.85515	25.7075	24.4399	4.79303	23.7232	13.9542	3.63744	8.93126	19.3687	32.5454	5.46322	20.5604	22.705	23.0726	25.011	13.0481	8.57826	16.9171	16.1364	23.9857	10.0467	9.3085	12.0639	10.0888
10.9142	0.788426	0.261456	0.00151434	0.00425388	RBM39_chr20:35721740-35725155:-	5.34563	8.55301	8.67547	0	14.0009	0	10.7377	0	8.47043	8.52413	10.7994	14.3881	12.8727	9.65234	10.5632	15.1735	10.8199	15.9417	13.5554	12.5421	9.74066	12.8537	12.2199	4.79303	15.2072	15.6985	9.09359	13.7404	16.3889	26.4432	6.55587	9.34564	3.24357	18.0568	4.54746	11.7433	4.28913	11.2781	10.7576	14.2415	17.5817	8.79137	12.0639	14.6746
7.28767	0.7847	0.333175	0.0098137	0.0215901	PRRC2C_chr1:171568247-171575128:+	0	11.7604	7.09811	3.51219	4.30798	0	7.5164	0	2.82348	10.4912	5.3997	3.9967	11.4424	13.9959	6.33794	6.50292	8.11493	10.6278	7.10046	11.4969	12.3972	8.11816	4.69997	9.05351	9.12432	7.84923	10.003	8.93126	23.8384	6.10227	10.9264	11.2148	6.48713	4.01263	6.82119	9.13365	10.008	2.41673	0	5.99643	6.6978	7.75709	4.15996	8.25446
5.83642	0.784238	0.391293	0.0222598	0.0423945	PPP1R13B_chr14:103778745-103797518:-	0	6.41476	0	7.02439	5.38497	0	3.22131	0	6.35282	6.55702	4.72474	2.39802	4.29091	3.86094	5.28161	7.94801	5.95095	7.97086	6.45497	3.65811	5.31309	3.38257	8.45995	5.85815	1.21658	6.10496	2.72808	8.24424	13.4091	16.2727	9.8338	9.34564	0	3.00947	13.6424	9.78606	12.8674	1.61115	12.5505	9.7442	4.18612	4.65425	7.48793	4.58581
8.6873	0.782116	0.327324	0.00828044	0.0184236	INTS2_chr17:61919400-61925099:-	9.62214	3.20738	2.36604	5.85366	7.53896	0	6.44263	5.90859	3.52934	7.86843	6.74962	15.9868	7.15152	8.6871	9.50691	7.22547	1.62299	18.5987	5.16397	4.1807	5.31309	8.11816	3.75998	6.39071	13.3823	8.72137	3.63744	10.9923	19.3687	14.2386	8.74116	11.2148	9.7307	5.01579	6.82119	5.21923	5.71884	12.0837	17.9293	3.74777	15.07	5.68853	7.07193	10.0888
15.6243	0.781923	0.259912	0.00145244	0.00411934	C2orf42_chr2:70179532-70181997:-	4.27651	8.55301	6.30943	17.561	9.69295	0	20.4017	0	14.8232	7.86843	13.4992	20.7828	21.4546	11.5828	23.2391	22.3989	12.9839	23.9126	13.5554	16.7228	20.3668	11.5007	16.9199	12.7814	26.1564	13.0821	6.36552	15.8015	26.8182	26.4432	25.1308	18.6913	14.596	18.0568	20.4636	22.1817	24.3051	6.44462	12.5505	17.2397	19.2562	11.3771	15.3918	14.6746
23.439	0.780442	0.25468	0.00117279	0.00343375	HPS5_chr11:18291442-18292019:-	13.8986	20.3134	26.8151	11.7073	22.6169	8.28679	8.59017	2.9543	12.7056	47.2106	51.9721	31.1743	15.7334	49.7095	22.1828	17.3411	34.0827	21.2556	23.2379	40.7618	25.6799	16.9128	26.3198	33.0187	7.29946	24.4198	29.0995	8.93126	11.9192	20.3409	20.7602	24.2987	21.0832	16.0505	25.011	30.663	17.1565	21.7506	16.1364	43.4741	30.1401	19.1341	34.5277	17.4261
12.0815	0.780318	0.280068	0.00281197	0.00725808	PSEN1_chr14:73147795-73173707:+	4.27651	5.34563	6.30943	14.0488	10.7699	0	22.5492	0	2.82348	11.1469	18.224	15.1875	10.0121	21.2351	12.6759	13.0058	19.4758	7.97086	17.4284	15.6776	10.6262	18.2659	12.2199	14.9117	18.2486	10.4656	15.4591	7.55722	0	14.2386	13.1117	18.6913	9.7307	6.01895	9.09493	19.5721	8.57826	7.2502	10.7576	12.7424	15.07	21.7198	13.7279	11.006
10.5674	0.77976	0.332112	0.00963017	0.0212261	PTPN12_chr7:77585543-77600806:+	14.9678	5.34563	1.57736	2.34146	5.38497	0	16.1066	0	9.1763	14.4255	10.7994	12.7894	5.72122	15.9264	5.28161	13.0058	7.03294	10.6278	6.45497	11.4969	15.0538	6.76513	20.6799	14.3791	6.08288	10.4656	14.5497	10.3053	14.899	16.2727	16.3897	3.73825	4.86535	0	11.3687	14.3529	11.4377	9.66693	10.7576	7.49554	11.7211	10.8599	14.1439	15.5918
41.2696	0.776105	0.24742	0.000861619	0.00263409	CHD9_chr16:53141179-53157541:+	37.4194	28.8664	26.8151	33.9512	42.0028	0	21.4754	17.7258	17.6467	59.0132	39.1478	24.7795	50.0607	51.64	30.6334	62.8616	40.0337	47.8251	36.1478	55.9169	40.7337	46.0029	39.4798	46.8652	41.3636	41.8626	57.2896	41.9082	105.783	40.6818	61.1881	16.8221	55.1406	45.1421	38.6534	52.8447	52.8993	41.0845	55.5808	57.7156	24.2795	34.6483	54.9115	28.432
41.3207	0.775169	0.184649	1.36348e-05	8.02406e-05	TASOR_chr3:56660731-56673725:-	37.4194	19.2443	27.6038	15.2195	39.8488	31.4898	23.623	20.6801	16.235	41.965	55.3469	39.967	45.7697	34.7484	36.9713	37.5724	33.5417	45.1682	52.9307	35.0134	42.5047	50.7385	23.4999	52.1908	51.7045	35.7576	60.9271	23.3587	32.7778	54.9204	36.0573	42.9899	34.0574	40.1263	27.2848	50.2351	41.4616	31.4175	66.3383	44.2237	37.6751	36.1997	51.9995	46.7753
43.2704	0.773232	0.205215	8.34369e-05	0.000354531	CEP192_chr18:12999421-13019206:+	27.7973	25.659	23.6604	18.7317	42.0028	16.5736	18.2541	39.883	27.5289	34.0965	40.4977	38.3683	35.7576	30.4049	58.0978	30.347	32.4597	58.453	56.8037	40.7618	54.9019	46.6794	44.1797	34.6164	83.3355	34.8855	35.465	37.0991	77.4748	69.1591	86.3189	50.4664	25.9485	76.24	97.7704	41.1014	27.1645	32.2231	48.4091	46.4723	70.3269	49.6454	34.5277	38.5208
16.9298	0.771918	0.279773	0.00300777	0.00764611	BACH1GRIK1-AS2_chr21:29326059-29329693:+	9.62214	3.20738	11.8302	22.2439	23.6939	0	11.8115	0	7.05869	24.9167	16.8741	11.9901	22.8849	28.957	25.3517	11.5607	14.0659	15.9417	24.5289	14.1099	23.9089	15.5598	18.7999	12.7814	9.73261	18.3149	13.6404	11.6793	19.3687	44.75	19.6676	31.7752	43.7881	23.0726	20.4636	13.0481	18.5862	15.306	17.9293	13.492	5.02335	11.3771	18.7198	21.0947
7.3366	0.771341	0.304654	0.00633925	0.0146587	ELF2_chr4:139071866-139073567:-	2.13825	8.55301	9.46415	4.68293	5.38497	3.31472	2.14754	0	2.11761	13.7697	7.42459	9.59208	12.8727	5.30879	8.45058	6.50292	7.57394	5.31391	3.87298	8.3614	7.96963	11.5007	6.57996	11.7163	7.29946	5.23282	4.5468	2.06106	11.9192	10.1704	10.9264	3.73825	9.7307	9.02842	6.82119	7.82884	14.2971	4.02789	14.3434	8.99464	5.86057	5.68853	8.31992	2.75149
11.5891	0.771136	0.294198	0.00485726	0.0114569	EIF2AK2_chr2:37101923-37104132:-	10.6913	8.55301	14.9849	7.02439	0	0	15.0328	0	4.94108	12.4583	16.8741	13.5888	14.303	17.8568	5.28161	15.896	11.9019	10.6278	9.68245	18.8132	11.5117	7.44164	12.2199	11.1837	4.25802	18.3149	4.5468	8.24424	11.9192	6.10227	15.297	9.34564	22.705	12.0379	6.82119	25.4437	12.8674	8.86135	21.5151	14.9911	18.4189	16.0313	12.4799	14.6746
24.6843	0.770263	0.257193	0.00131452	0.00378286	RAP2C-AS1_chrX:132281095-132283032:+	6.41476	9.62214	11.0415	21.0732	16.1549	19.8883	13.959	20.6801	17.6467	17.0483	24.9736	37.569	28.6061	12.548	30.6334	13.0058	16.7709	13.2848	36.7933	18.8132	18.5958	29.0901	37.5998	21.8349	21.2901	27.0362	14.5497	11.6793	34.2677	32.5454	99.4307	35.5134	30.8139	20.0632	22.7373	31.3154	45.7507	17.7227	28.6868	21.7371	38.5123	13.9628	16.6398	19.2604
23.4939	0.769572	0.210653	0.000151728	0.000583609	PICALM_chr11:86011030-86031611:-	8.55301	20.3134	14.1962	15.2195	18.3089	0	22.5492	11.8172	18.3526	29.5066	22.2738	25.5789	27.1758	29.9222	36.9713	36.1273	22.1808	15.9417	26.4654	21.9487	9.74066	18.2659	36.6598	25.0303	21.2901	22.6756	20.0059	24.0457	31.2879	16.2727	42.6131	16.8221	35.6792	27.0853	20.4636	24.1389	45.7507	27.3896	10.7576	24.7353	28.4656	26.8912	39.9356	28.432
13.239	0.769565	0.257119	0.00162875	0.00453199	GNB1_chr1:1815756-1839238:-	9.62214	0	15.7736	8.19512	16.1549	0	12.8853	0	7.05869	20.9825	23.6237	18.3848	15.7334	12.0654	14.7885	10.8382	11.9019	5.31391	20.6559	14.1099	12.3972	14.2068	15.9799	18.6396	22.5067	11.3378	8.18423	13.0534	19.3687	20.3409	20.7602	18.6913	11.3525	12.0379	22.7373	12.3957	14.2971	11.2781	0	12.7424	12.5584	11.3771	11.6479	10.0888
18.8598	0.756076	0.306757	0.00667934	0.0153088	ARHGEF12_chr11:120474560-120477526:+	3.20738	5.34563	2.36604	28.0976	21.5399	9.94415	16.1066	7.38574	11.2939	31.4737	29.6983	20.7828	32.897	18.8221	7.39426	39.0175	21.6398	18.5987	8.39146	27.6972	15.0538	31.1196	42.2998	27.1605	23.115	45.3511	12.731	9.61828	16.3889	22.375	18.575	5.60738	17.8396	9.02842	27.2848	28.7058	17.1565	16.9171	10.7576	27.7335	13.3956	18.0999	34.5277	11.9231
18.8961	0.755398	0.332068	0.0109047	0.0234642	MLH3_chr14:75046376-75049718:-	23.5208	10.6913	4.73207	9.36585	17.2319	0	12.8853	14.7715	7.76456	7.21273	13.4992	35.171	35.7576	7.23925	27.4644	14.4509	3.78697	29.2265	9.03695	11.4969	28.3365	17.5893	24.4399	17.5745	26.7647	18.3149	18.1872	15.8015	46.1869	30.5113	34.9646	11.2148	12.9743	51.1611	22.7373	10.4385	20.0159	16.1115	66.3383	14.9911	19.2562	9.82564	6.65593	11.006
13.0429	0.752862	0.38535	0.0239665	0.0449182	WDR37_chr10:1056348-1072293:+	18.1752	0	7.88679	8.19512	7.53896	0	24.6967	0	2.11761	28.8509	20.9238	5.59538	2.86061	32.3353	13.7322	3.61273	21.0988	7.97086	27.7564	24.5616	13.2827	12.8537	17.8599	10.1186	3.04144	8.72137	19.0965	6.18318	11.9192	28.4773	9.8338	18.6913	24.3267	3.00947	11.3687	8.48125	12.8674	4.02789	5.37878	21.7371	4.18612	8.27423	16.6398	11.9231
15.169	0.752465	0.240683	0.00105501	0.00312782	NIPBL_chr5:36953618-36976402:+	6.41476	11.7604	7.09811	5.85366	15.0779	0	13.959	7.38574	14.8232	21.6382	22.9487	10.3914	8.58183	10.6176	17.9575	20.9539	15.6889	7.97086	18.7194	22.4713	25.6799	23.0014	7.51996	19.1721	16.4238	20.0591	11.8217	13.7404	13.4091	20.3409	13.1117	18.6913	16.2178	11.0347	25.011	26.0961	25.7348	9.66693	17.9293	19.4884	11.7211	8.79137	19.1358	15.5918
5.01969	0.751402	0.367334	0.0219291	0.0419943	RPA1_chr17:1842803-1844686:+	5.34563	4.27651	4.73207	0	6.46197	0	5.36886	0	0	7.21273	4.04977	4.79604	2.86061	3.86094	7.39426	8.67056	6.49195	7.97086	5.80947	2.61294	7.08412	10.1477	5.63997	4.79303	1.82486	1.74427	3.63744	2.06106	13.4091	0	7.64851	3.73825	3.24357	7.02211	0	8.48125	2.85942	4.83346	7.17171	9.7442	10.0467	3.61997	3.74396	7.3373
5.64823	0.748442	0.355482	0.0185732	0.0365563	PHF12_chr17:28921688-28927063:-	4.27651	2.13825	0	7.02439	5.38497	0	9.66394	0	2.11761	4.58992	10.1244	10.3914	8.58183	4.34355	5.28161	2.89019	7.57394	7.97086	5.80947	7.31623	2.65654	10.1477	9.39995	4.26047	7.90775	10.4656	10.003	8.24424	4.4697	4.06818	8.74116	0	4.86535	3.00947	6.82119	6.52404	8.57826	2.41673	14.3434	5.24688	3.3489	5.17139	6.65593	7.3373
6.20634	0.746974	0.337438	0.0151597	0.0309288	Novel_chr16:18797925-18798834:-	3.20738	4.27651	4.73207	3.51219	11.8469	0	0	0	4.23521	3.93421	3.37481	3.9967	7.15152	7.72187	8.45058	7.94801	10.2789	5.31391	6.45497	5.22588	3.54206	6.76513	8.45995	2.6628	9.12432	8.72137	10.9123	7.55722	5.9596	4.06818	14.2044	16.8221	0	10.0316	6.82119	4.56683	8.57826	4.02789	0	3.74777	8.37225	6.72281	3.32797	9.17163
5.3656	0.742195	0.356922	0.0213196	0.0412038	MYO1F_chr19:8553139-8553437:-	5.34563	2.13825	3.9434	0	7.53896	0	4.29508	0	4.23521	11.1469	1.34992	4.79604	8.58183	8.6871	6.33794	7.94801	9.19692	10.6278	3.22748	9.40658	2.65654	6.76513	8.45995	3.19536	3.64973	6.10496	10.003	3.4351	2.9798	0	2.18529	0	12.9743	2.00632	6.82119	7.17644	8.57826	4.83346	0	4.49732	5.02335	6.72281	7.90392	4.58581
6.88599	0.741415	0.331288	0.0136917	0.0286746	CHD2_chr15:93000512-93014909:+	3.20738	2.13825	6.30943	0	10.7699	0	3.22131	8.86289	2.82348	7.86843	5.3997	7.19406	10.0121	8.6871	19.0138	8.67056	5.95095	5.31391	9.03695	6.79364	7.96963	7.44164	15.0399	6.92327	9.73261	6.9771	3.63744	6.8702	5.9596	0	14.2044	13.0839	12.9743	8.02526	0	7.17644	5.71884	4.83346	3.58586	5.24688	2.51167	4.13711	8.31992	2.75149
28.9241	0.740262	0.197851	0.000107204	0.000437859	STX6_chr1:180984677-180993425:-	27.7973	16.0369	18.9283	12.878	16.1549	8.28679	30.0656	11.8172	19.0585	20.9825	32.3982	23.1809	38.6182	56.4662	14.7885	27.4568	22.1808	23.9126	24.5289	44.9425	27.451	23.678	32.8998	28.7582	23.115	22.6756	30.9182	29.5419	41.7172	52.8863	28.4088	28.0369	40.5446	41.1295	56.8433	36.5346	31.4536	23.3617	50.202	35.229	27.6284	32.0626	27.0397	30.2664
196.945	0.739735	0.254745	0.00181669	0.00499589	CAMSAP1_chr9:135881633-135883078:-	153.954	94.0832	78.0792	132.293	91.5445	139.218	136.369	184.644	98.8217	114.748	147.817	316.539	155.903	149.129	135.209	143.787	99.0022	371.973	129.099	98.7691	107.147	112.301	335.578	132.075	340.641	136.925	120.945	122.977	406.743	431.227	454.54	355.134	186.505	235.742	334.238	132.438	174.425	100.697	527.121	131.921	241.121	162.382	79.0392	205.444
32.5662	0.737159	0.249697	0.00147454	0.00416196	AAGAB_chr15:67231814-67236820:-	17.106	6.41476	12.6189	26.9268	11.8469	56.3502	16.1066	28.0658	12.7056	30.818	36.448	67.1446	32.897	21.2351	41.1966	15.896	33.5417	71.7377	20.0104	25.0842	37.1916	38.5612	21.6199	29.8233	23.115	45.3511	20.9153	24.0457	40.2273	38.6477	40.4279	26.1678	32.4357	68.2147	61.3907	43.711	12.8674	19.3339	53.7878	48.721	41.8612	35.6826	23.7118	29.3492
14.9872	0.729722	0.271407	0.00400552	0.00980144	PIAS2_chr18:46890580-46903635:-	4.27651	16.0369	4.73207	14.0488	17.2319	0	16.1066	0	8.47043	13.114	20.2489	14.3881	11.4424	16.8916	29.577	10.8382	9.73792	21.2556	9.03695	9.40658	10.6262	19.6189	16.9199	14.3791	20.0735	5.23282	22.734	13.7404	29.798	22.375	14.2044	24.2987	27.5703	7.02211	6.82119	11.0909	20.0159	12.0837	19.7222	16.4902	17.5817	10.8599	17.8878	10.0888
11.9841	0.727708	0.268925	0.00397264	0.00974124	FOCAD_chr9:20819796-20823115:+	18.1752	2.13825	7.88679	8.19512	9.69295	0	10.7377	2.9543	6.35282	5.24562	14.8492	15.9868	10.0121	12.548	19.0138	12.2833	14.6069	13.2848	12.2644	16.2002	10.6262	15.5598	13.1599	14.9117	25.5481	13.0821	9.09359	9.61828	32.7778	12.2045	13.1117	0	11.3525	14.0442	22.7373	8.48125	8.57826	9.66693	12.5505	16.4902	11.7211	10.3428	11.6479	15.5918
17.6437	0.723944	0.239285	0.00148931	0.00419357	OGA_chr10:101792839-101810314:-	6.41476	12.8295	13.4075	8.19512	31.2328	0	12.8853	5.90859	9.1763	15.7369	22.2738	18.3848	20.0243	13.9959	23.2391	28.9019	22.1808	7.97086	9.03695	22.4713	19.4813	23.678	30.0798	27.1605	35.2807	23.5477	19.0965	17.8625	19.3687	22.375	25.1308	16.8221	19.4614	23.0726	11.3687	24.7913	15.7268	16.9171	16.1364	23.2362	14.2328	23.2713	17.8878	7.3373
14.3386	0.722285	0.27165	0.00462806	0.0109382	CDK13_chr7:39987599-40002031:+	11.7604	11.7604	11.0415	2.34146	17.2319	0	10.7377	0	10.588	14.4255	12.1493	19.9835	10.0121	3.37832	14.7885	15.896	7.03294	26.5695	10.3279	15.6776	15.0538	13.5303	23.4999	13.8465	21.2901	12.2099	15.4591	14.4274	14.899	12.2045	14.2044	20.5604	25.9485	20.0632	29.5585	13.7005	18.5862	7.2502	34.0656	11.9929	17.5817	10.8599	8.73591	8.25446
21.4468	0.721839	0.289299	0.00672995	0.0153214	IFNGR2_chr21:33432177-33432871:+	10.6913	14.9678	19.717	24.5854	19.3859	0	13.959	14.7715	4.23521	45.8992	26.3235	13.5888	4.29091	52.6052	17.9575	12.2833	29.7548	18.5987	30.9838	21.9487	19.4813	31.1196	33.8398	35.1489	34.0641	29.6527	26.3714	21.9846	13.4091	22.375	6.55587	16.8221	37.301	18.0568	9.09493	24.1389	25.7348	20.945	10.7576	50.2201	15.9073	19.1341	37.0236	12.8403
12.3365	0.718	0.280134	0.00650138	0.0150042	MGA_chr15:41696075-41699159:+	7.48389	13.8986	11.8302	5.85366	8.61596	0	0	0	16.9409	9.17983	10.7994	14.3881	11.4424	8.20449	12.6759	9.39311	12.9839	15.9417	4.51848	12.5421	24.7944	8.11816	22.5599	11.1837	18.2486	10.4656	7.27487	13.7404	5.9596	8.13636	18.575	31.7752	16.2178	9.02842	15.9161	16.3101	10.008	9.66693	17.9293	15.7406	20.0934	10.8599	17.4718	9.17163
20.012	0.715215	0.250633	0.00259021	0.00682032	NDUFA10_chr2:239990074-240007370:-	10.6913	17.106	18.1396	11.7073	21.5399	0	6.44263	5.90859	17.6467	18.3597	15.5241	30.3749	21.4546	21.2351	24.2954	23.844	9.73792	31.8834	16.1374	22.9939	23.0234	18.2659	17.8599	14.9117	20.6818	18.3149	17.2778	13.0534	17.8788	26.4432	13.1117	39.2517	11.3525	23.0726	29.5585	17.6149	18.5862	20.1394	53.7878	29.2326	57.7685	10.3428	15.3918	20.1776
7.95336	0.713284	0.349055	0.0228498	0.0433079	AFTPH_chr2:64572946-64585545:+	6.41476	4.27651	11.0415	0	10.7699	0	10.7377	0	0	9.17983	11.4744	3.9967	14.303	12.548	12.6759	6.50292	11.9019	5.31391	11.6189	7.31623	10.6262	12.8537	9.39995	6.92327	3.04144	8.72137	5.45616	11.6793	0	4.06818	3.27793	7.47651	16.2178	3.00947	9.09493	13.7005	8.57826	8.05577	12.5505	9.7442	21.7678	7.75709	8.31992	9.17163
8.55388	0.713178	0.286907	0.00785744	0.0176492	KANSL1L_chr2:210153495-210154611:-	11.7604	6.41476	3.9434	7.02439	6.46197	0	3.22131	0	7.05869	7.86843	8.09955	6.39472	12.8727	16.8916	6.33794	11.5607	4.86896	10.6278	7.74596	10.4518	7.96963	7.44164	5.63997	13.314	7.90775	7.84923	9.09359	10.3053	7.4495	12.2045	19.6676	18.6913	12.9743	7.02211	9.09493	9.78606	11.4377	4.83346	12.5505	9.7442	9.20947	6.20567	11.6479	5.50298
9.68703	0.711527	0.279765	0.00669305	0.0153088	USP33_chr1:77711747-77715868:-	0	18.1752	7.88679	5.85366	10.7699	0	6.44263	0	4.94108	15.7369	14.1742	4.79604	8.58183	13.9959	6.33794	10.1157	11.9019	15.9417	7.74596	10.9743	8.85515	11.5007	4.69997	14.3791	18.2486	13.0821	14.5497	14.4274	7.4495	8.13636	7.64851	7.47651	12.9743	4.01263	4.54746	11.0909	7.14855	17.7227	8.96464	10.4938	7.53502	12.4113	13.7279	9.17163
18.6014	0.708673	0.239838	0.00187092	0.00510923	BTAF1_chr10:91994535-92008275:+	18.1752	14.9678	14.9849	12.878	25.8479	0	15.0328	0	3.52934	16.3926	28.3484	24.7795	18.594	17.3742	21.1265	18.0637	18.3938	31.8834	27.1109	19.8583	26.5654	17.5893	15.0399	23.4326	16.4238	29.6527	20.9153	10.9923	28.3081	14.2386	21.8529	13.0839	4.86535	25.0789	9.09493	29.3582	11.4377	20.945	37.6515	24.7353	23.4423	15.5142	21.2158	21.0947
12.6559	0.708002	0.264721	0.00422474	0.0102105	ETFA_chr15:76274412-76295737:-	4.27651	4.27651	3.9434	11.7073	15.0779	9.94415	9.66394	4.43144	9.1763	16.3926	5.3997	19.1842	25.7455	13.9959	22.1828	10.1157	13.5249	26.5695	8.39146	12.5421	18.5958	9.47118	20.6799	6.92327	15.2072	13.0821	17.2778	15.1144	17.8788	12.2045	18.575	20.5604	3.24357	10.0316	13.6424	11.7433	11.4377	8.86135	16.1364	20.2379	10.0467	21.7198	9.5679	11.006
80.239	0.703805	0.227474	0.00104991	0.00312056	KANSL1_chr17:46170855-46172232:-	50.249	16.0369	18.9283	51.5122	63.5427	38.1193	90.1968	98.9689	39.5287	57.7018	80.9955	120.7	133.018	68.5316	103.52	59.9714	61.1325	130.191	50.3487	51.2136	70.8412	81.8581	89.2995	51.1257	166.063	94.1908	46.3773	74.8852	128.131	124.079	97.2454	136.446	27.5703	77.2432	72.7594	93.2937	68.6261	53.9737	129.091	71.2076	153.212	89.9822	71.5513	74.2902
22.3945	0.702876	0.262473	0.00420669	0.0101878	SSH2_chr17:29684563-29703062:-	7.48389	23.5208	22.8717	10.5366	22.6169	21.5457	11.8115	0	9.1763	32.1294	25.6486	12.7894	12.8727	31.3701	34.8587	32.5146	35.7057	23.9126	32.9203	38.1489	41.6192	26.384	15.0399	34.6164	10.3409	38.374	19.0965	21.2976	8.9394	20.3409	10.9264	24.2987	29.1921	22.0695	13.6424	20.2245	32.8833	33.8343	5.37878	26.2344	20.0934	20.1684	24.9598	23.8462
10.8026	0.70174	0.342309	0.0224785	0.0426728	SIPA1L1_chr14:71413948-71418196:+	7.48389	9.62214	11.8302	8.19512	6.46197	0	6.44263	0	7.05869	8.52413	7.42459	9.59208	27.1758	8.6871	5.28161	12.2833	18.9348	15.9417	10.3279	11.4969	6.1986	9.47118	5.63997	5.32559	4.25802	6.10496	9.09359	8.93126	16.3889	20.3409	0	28.0369	14.596	11.0347	22.7373	11.0909	28.5942	15.306	10.7576	17.2397	10.8839	5.68853	7.48793	19.2604
6.76172	0.699494	0.323339	0.0180417	0.03587	TRAF3_chr14:102870185-102876525:+	4.27651	7.48389	9.46415	5.85366	3.23098	0	5.36886	0	0	3.93421	5.3997	8.79274	5.72122	8.6871	3.16897	2.89019	9.19692	10.6278	12.9099	8.3614	11.5117	6.08862	2.81998	4.79303	6.08288	5.23282	7.27487	6.18318	8.9394	0	12.0191	9.34564	12.9743	9.02842	20.4636	4.56683	2.85942	4.83346	8.96464	3.74777	5.02335	8.27423	7.48793	6.42014
10.2687	0.699414	0.343591	0.0219783	0.0419943	FCHO2_chr5:73058433-73077493:+	17.106	0	3.9434	0	9.69295	11.6015	9.66394	0	4.94108	17.0483	7.42459	12.7894	10.0121	11.5828	8.45058	4.33528	10.2789	29.2265	7.10046	12.5421	14.1682	9.47118	14.0999	9.05351	2.43315	12.2099	7.27487	13.0534	19.3687	24.4091	17.4823	18.6913	8.10891	8.02526	4.54746	8.48125	15.7268	8.86135	0	8.99464	7.53502	9.3085	21.2158	2.75149
74.6243	0.694218	0.163977	1.32036e-05	7.80937e-05	SLC45A4_chr8:141253989-141254629:-	62.0094	27.7973	47.3207	51.5122	49.5417	29.8325	53.6886	79.766	41.6463	89.1755	102.594	114.306	41.4788	124.515	96.1254	72.2547	58.9685	95.6503	75.5231	107.13	54.9019	63.5922	83.6595	83.0792	45.6216	67.1545	82.7517	68.702	71.5152	122.045	104.894	80.3725	95.6852	67.2116	65.9382	58.7163	57.1884	70.0852	96.8181	108.685	83.7225	88.4308	86.5271	80.7103
19.4496	0.692331	0.23213	0.00160736	0.0044831	MAP3K5_chr6:136694140-136698682:-	19.2443	10.6913	8.67547	11.7073	17.2319	16.5736	10.7377	11.8172	8.47043	24.261	12.8243	30.3749	32.897	23.6482	42.2529	24.5666	16.2299	26.5695	17.4284	17.2454	17.7103	23.0014	20.6799	14.3791	25.5481	27.0362	11.8217	22.6717	28.3081	12.2045	15.297	14.953	25.9485	13.0411	36.3797	15.0053	32.8833	8.86135	16.1364	34.4795	16.7445	25.3398	29.1197	12.8403
20.0956	0.69084	0.330567	0.0199603	0.0389607	ZNF124_chr1:247138716-247159813:-	17.106	7.48389	24.4491	5.85366	16.1549	0	20.4017	5.90859	11.9998	13.7697	22.9487	10.3914	10.0121	42.9529	9.50691	11.5607	14.0659	53.1391	18.0739	27.6972	6.1986	18.9424	12.2199	19.7047	9.12432	13.0821	25.4621	15.1144	32.7778	46.7841	26.2235	44.8591	37.301	15.0474	61.3907	19.5721	14.2971	7.2502	12.5505	38.2272	6.6978	5.17139	24.5438	12.8403
15.7973	0.681859	0.303208	0.0140611	0.0291885	RAB6A_chr11:73707420-73718890:-	14.9678	11.7604	14.1962	18.7317	11.8469	0	13.959	0	3.52934	12.4583	14.8492	19.9835	12.8727	21.2351	16.9012	7.22547	8.65593	10.6278	22.5924	24.039	10.6262	18.2659	22.5599	28.2256	20.6818	5.23282	11.8217	8.93126	32.7778	28.4773	33.872	5.60738	11.3525	19.06	31.8322	20.8769	14.2971	11.2781	23.3081	14.9911	0	17.0656	20.7998	19.2604
21.0947	0.680262	0.253968	0.00416572	0.0101094	DOP1B_chr21:36247517-36248568:+	19.2443	11.7604	15.7736	5.85366	29.0789	31.4898	6.44263	0	6.35282	39.9978	35.773	13.5888	17.1637	23.1656	15.8448	25.2891	22.1808	7.97086	21.9469	26.1294	30.1075	25.031	38.5398	23.4326	21.8984	21.8034	24.5527	27.4808	19.3687	6.10227	28.4088	24.2987	32.4357	18.0568	13.6424	18.9197	28.5942	32.2231	21.5151	15.7406	15.07	19.6513	19.9678	24.7634
8.28344	0.676511	0.303306	0.0155478	0.0315514	AFF4_chr5:132883340-132885119:-	3.20738	10.6913	6.30943	12.878	0	0	8.59017	0	3.52934	6.55702	10.1244	8.79274	4.29091	5.30879	8.45058	9.39311	5.95095	5.31391	7.74596	4.70329	13.2827	3.38257	11.2799	7.98839	6.69117	9.59351	4.5468	4.80914	17.8788	10.1704	16.3897	9.34564	11.3525	8.02526	6.82119	7.17644	5.71884	15.306	10.7576	12.7424	8.37225	9.3085	6.23994	7.3373
6.03956	0.676447	0.328824	0.0244491	0.0455326	PSMD1_chr2:231075511-231087181:+	5.34563	3.20738	1.57736	4.68293	10.7699	0	0	0	6.35282	5.24562	6.07466	8.79274	8.58183	2.8957	9.50691	6.50292	7.03294	5.31391	5.80947	5.74847	7.08412	5.4121	4.69997	5.85815	6.69117	4.36068	3.63744	6.8702	11.9192	8.13636	5.46322	11.2148	11.3525	3.00947	6.82119	7.82884	2.85942	3.22231	12.5505	10.4938	9.20947	5.17139	2.91197	11.9231
13.5014	0.674156	0.271223	0.00763737	0.0171877	FKBP8_chr19:18537601-18538433:-	12.8295	6.41476	6.30943	10.5366	12.9239	0	8.59017	11.8172	7.76456	11.8026	19.5739	19.9835	17.1637	15.9264	11.6196	10.1157	7.57394	15.9417	6.45497	10.9743	10.6262	9.47118	19.7399	17.5745	29.1978	15.6985	15.4591	12.3664	19.3687	20.3409	18.575	20.5604	24.3267	13.0411	6.82119	10.4385	24.3051	7.2502	23.3081	4.49732	3.3489	16.5485	7.07193	16.5089
32.3236	0.673398	0.304293	0.0143138	0.0296086	SCARF1_chr17:1636709-1637062:-	38.4886	7.48389	7.88679	48	7.53896	33.1472	11.8115	19.2029	14.8232	43.2764	33.7481	22.3815	18.594	84.9406	28.5207	31.0695	20.5578	23.9126	18.0739	30.3101	26.5654	25.031	57.3397	23.4326	10.9492	13.0821	55.4709	15.1144	44.697	30.5113	28.4088	56.0738	40.5446	6.01895	47.7484	45.6683	50.0398	17.7227	82.4747	24.7353	19.2562	25.3398	47.8395	34.8522
24.7787	0.672234	0.252918	0.00432344	0.0103549	CLIP1_chr12:122340753-122341697:-	21.3825	7.48389	11.0415	8.19512	20.4629	19.8883	25.7705	23.6344	8.47043	18.3597	18.8989	34.3716	22.8849	24.6135	36.9713	20.9539	15.6889	23.9126	25.8199	20.9035	12.3972	20.2954	53.5797	22.3675	49.2713	19.187	30.9182	25.4197	35.7576	22.375	28.4088	39.2517	25.9485	11.0347	20.4636	18.9197	22.8754	19.3339	59.1666	18.7388	10.0467	23.7884	22.0478	10.0888
23.7221	0.67184	0.241202	0.00311978	0.0078629	PTTG1IP_chr21:44855210-44861271:-	35.2812	19.2443	11.8302	10.5366	8.61596	16.5736	8.59017	11.8172	15.5291	24.261	31.0483	26.3782	15.7334	27.5092	26.4081	20.2313	18.9348	31.8834	16.7829	20.9035	11.5117	26.384	41.3598	25.0303	34.6724	11.3378	15.4591	18.5495	14.899	32.5454	38.2426	52.3356	35.6792	20.0632	22.7373	26.0961	21.4456	9.66693	41.2373	11.9929	24.2795	14.4799	23.7118	27.5149
11.675	0.671044	0.319156	0.021594	0.0414619	ATAD2B_chr2:23823258-23823569:-	8.55301	8.55301	10.2528	0	15.0779	0	10.7377	0	11.9998	25.5724	24.2986	9.59208	11.4424	19.3047	20.0701	18.7862	8.11493	10.6278	21.9469	16.2002	15.0538	7.44164	10.3399	13.8465	11.5575	21.8034	7.27487	8.93126	19.3687	6.10227	9.8338	3.73825	3.24357	8.02526	11.3687	11.0909	21.4456	12.0837	16.1364	11.2433	0	11.8942	12.0639	7.3373
9.73531	0.671033	0.299716	0.0147961	0.030425	RLF_chr1:40189055-40202614:+	7.48389	7.48389	4.73207	0	5.38497	0	13.959	13.2943	4.94108	11.8026	10.1244	11.1908	10.0121	11.5828	3.16897	15.1735	13.5249	10.6278	9.68245	12.0195	13.2827	12.8537	21.6199	17.5745	6.08288	14.8263	10.9123	9.61828	8.9394	16.2727	9.8338	5.60738	0	9.02842	11.3687	12.3957	11.4377	5.63904	12.5505	12.7424	15.07	11.3771	9.15191	5.50298
12.0016	0.667851	0.312456	0.0186159	0.0365791	KIAA2026_chr9:5968019-5988545:-	7.48389	7.48389	2.36604	14.0488	15.0779	0	5.36886	8.86289	7.76456	9.17983	8.77451	14.3881	10.0121	15.9264	19.0138	11.5607	9.19692	13.2848	17.4284	6.79364	6.1986	8.11816	20.6799	6.39071	26.7647	6.9771	4.5468	9.61828	22.3485	20.3409	32.7793	11.2148	11.3525	8.02526	20.4636	9.78606	7.14855	12.0837	26.8939	18.7388	1.67445	16.0313	9.9839	21.0947
11.2487	0.666205	0.304986	0.0176344	0.0352988	Novel_chr14:34551714-34554912:-	0	13.8986	6.30943	4.68293	6.46197	0	0	14.7715	17.6467	10.4912	10.7994	8.79274	20.0243	9.16972	16.9012	14.4509	14.6069	13.2848	14.8464	11.4969	17.7103	13.5303	5.63997	7.98839	7.90775	13.0821	8.18423	10.9923	26.8182	0	7.64851	16.8221	9.7307	25.0789	4.54746	13.0481	7.14855	11.2781	7.17171	12.7424	20.0934	8.27423	16.6398	3.66865
89.2393	0.662116	0.182358	0.000173213	0.000655536	METTL3_chr14:21503173-21503881:-	60.9402	55.5946	89.1207	98.3414	54.9267	18.2309	75.164	44.3144	36.7052	97.6997	117.443	83.1313	105.843	112.932	120.421	88.1507	91.4282	116.906	83.2691	86.227	92.0936	98.7709	93.9995	88.9374	93.6764	134.309	66.3832	44.6563	73.0051	120.011	91.7821	82.2416	137.852	105.332	115.96	114.823	78.634	41.0845	75.303	125.925	183.352	64.1253	89.0231	55.0298
21.4494	0.660448	0.254602	0.00599944	0.0139552	SNRK_chr3:43299754-43303792:+	12.8295	20.3134	13.4075	8.19512	24.7709	0	15.0328	5.90859	22.5878	21.6382	17.549	31.1743	14.303	20.7525	34.8587	31.0695	24.3448	47.8251	23.2379	17.768	31.8785	11.5007	15.0399	19.1721	50.4879	20.9313	16.3685	20.6106	26.8182	18.3068	29.5014	7.47651	4.86535	24.0758	43.2009	17.6149	15.7268	23.3617	25.101	15.7406	21.7678	39.8197	22.8798	16.5089
7.37718	0.658904	0.297852	0.0174207	0.0349304	SEMA4B_chr15:90217439-90221765:+	7.48389	6.41476	9.46415	4.68293	6.46197	0	4.29508	0	2.82348	5.90132	7.42459	11.1908	8.58183	9.16972	13.7322	12.2833	9.73792	5.31391	10.3279	11.4969	7.96963	8.11816	9.39995	6.92327	9.12432	13.9542	11.8217	4.12212	14.899	8.13636	7.64851	14.953	0	8.02526	0	5.21923	4.28913	3.22231	3.58586	5.99643	12.5584	5.68853	7.07193	6.42014
30.4942	0.658863	0.278195	0.0105092	0.0227028	IFI30_chr19:18175040-18175697:+	33.1429	10.6913	24.4491	17.561	19.3859	0	26.8443	35.4516	12.7056	43.9321	42.5226	39.1677	24.3152	68.049	27.4644	12.2833	41.6567	26.5695	35.5023	33.9682	26.5654	26.384	46.0597	34.6164	4.25802	35.7576	27.2808	28.1678	5.9596	40.6818	38.2426	26.1678	37.301	23.0726	29.5585	36.5346	30.0239	21.7506	34.0656	25.4848	41.8612	27.9255	51.9995	27.5149
11.7623	0.657991	0.303063	0.0185484	0.0365563	MITD1_chr2:99169550-99171429:-	7.48389	13.8986	4.73207	8.19512	6.46197	0	16.1066	0	11.2939	19.6711	8.77451	14.3881	10.0121	12.548	13.7322	10.8382	8.11493	13.2848	24.5289	19.8583	7.08412	14.2068	16.9199	19.1721	8.51603	13.9542	25.4621	17.8625	10.4293	6.10227	9.8338	0	0	7.02211	9.09493	13.0481	7.14855	21.7506	10.7576	14.2415	2.51167	19.1341	15.3918	14.6746
12.5376	0.656031	0.302784	0.0187322	0.0367464	AEBP2_chr12:19462510-19473355:+	0	24.5899	13.4075	3.51219	8.61596	0	11.8115	0	7.76456	7.86843	8.77451	15.9868	4.29091	19.3047	16.9012	12.2833	15.6889	18.5987	10.3279	7.83882	14.1682	4.73559	29.1398	15.4442	10.3409	6.9771	10.003	14.4274	13.4091	14.2386	20.7602	16.8221	25.9485	13.0411	20.4636	17.6149	7.14855	6.44462	17.9293	8.99464	11.7211	12.9285	18.7198	5.50298
11.4489	0.652803	0.30886	0.0203598	0.0396746	CLK1_chr2:200856682-200856985:-	5.34563	9.62214	12.6189	0	20.4629	14.9162	0	0	4.23521	11.8026	10.1244	4.79604	17.1637	5.7914	10.5632	10.8382	16.7709	5.31391	10.9734	16.2002	20.3668	16.2363	6.57996	10.1186	15.2072	13.9542	11.8217	17.8625	22.3485	14.2386	22.9455	3.73825	16.2178	14.0442	9.09493	7.82884	10.008	7.2502	17.9293	16.4902	7.53502	9.3085	11.6479	23.8462
8.73763	0.651261	0.2882	0.0151624	0.0309288	PTPRA_chr20:2986765-2988474:+	9.62214	7.48389	2.36604	12.878	3.23098	0	5.36886	0	7.76456	9.83554	6.74962	13.5888	14.303	6.27402	7.39426	9.39311	10.2789	7.97086	4.51848	8.88399	12.3972	8.79467	8.45995	4.26047	4.86631	13.0821	7.27487	8.93126	11.9192	20.3409	10.9264	11.2148	0	10.0316	9.09493	9.13365	11.4377	4.02789	16.1364	14.2415	6.6978	7.75709	6.23994	14.6746
15.1355	0.647319	0.287418	0.0151885	0.0309288	MTR_chr1:236806144-236816543:+	16.0369	20.3134	11.8302	8.19512	5.38497	0	10.7377	0	11.9998	11.1469	17.549	14.3881	5.72122	10.6176	13.7322	18.0637	11.9019	29.2265	14.8464	16.2002	10.6262	15.5598	13.1599	15.4442	14.5989	13.9542	8.18423	14.4274	17.8788	16.2727	25.1308	41.1208	14.596	25.0789	27.2848	16.3101	24.3051	11.2781	21.5151	13.492	20.9306	0	14.9759	9.17163
21.3885	0.645076	0.262939	0.00888073	0.0196848	HERPUD2_chr7:35667434-35673278:-	12.8295	16.0369	15.7736	25.7561	25.8479	0	24.6967	0	6.35282	36.7193	31.7232	16.7861	17.1637	39.5746	15.8448	18.7862	41.1157	10.6278	17.4284	38.1489	21.2524	10.1477	24.4399	26.0954	14.5989	21.8034	36.3744	24.0457	16.3889	10.1704	13.1117	31.7752	24.3267	27.0853	9.09493	20.2245	25.7348	30.6119	37.6515	23.2362	24.2795	18.0999	32.0317	22.0119
14.2041	0.642141	0.261275	0.00890616	0.019704	NPEPPS_chr17:47618350-47619164:+	9.62214	14.9678	14.9849	3.51219	10.7699	0	10.7377	11.8172	6.35282	12.4583	19.5739	11.1908	12.8727	11.1002	9.50691	19.5088	15.6889	7.97086	11.6189	21.4261	7.08412	16.2363	24.4399	21.3024	9.73261	9.59351	19.0965	24.7327	23.8384	28.4773	19.6676	20.5604	24.3267	5.01579	4.54746	12.3957	12.8674	16.1115	8.96464	7.49554	14.2328	12.9285	12.0639	5.50298
35.621	0.64159	0.223851	0.00258454	0.00682032	CORO1C_chr12:108652272-108654410:-	26.7282	40.6268	15.7736	22.2439	36.6178	19.8883	37.582	0	15.5291	63.6031	26.3235	39.967	22.8849	73.3578	28.5207	33.9597	40.0337	31.8834	39.3753	48.6007	27.451	24.3545	63.9196	45.2675	29.8061	26.1641	39.1025	38.4731	55.1263	50.8522	38.2426	41.1208	40.5446	26.0821	18.1899	37.8394	61.4775	29.8064	41.2373	44.9732	27.6284	29.4769	51.1675	29.3492
29.403	0.640608	0.267847	0.0101311	0.022123	PMS1_chr2:189791790-189818180:+	14.9678	22.4517	14.9849	21.0732	31.2328	0	23.623	20.6801	23.2937	23.6053	29.0234	48.7597	28.6061	14.4785	30.6334	19.5088	14.0659	69.0808	30.3383	12.0195	35.4206	31.1196	44.1797	26.0954	40.7553	13.0821	20.9153	30.9159	41.7172	34.5795	39.3352	26.1678	12.9743	83.2621	34.106	34.5774	20.0159	20.945	59.1666	38.9768	48.559	27.9255	13.3119	27.5149
16.2457	0.639939	0.217891	0.00228769	0.0061057	FNTA_chr8:43059092-43064215:+	18.1752	14.9678	13.4075	7.02439	16.1549	0	13.959	0	9.1763	22.9496	22.2738	11.9901	14.303	19.3047	16.9012	13.7284	11.3609	10.6278	21.3014	17.768	20.3668	16.2363	22.5599	11.1837	12.1658	10.4656	19.0965	17.1755	20.8586	22.375	16.3897	31.7752	19.4614	19.06	13.6424	14.3529	10.008	16.1115	16.1364	14.2415	16.7445	13.4456	17.8878	11.9231
7.77491	0.637539	0.309607	0.0242228	0.0453262	KMT2E_chr7:105038126-105041023:+	6.41476	9.62214	2.36604	0	17.2319	0	4.29508	4.43144	1.41174	9.17983	4.72474	7.9934	11.4424	7.23925	12.6759	11.5607	9.19692	10.6278	9.68245	10.4518	8.85515	6.08862	12.2199	13.314	7.90775	10.4656	9.09359	5.49616	7.4495	10.1704	6.55587	5.60738	4.86535	8.02526	9.09493	5.87163	4.28913	6.44462	17.9293	7.49554	4.18612	6.20567	7.48793	4.58581
40.9687	0.636043	0.226233	0.00319326	0.00797976	TUT7_chr9:86305192-86310017:-	25.659	36.3503	31.5472	10.5366	76.4666	0	31.1394	10.34	24.7054	62.9474	63.4465	31.9736	30.0364	72.8752	43.3092	48.4106	54.0996	23.9126	52.9307	48.6007	31.8785	35.8552	55.4597	62.3094	51.0962	48.8397	42.7399	38.4731	46.1869	34.5795	53.5396	35.5134	35.6792	36.1137	22.7373	50.2351	38.6022	34.6398	57.3737	52.4688	50.2335	43.9568	50.3355	41.2723
17.0815	0.627089	0.287657	0.0181798	0.0360836	AGTPBP1_chr9:85669485-85712566:-	13.8986	17.106	6.30943	5.85366	22.6169	9.94415	9.66394	0	16.235	28.8509	29.6983	14.3881	7.15152	11.1002	31.6897	16.6186	18.9348	7.97086	27.7564	14.6325	38.9627	15.5598	2.81998	16.5093	20.0735	16.5706	20.9153	13.7404	2.9798	4.06818	13.1117	16.8221	27.5703	9.02842	29.5585	18.2673	20.0159	12.0837	17.9293	32.2308	37.6751	17.0656	12.8959	16.5089
13.6462	0.623808	0.222427	0.00348663	0.00865772	PPP4R3A_chr14:91481576-91485730:-	8.55301	9.62214	7.09811	8.19512	12.9239	13.2589	8.59017	0	14.8232	13.7697	21.5988	9.59208	17.1637	15.4437	14.7885	10.8382	15.6889	5.31391	16.1374	20.3809	28.3365	19.6189	13.1599	18.6396	10.9492	8.72137	12.731	13.7404	13.4091	18.3068	10.9264	9.34564	9.7307	14.0442	9.09493	14.3529	12.8674	6.44462	14.3434	16.4902	15.9073	14.997	20.7998	12.8403
61.0635	0.623373	0.221844	0.00308258	0.00780256	ANKRD17_chr4:73090667-73092300:-	33.1429	42.7651	36.2792	26.9268	75.3896	16.5736	44.0246	54.6545	39.5287	62.2917	72.8959	69.5426	81.5274	61.2923	79.2242	69.3645	42.1976	66.4238	52.9307	56.4395	65.5281	38.5612	73.3196	39.9419	58.3957	80.2366	71.8394	67.3279	95.3536	73.2272	66.6513	117.755	115.147	72.2274	47.7484	46.9731	98.65	55.5848	80.6818	48.721	48.559	35.6826	42.4316	29.3492
31.9901	0.617938	0.249316	0.00794686	0.0178161	GDI2_chr10:5785142-5800705:-	6.41476	26.7282	16.5623	26.9268	39.8488	36.4619	5.36886	16.2486	19.0585	20.3268	28.3484	47.1611	31.4667	13.5133	40.1403	18.0637	22.7218	39.8543	28.4018	28.7423	44.2757	26.384	30.0798	26.0954	44.405	21.8034	28.1901	26.1068	35.7576	18.3068	36.0573	56.0738	30.8139	79.2495	90.9493	30.663	24.3051	39.4733	55.5808	18.7388	25.1167	23.7884	14.5599	37.6037
17.5903	0.616792	0.276392	0.0164022	0.0330573	TOP1_chr20:41092472-41101353:+	22.4517	22.4517	9.46415	10.5366	18.3089	0	15.0328	0	6.35282	20.3268	11.4744	20.7828	17.1637	25.5787	19.0138	17.3411	12.4429	10.6278	27.1109	19.8583	22.1379	18.2659	13.1599	25.0303	13.9906	8.72137	11.8217	21.2976	43.2071	18.3068	28.4088	20.5604	17.8396	23.0726	18.1899	18.2673	10.008	16.9171	35.8586	13.492	35.1634	23.7884	10.3999	22.0119
32.6845	0.613112	0.265746	0.0130514	0.0274804	VRK1_chr14:96833467-96860735:+	14.9678	32.0738	18.9283	19.9024	18.3089	18.2309	16.1066	22.1572	34.5876	22.2939	23.6237	41.5657	35.7576	6.75664	45.4219	20.2313	16.2299	29.2265	32.2748	22.4713	53.1309	43.9734	23.4999	34.6164	45.0133	28.7805	18.1872	17.8625	31.2879	46.7841	39.3352	67.2886	74.602	60.1895	72.7594	45.6683	28.5942	28.1952	34.0656	37.4777	53.5824	16.0313	12.8959	30.2664
31.6568	0.609108	0.188784	0.000891386	0.00270402	ZNF789_chr7:99493040-99494631:-	32.0738	16.0369	15.7736	18.7317	19.3859	0	32.2131	26.5887	34.5876	20.3268	37.1229	35.9703	28.6061	37.1615	45.4219	54.191	30.2957	23.9126	40.0208	32.923	32.7641	37.8847	37.5998	37.2791	45.6216	31.3969	36.3744	32.2899	26.8182	24.4091	40.4279	24.2987	22.705	47.1484	29.5585	45.6683	20.0159	23.3617	37.6515	27.7335	37.6751	29.4769	42.8476	41.2723
34.749	0.608472	0.223747	0.00411818	0.0100147	CREBBP_chr16:3850297-3851009:-	40.6268	16.0369	17.3509	12.878	19.3859	0	23.623	59.0859	22.5878	25.5724	33.0732	55.9538	34.3273	27.5092	45.4219	28.1793	34.6237	74.3947	38.0843	34.4908	40.7337	39.9143	34.7798	23.9652	43.7967	20.0591	25.4621	26.1068	53.6364	71.1931	54.6322	48.5973	22.705	31.0979	38.6534	37.187	34.313	21.7506	62.7525	26.9839	39.3496	30.5112	27.8717	19.2604
16.4114	0.605642	0.251244	0.0102851	0.0224177	FAM13B_chr5:137952628-137954376:-	9.62214	13.8986	14.1962	10.5366	18.3089	18.2309	9.66394	0	6.35282	26.8838	20.9238	16.7861	18.594	21.7178	19.0138	18.7862	18.3938	29.2265	12.9099	17.768	22.1379	13.5303	21.6199	21.3024	19.4652	20.0591	24.5527	13.0534	14.899	20.3409	9.8338	22.4295	32.4357	10.0316	20.4636	22.8341	20.0159	7.2502	10.7576	15.7406	21.7678	12.4113	25.7917	5.50298
11.57	0.603905	0.290301	0.0232048	0.0436992	BAZ2A_chr12:56603359-56605327:-	7.48389	5.34563	3.9434	8.19512	2.15399	0	9.66394	23.6344	8.47043	5.24562	7.42459	15.1875	12.8727	10.135	12.6759	13.0058	8.65593	18.5987	12.9099	14.6325	13.2827	4.05908	20.6799	9.58607	13.9906	8.72137	7.27487	10.9923	8.9394	12.2045	8.74116	20.5604	4.86535	15.0474	20.4636	7.82884	7.14855	5.63904	23.3081	7.49554	12.5584	8.79137	8.73591	6.42014
9.97233	0.60389	0.265889	0.0165301	0.0332012	SPECC1L-ADORA2A_chr22:24302195-24313466:+	10.6913	6.41476	14.1962	5.85366	5.38497	0	4.29508	0	8.47043	13.114	10.1244	7.19406	18.594	6.75664	6.33794	9.39311	12.9839	10.6278	12.2644	8.3614	14.1682	8.79467	11.2799	12.7814	6.08288	11.3378	10.9123	4.80914	20.8586	4.06818	14.2044	9.34564	24.3267	7.02211	20.4636	7.82884	7.14855	10.4725	7.17171	7.49554	10.0467	8.79137	5.82394	11.006
27.101	0.600499	0.271053	0.016477	0.0331512	BACH1GRIK1-AS2_chr21:29321221-29329693:+	23.5208	19.2443	12.6189	21.0732	22.6169	34.8045	10.7377	0	19.0585	36.7193	24.2986	12.7894	28.6061	24.1308	25.3517	26.0117	9.73792	50.4821	38.7298	21.9487	29.222	17.5893	15.9799	29.8233	7.90775	14.8263	22.734	19.2366	73.0051	28.4773	29.5014	33.6443	45.4099	28.0884	54.5696	39.1442	50.0398	16.1115	35.8586	38.2272	43.5357	17.5827	16.2238	16.5089
17.1531	0.595206	0.231745	0.00653268	0.0150175	PPP4R1_chr18:9583117-9595102:-	12.8295	14.9678	10.2528	7.02439	7.53896	0	12.8853	36.9287	6.35282	21.6382	22.2738	13.5888	18.594	20.2699	20.0701	26.0117	14.0659	13.2848	13.5554	16.7228	13.2827	14.8833	13.1599	17.5745	27.9813	26.1641	20.9153	8.93126	19.3687	22.375	13.1117	11.2148	25.9485	9.02842	18.1899	22.8341	21.4456	17.7227	21.5151	31.4813	24.2795	16.5485	18.7198	12.8403
27.2612	0.594281	0.1852	0.00096426	0.00291009	VMP1_chr17:59731421-59738947:+	27.7973	28.8664	13.4075	21.0732	25.8479	11.6015	13.959	2.9543	23.9995	21.6382	28.3484	30.3749	11.4424	32.818	29.577	22.3989	27.5908	26.5695	30.9838	27.1746	35.4206	25.7075	27.2598	35.1489	29.1978	28.7805	34.5557	28.1678	23.8384	26.4432	19.6676	18.6913	12.9743	27.0853	40.9272	37.8394	35.7427	22.5562	28.6868	35.229	41.024	48.6111	32.4477	40.3552
118.929	0.576962	0.250847	0.0137659	0.028746	ZNF124_chr1:247155566-247159813:-	70.5624	88.7375	82.8113	90.1463	94.7755	81.2106	73.0164	104.878	53.646	102.29	102.594	102.316	68.6546	211.869	43.3092	41.1852	61.6735	302.893	91.015	124.376	45.1613	108.242	74.2596	121.424	53.5294	74.1316	107.304	89.9996	202.626	311.216	147.507	153.268	222.184	127.401	397.903	116.78	101.509	78.9466	116.54	150.66	87.9086	86.8794	150.175	108.225
74.0664	0.561595	0.26271	0.0213926	0.0412771	SFMBT2_chr10:7276892-7285954:-	49.1798	34.2121	53.6302	48	74.3126	46.4061	75.164	47.2687	38.1169	110.814	91.7949	79.934	20.0243	133.202	77.1116	50.5783	95.7562	15.9417	59.3857	109.221	69.0702	87.9467	34.7798	66.5699	4.25802	52.3282	82.7517	61.1448	68.5354	117.977	74.2998	145.792	82.7109	43.1358	113.687	65.2404	107.228	56.3904	28.6868	150.66	64.4663	48.0939	146.431	110.06
17.8258	0.550412	0.248257	0.0192187	0.0375754	C6orf136_chr6:30650994-30651466:+	19.2443	16.0369	12.6189	14.0488	23.6939	0	13.959	0	11.2939	22.9496	23.6237	19.1842	17.1637	17.8568	38.0276	20.9539	19.4758	39.8543	21.3014	20.3809	15.0538	22.3249	15.9799	21.3024	24.9398	13.0821	11.8217	17.8625	23.8384	18.3068	12.0191	26.1678	4.86535	35.1105	20.4636	15.6577	10.008	18.5283	8.96464	18.7388	15.07	25.857	19.1358	24.7634
43.4841	0.547529	0.187885	0.00259976	0.00682516	GAPVD1_chr9:125337018-125337591:+	19.2443	18.1752	35.4906	37.4634	28.0019	31.4898	46.1722	19.2029	43.7639	50.4891	55.3469	48.7597	55.7819	57.4314	35.915	44.0753	48.1486	53.1391	32.2748	42.3296	27.451	43.9734	73.3196	48.4629	47.4465	46.2233	58.199	55.6486	64.0657	69.1591	52.4469	54.2047	29.1921	56.1768	29.5585	56.7591	41.4616	33.0287	43.0303	38.2272	58.6057	47.0597	61.1514	23.8462
33.384	0.541507	0.224803	0.0117119	0.0248377	VAMP3_chr1:7777160-7778169:+	35.2812	41.6959	40.2226	9.36585	34.4638	0	19.3279	11.8172	19.7643	41.3092	54.672	35.171	38.6182	55.9836	29.577	32.5146	57.8865	42.5112	52.2852	43.3748	51.3599	32.4726	39.4798	31.9536	15.2072	27.0362	36.3744	35.725	20.8586	38.6477	27.3161	11.2148	42.1663	26.0821	31.8322	39.7966	24.3051	33.8343	23.3081	51.7192	46.8846	18.617	46.5915	29.3492
26.2754	0.524425	0.213074	0.0104349	0.0226603	PILRB_chr7:100355143-100355804:+	42.7651	10.6913	28.3924	23.4146	10.7699	0	23.623	8.86289	16.235	22.2939	20.2489	33.5723	25.7455	31.8527	26.4081	36.8499	27.5908	39.8543	23.8834	29.7875	27.451	20.2954	27.2598	21.3024	19.4652	18.3149	31.8276	27.4808	38.7374	38.6477	13.1117	28.0369	37.301	30.0947	27.2848	20.2245	34.313	16.9171	17.9293	26.2344	25.1167	14.4799	24.5438	39.438
75.9017	0.513108	0.199964	0.00753972	0.0170331	GLS_chr2:190900564-190924593:+	64.1476	80.1845	55.9962	45.6585	47.3878	36.4619	69.7951	53.1773	48.705	98.3554	118.118	93.5228	85.8183	73.8404	80.2805	57.0812	90.3462	45.1682	72.2956	72.6397	128.4	136.656	84.5995	110.24	86.9852	121.227	49.1054	46.7174	64.0657	52.8863	56.8175	18.6913	48.6535	70.2211	75.0331	117.433	57.1884	58.8072	87.8535	101.939	172.468	61.0224	75.2952	91.7163
17.9331	0.509224	0.227737	0.0188801	0.0369748	HOOK3_chr8:42957094-42964474:+	19.2443	11.7604	18.1396	17.561	16.1549	0	10.7377	14.7715	6.35282	22.2939	16.1991	18.3848	21.4546	20.2699	12.6759	15.896	17.8529	21.2556	15.4919	19.8583	16.8248	18.2659	29.1398	23.4326	6.69117	17.4427	7.27487	18.5495	22.3485	20.3409	32.7793	29.906	16.2178	6.01895	31.8322	16.3101	14.2971	11.2781	23.3081	21.7371	30.9773	16.5485	22.4638	11.9231
25.5451	0.50683	0.210202	0.0121609	0.0256974	IGF2R_chr6:160046498-160048543:+	27.7973	21.3825	15.7736	14.0488	26.9249	0	20.4017	20.6801	20.4702	38.6864	31.0483	31.1743	17.1637	53.5705	22.1828	31.7921	33.0007	29.2265	11.6189	29.2649	15.9393	28.4135	33.8398	29.2908	25.5481	27.0362	38.1931	32.2899	11.9192	20.3409	31.6867	42.9899	25.9485	22.0695	15.9161	32.6202	21.4456	21.7506	16.1364	17.2397	20.0934	23.2713	29.9517	21.0947
13.438	0.506548	0.236288	0.0244087	0.0455293	COPA_chr1:160323431-160332557:-	11.7604	16.0369	8.67547	10.5366	7.53896	9.94415	9.66394	0	12.7056	15.0812	15.5241	10.3914	20.0243	16.8916	15.8448	10.1157	8.65593	13.2848	20.6559	14.1099	14.1682	16.2363	11.2799	18.107	12.1658	12.2099	16.3685	10.9923	19.3687	20.3409	14.2044	11.2148	9.7307	14.0442	18.1899	24.1389	10.008	4.83346	16.1364	17.2397	24.2795	9.3085	10.8159	20.1776
62.5608	0.499815	0.203582	0.0104973	0.0227028	MGA_chr15:41668828-41669958:+	49.1798	51.3181	44.166	58.5366	54.9267	51.3781	39.7295	7.38574	55.7636	51.1448	51.9721	91.1247	45.7697	60.3271	92.9564	73.6998	57.8865	116.906	62.6132	56.9621	73.4977	75.093	85.5395	66.0373	142.948	52.3282	73.6581	59.7707	53.6364	67.125	103.801	72.896	14.596	65.2053	86.4018	63.9356	22.8754	51.557	95.0252	58.4652	51.0707	69.8138	46.1755	58.6984
41.9062	0.495589	0.216747	0.0160544	0.0324117	TNPO3_chr7:129014979-129018157:-	28.8664	37.4194	26.0264	28.0976	23.6939	31.4898	32.2131	44.3144	22.5878	30.1623	24.2986	41.5657	45.7697	67.0838	44.3656	32.5146	29.7548	87.6794	32.9203	23.5164	32.7641	41.9438	49.8197	38.8768	41.3636	45.3511	47.2867	40.5342	80.4546	46.7841	64.466	57.9429	48.6535	38.12	79.5806	43.0586	27.1645	41.0845	120.126	35.9786	46.0474	29.4769	27.0397	18.3433
53.2505	0.49204	0.220005	0.0182869	0.0362352	ZNF292_chr6:87215903-87218731:+	34.2121	17.106	41.8	45.6585	29.0789	87.84	36.5082	22.1572	38.1169	48.522	59.3967	79.934	71.5152	58.3966	46.4782	55.6361	35.7057	69.0808	29.0473	44.9425	35.4206	35.1787	86.4795	55.9187	59.004	42.7347	47.2867	16.4885	59.596	150.523	75.3925	54.2047	47.0317	41.1295	143.245	69.8072	54.329	40.2789	64.5454	44.9732	51.0707	51.1968	57.4074	48.6096
21.304	0.477561	0.220278	0.0238906	0.0448472	VPS13C_chr15:62007308-62013992:-	3.20738	22.4517	15.7736	16.3902	30.1558	11.6015	16.1066	0	23.9995	24.261	19.5739	4.79604	17.1637	25.0961	28.5207	26.0117	22.1808	18.5987	16.1374	18.8132	27.451	33.8257	32.8998	29.8233	18.8569	25.292	29.0995	19.2366	28.3081	18.3068	13.1117	26.1678	42.1663	20.0632	13.6424	20.8769	25.7348	32.2231	21.5151	20.9875	18.4189	23.7884	22.8798	19.2604
102.294	0.457668	0.211185	0.0235344	0.0442491	EMB_chr5:50399107-50411383:-	57.7328	145.401	93.8528	64.3902	79.6976	36.4619	66.5738	47.2687	98.1158	83.9299	95.1697	55.9538	81.5274	75.2882	105.632	162.573	136.331	162.074	101.343	82.5689	136.369	100.124	87.4195	90.0025	118.008	142.158	143.679	150.457	160.909	148.489	57.9102	140.185	16.2178	114.36	131.876	101.775	72.9152	122.448	164.949	87.6978	91.2575	126.699	60.7354	101.805
21.0662	0.454991	0.20765	0.0222168	0.0423812	TIMMDC1_chr3:119500695-119504021:+	12.8295	24.5899	11.0415	14.0488	21.5399	29.8325	18.2541	0	14.1174	24.9167	14.8492	19.1842	15.7334	34.7484	12.6759	24.5666	18.9348	18.5987	34.2113	19.8583	24.7944	37.8847	21.6199	25.0303	17.6404	23.5477	14.5497	35.038	16.3889	16.2727	15.297	11.2148	12.9743	24.0758	29.5585	17.6149	12.8674	21.7506	16.1364	26.9839	27.6284	20.6856	26.6237	23.8462
38.766	0.452731	0.210454	0.024752	0.0460238	RREB1_chr6:7176655-7189322:+	33.1429	25.659	41.0113	53.8536	19.3859	16.5736	22.5492	28.0658	23.9995	48.522	42.5226	54.3551	31.4667	61.775	35.915	20.2313	38.9517	23.9126	34.8568	37.6263	39.8482	41.9438	67.6796	36.7466	41.9719	40.9904	35.465	22.6717	31.2879	54.9204	43.7058	33.6443	77.8456	25.0789	34.106	66.5452	77.2043	24.1673	26.8939	47.2219	47.7218	40.3369	39.5196	51.3611
27.5828	0.444995	0.198733	0.0206283	0.0400185	RBM39_chr20:35714185-35725155:-	42.7651	22.4517	15.7736	18.7317	24.7709	0	23.623	11.8172	25.4113	29.5066	24.9736	40.7663	34.3273	17.3742	41.1966	20.2313	22.1808	26.5695	21.3014	21.9487	42.5047	35.8552	41.3598	30.3559	32.8476	25.292	43.6492	27.4808	38.7374	32.5454	41.5205	18.6913	16.2178	23.0726	29.5585	25.4437	15.7268	28.1952	41.2373	31.4813	25.954	29.4769	21.6318	44.0238
49.9525	0.415959	0.172639	0.0131904	0.0277233	MIB1_chr18:21765772-21779685:+	39.5577	49.1798	44.166	45.6585	33.3868	39.7766	51.541	17.7258	29.6465	36.0636	47.9223	75.1379	44.3394	51.1574	46.4782	53.4684	36.7877	61.1099	41.3118	36.5811	29.222	46.6794	92.1195	60.7118	78.4692	49.7118	65.4739	58.3967	56.6162	42.7159	73.2072	29.906	38.9228	97.3063	52.2958	53.4971	51.4695	47.5291	51.9949	42.7246	49.3962	71.8823	56.1594	44.941
19.284	0.410298	0.183404	0.0219556	0.0419943	ZNF652_chr17:49311312-49312845:-	13.8986	20.3134	16.5623	15.2195	21.5399	0	7.5164	13.2943	21.8819	19.0154	18.8989	17.5855	24.3152	16.8916	27.4644	26.0117	20.5578	18.5987	19.3649	16.7228	14.1682	29.7666	18.7999	22.3675	25.5481	20.9313	21.8246	19.2366	13.4091	24.4091	21.8529	16.8221	25.9485	20.0632	29.5585	16.3101	24.3051	16.1115	19.7222	18.7388	16.7445	22.7541	27.4557	11.006
29.4396	0.408676	0.18291	0.0206383	0.0400185	MARK4_chr19:45263113-45263367:+	38.4886	8.55301	11.8302	21.0732	22.6169	36.4619	28.9918	14.7715	23.9995	32.7851	32.3982	43.1644	30.0364	28.957	27.4644	33.2371	21.6398	53.1391	23.8834	26.652	15.0538	22.3249	31.9598	35.6815	38.9304	27.9084	38.1931	35.725	38.7374	38.6477	52.4469	31.7752	37.301	20.0632	27.2848	26.7486	45.7507	20.1394	28.6868	23.9857	24.2795	22.7541	31.6157	23.8462
59.6282	0.40648	0.161326	0.0100804	0.0220943	XPO1_chr2:61522611-61526521:-	59.8711	59.8711	69.4038	42.1463	45.2338	8.28679	45.0984	31.0201	49.4108	60.9803	56.0219	79.934	87.2486	46.3312	80.2805	48.4106	49.2306	55.796	52.9307	57.4847	62.8716	56.8271	79.8995	51.6582	55.3542	54.9446	47.2867	47.4044	50.6566	58.9886	44.7984	50.4664	79.4673	48.1516	77.3069	64.588	61.4775	49.1402	93.2323	79.4527	57.7685	43.4397	48.6715	77.0417
88.9446	0.402588	0.147015	0.00536148	0.0125957	ARID1A_chr1:26729651-26732792:+	43.8342	79.1154	89.9094	79.6097	94.7755	21.5457	91.2706	35.4516	88.2336	104.257	107.319	85.5294	97.2607	128.859	119.364	132.949	90.3462	95.6503	97.47	96.1561	100.949	89.9762	86.4795	72.9606	101.584	100.296	82.7517	89.9996	99.8233	83.3977	76.4851	84.1107	87.5763	90.2842	93.223	94.5985	82.9231	74.1131	80.6818	139.417	104.653	73.9509	70.3033	110.977
63.2893	0.363247	0.167748	0.0262465	0.0487257	BANP_chr16:88027483-88038011:+	47.0416	39.5577	75.7132	99.5122	72.1586	18.2309	34.3607	41.3602	26.823	47.8663	52.6471	86.3287	55.7819	63.7054	50.7035	84.538	69.7884	85.0225	72.9411	62.1879	86.7805	60.2097	89.2995	43.1373	68.7366	40.9904	68.2019	76.9462	64.0657	79.3295	103.801	61.6812	38.9228	76.24	65.9382	58.7163	44.321	77.3354	86.0605	61.4634	49.3962	67.2281	56.1594	59.6156
67.2584	0.343921	0.154568	0.0223525	0.0425022	PLEKHM1_chr17:45475100-45475726:-	47.0416	37.4194	69.4038	51.5122	39.8488	87.84	64.4263	64.9945	33.1758	62.2917	81.6705	68.7432	97.2607	80.1144	54.9288	51.3008	62.2145	90.3364	71.6501	71.0719	87.666	69.6808	72.3796	54.321	59.6122	79.3645	67.2926	43.2823	67.0455	61.0227	55.7249	80.3725	95.6852	56.1768	63.6645	84.8125	108.658	43.5012	34.0656	68.9589	83.7225	55.851	77.3752	55.0298
79.0992	0.33213	0.136413	0.0129781	0.0273749	SETD3_chr14:99458279-99465813:-	58.802	72.7006	37.0679	72.5853	95.8525	58.0076	41.8771	97.4918	55.7636	69.5044	76.2708	71.9406	68.6546	68.049	89.7874	127.891	86.0183	82.3655	101.988	73.6849	82.3529	89.2997	75.1996	64.9722	121.658	68.8988	88.2079	88.6256	58.1061	67.125	53.5396	72.896	105.416	91.2874	88.6755	71.112	62.9072	99.086	96.8181	86.9482	79.5363	72.3995	91.5191	86.2133
105.107	0.312867	0.134099	0.0178519	0.035613	NFATC3_chr16:68121987-68126610:+	107.982	112.258	73.3472	90.1463	99.0835	34.8045	96.6394	69.426	95.2923	86.5527	101.919	123.098	131.588	86.3884	101.407	134.394	114.15	114.249	112.962	85.1818	97.4066	96.7414	102.459	83.0792	141.731	97.6793	151.863	133.969	113.232	164.761	108.172	136.446	82.7109	113.357	129.603	112.213	115.806	120.031	130.884	91.4455	83.7225	111.702	105.247	79.7931
39.0796	-0.31484	0.141139	0.0232047	0.0436992	LZIC_chr1:9931891-9934860:-	48.1107	43.8342	46.5321	42.1463	53.8497	34.8045	24.6967	72.3803	54.3519	45.2435	37.1229	30.3749	45.7697	35.231	35.915	33.9597	30.2957	47.8251	41.9573	41.807	26.5654	39.2378	35.7198	29.8233	26.7647	42.7347	41.8305	34.351	40.2273	44.75	26.2235	33.6443	51.897	31.0979	34.106	41.1014	32.8833	45.1123	12.5505	35.9786	37.6751	44.474	44.0956	50.4439
32.421	-0.325666	0.14294	0.0204466	0.039778	RANBP9_chr6:13632370-13644729:-	40.6268	28.8664	50.4755	43.3171	33.3868	39.7766	42.9508	38.4059	37.4111	41.3092	30.3733	32.7729	31.4667	24.6135	31.6897	31.7921	33.0007	29.2265	36.7933	33.4456	42.5047	29.0901	29.1398	32.4861	32.8476	36.6298	29.0995	24.7327	34.2677	20.3409	40.4279	24.2987	24.3267	46.1453	38.6534	32.6202	11.4377	27.3896	17.9293	28.483	42.6985	42.4054	30.7837	28.432
27.7517	-0.394808	0.171254	0.0179079	0.0356644	RNF10_chr12:120557282-120557682:+	33.1429	35.2812	35.4906	48	19.3859	36.4619	45.0984	41.3602	27.5289	26.2281	41.8477	24.7795	28.6061	31.8527	23.2391	31.7921	25.4268	23.9126	19.3649	41.807	28.3365	24.3545	31.0198	31.421	37.7139	43.6068	30.9182	29.5419	23.8384	18.3068	9.8338	13.0839	19.4614	28.0884	9.09493	22.1817	20.0159	27.3896	25.101	29.9821	22.6051	30.5112	29.1197	32.1007
144.6	-0.396165	0.13615	0.00313468	0.00786678	UBXN7_chr3:196391813-196403019:-	195.65	236.277	214.521	132.293	180.935	162.421	152.476	135.898	209.643	171.138	134.318	101.516	123.006	139.476	97.1817	152.457	131.462	124.877	120.062	171.931	132.827	127.861	131.599	126.749	75.4277	134.309	177.325	151.144	131.111	124.079	105.987	188.782	173.531	132.417	81.8543	103.08	203.019	147.421	121.919	242.855	104.653	114.288	106.495	144.912
36.3463	-0.398929	0.148263	0.00621389	0.0143971	CCDC66_chr3:56592970-56594028:+	45.9724	57.7328	42.5887	32.7805	61.3887	34.8045	45.0984	22.1572	59.9989	30.818	32.3982	36.7696	35.7576	34.2658	14.7885	45.5204	32.4597	53.1391	38.0843	37.6263	36.3061	29.0901	33.8398	38.3443	25.5481	35.7576	26.3714	39.1601	35.7576	46.7841	42.6131	48.5973	40.5446	41.1295	25.011	26.0961	30.0239	39.4733	34.0656	20.9875	41.024	29.9941	31.6157	39.438
46.2643	-0.418652	0.167061	0.0101073	0.022112	FBXW4_chr10:101667886-101676436:-	81.2536	38.4886	51.2641	64.3902	37.6948	31.4898	65.5	115.218	45.8815	50.4891	47.2474	48.7597	65.794	41.0224	32.746	55.6361	53.0176	55.796	27.7564	43.3748	51.3599	50.7385	64.8596	36.214	53.5294	44.479	38.1931	46.7174	29.798	42.7159	43.7058	50.4664	63.2495	31.0979	20.4636	52.8447	60.0478	45.9179	32.2727	31.4813	39.3496	40.854	41.1836	33.0179
34.4768	-0.425315	0.180506	0.0150005	0.0307588	MVP_chr16:29833733-29834066:+	54.5255	24.5899	34.7019	53.8536	23.6939	16.5736	52.6148	104.878	32.47	25.5724	37.1229	23.1809	45.7697	42.9529	27.4644	28.9019	30.2957	26.5695	25.8199	31.8779	24.7944	23.678	34.7798	36.214	26.7647	41.8626	35.465	18.5495	38.7374	34.5795	33.872	35.5134	35.6792	23.0726	29.5585	26.0961	34.313	18.5283	21.5151	35.9786	27.6284	36.1997	49.5035	36.6865
33.4584	-0.466807	0.198174	0.0145863	0.0301194	ASAP1_chr8:130152736-130180880:-	66.2859	19.2443	22.083	58.5366	49.5417	79.5532	60.1312	5.90859	35.9993	49.8334	26.9985	39.1677	21.4546	53.5705	24.2954	33.9597	28.6728	18.5987	27.7564	39.1941	24.7944	25.7075	27.2598	35.6815	23.115	30.5248	37.2837	40.5342	34.2677	28.4773	40.4279	26.1678	29.1921	13.0411	34.106	17.6149	30.0239	33.8343	23.3081	29.9821	24.2795	33.0969	37.4396	24.7634
14.4128	-0.469495	0.202253	0.0160028	0.0323631	ASAP1_chr8:130152736-130169067:-	33.1429	17.106	11.8302	30.439	29.0789	0	19.3279	14.7715	13.4115	20.9825	10.7994	13.5888	14.303	16.8916	16.9012	13.7284	15.6889	7.97086	14.2009	17.2454	15.9393	13.5303	17.8599	14.3791	6.69117	10.4656	14.5497	11.6793	13.4091	12.2045	19.6676	16.8221	17.8396	9.02842	4.54746	7.82884	18.5862	11.2781	12.5505	11.9929	14.2328	10.3428	10.3999	11.9231
29.9408	-0.493323	0.194192	0.00826385	0.0184215	UBE2G1_chr17:4282798-4296814:-	16.0369	35.2812	35.4906	28.0976	52.7727	107.728	46.1722	17.7258	23.2937	30.1623	22.9487	24.7795	25.7455	19.3047	39.0839	26.0117	41.1157	23.9126	33.5658	25.6068	34.5351	31.1196	39.4798	22.9	37.7139	27.0362	14.5497	28.8548	38.7374	14.2386	19.6676	16.8221	25.9485	24.0758	40.9272	29.3582	22.8754	30.6119	30.4798	23.2362	23.4423	35.6826	17.0558	26.5977
258.686	-0.495365	0.142688	0.000411581	0.00137622	FBXW7_chr4:152411303-152412529:-	337.844	276.904	244.491	365.268	578.346	210.485	326.426	324.973	396.698	205.891	199.789	203.032	207.394	212.834	239.785	195.088	187.184	204.585	357.605	222.622	270.968	147.48	203.979	253.498	266.43	216.29	204.606	242.518	302.45	254.261	251.308	224.295	230.293	444.399	270.574	172.887	381.732	255.368	152.399	241.356	254.516	178.93	228.798	221.036
45.7228	-0.497289	0.204616	0.0119545	0.0253066	SLC38A1_chr12:46239679-46243314:-	38.4886	98.3597	77.2906	67.9024	71.0816	46.4061	53.6886	31.0201	64.9399	24.261	31.0483	39.1677	22.8849	25.0961	41.1966	57.0812	57.8865	34.5404	51.6397	40.2393	58.444	44.6499	25.3799	43.6699	51.7045	63.666	66.3832	74.1981	25.3283	46.7841	43.7058	22.4295	11.3525	60.1895	40.9272	29.3582	20.0159	84.5856	46.6161	30.7317	41.8612	64.1253	39.5196	51.3611
16.1239	-0.504697	0.231157	0.0209984	0.0406498	CUX1_chr7:102227367-102227669:+	13.8986	23.5208	14.9849	15.2195	15.0779	28.1751	28.9918	39.883	14.8232	13.7697	15.5241	8.79274	12.8727	28.957	11.6196	24.5666	18.3938	7.97086	19.3649	14.6325	6.1986	9.47118	10.3399	7.98839	5.47459	13.9542	20.9153	10.9923	10.4293	18.3068	15.297	29.906	22.705	12.0379	9.09493	11.0909	14.2971	12.0837	19.7222	13.492	5.86057	13.9628	13.3119	8.25446
29.6948	-0.50837	0.183444	0.00446975	0.0105948	EXOC6B_chr2:72718103-72733118:-	35.2812	42.7651	31.5472	32.7805	42.0028	23.203	47.2459	25.1115	72.7045	14.4255	24.2986	31.9736	35.7576	27.9918	20.0701	35.4048	23.2628	26.5695	16.7829	25.0842	25.6799	27.0605	23.4999	21.3024	17.0321	33.1412	23.6433	38.4731	31.2879	32.5454	41.5205	18.6913	8.10891	43.1358	13.6424	30.0106	28.5942	31.4175	8.96464	29.9821	30.1401	30.5112	20.7998	44.941
16.6739	-0.523674	0.191049	0.00446942	0.0105948	FANCL_chr2:58198594-58232112:-	24.5899	31.0047	20.5057	18.7317	29.0789	21.5457	16.1066	22.1572	16.235	17.0483	14.1742	11.1908	4.29091	9.16972	17.9575	15.1735	17.3119	18.5987	10.3279	16.7228	22.1379	15.5598	12.2199	13.314	9.73261	20.9313	10.9123	15.1144	17.8788	12.2045	22.9455	24.2987	19.4614	16.0505	15.9161	14.3529	15.7268	19.3339	23.3081	8.99464	22.6051	12.9285	9.5679	24.7634
10.9799	-0.52594	0.242919	0.023004	0.0435301	MINDY3_chr10:15833630-15847943:-	14.9678	17.106	17.3509	24.5854	31.2328	9.94415	2.14754	0	16.235	9.83554	5.3997	5.59538	7.15152	11.1002	5.28161	14.4509	9.73792	10.6278	10.3279	10.9743	12.3972	11.5007	15.9799	6.92327	8.51603	16.5706	11.8217	10.9923	11.9192	12.2045	9.8338	9.34564	6.48713	8.02526	4.54746	11.7433	8.57826	22.5562	3.58586	8.24509	10.0467	13.9628	6.23994	6.42014
145.687	-0.541561	0.151441	0.000269205	0.000957264	ELK4_chr1:205616478-205623891:-	186.028	228.793	264.996	264.585	127.085	69.6091	188.984	178.735	247.76	113.437	116.094	85.5294	188.8	100.867	125.702	112.717	129.839	167.388	134.263	96.6787	162.935	120.419	80.8395	101.186	90.6349	156.985	99.1202	155.954	125.152	140.352	145.322	228.034	131.364	149.471	211.457	118.085	184.433	157.088	125.505	130.422	118.886	122.045	112.319	133.906
15.4696	-0.567672	0.270228	0.0244071	0.0455293	STAU2_chr8:73673107-73688813:-	18.1752	17.106	28.3924	19.9024	11.8469	64.637	28.9918	0	9.1763	11.1469	8.77451	11.9901	5.72122	14.9611	14.7885	11.5607	14.0659	7.97086	11.6189	16.2002	7.96963	13.5303	11.2799	14.3791	27.373	19.187	21.8246	28.8548	20.8586	12.2045	17.4823	26.1678	9.7307	16.0505	13.6424	9.13365	5.71884	24.9729	7.17171	4.49732	8.37225	18.0999	15.8078	12.8403
14.9748	-0.577594	0.200879	0.00270446	0.00704237	GNB1_chr1:1804419-1817875:-	9.62214	21.3825	25.2377	24.5854	9.69295	28.1751	23.623	31.0201	14.1174	9.83554	13.4992	14.3881	12.8727	17.3742	12.6759	12.2833	13.5249	7.97086	9.68245	12.0195	18.5958	11.5007	16.9199	13.8465	15.2072	18.3149	13.6404	9.61828	17.8788	6.10227	12.0191	20.5604	19.4614	5.01579	13.6424	5.87163	27.1645	16.9171	12.5505	8.24509	12.5584	7.23995	14.1439	21.0947
31.6608	-0.57846	0.206622	0.00380106	0.00933997	UBAC2_chr13:99238427-99244624:+	64.1476	59.8711	34.7019	39.8049	33.3868	36.4619	35.4344	28.0658	68.4693	34.0965	28.3484	14.3881	35.7576	23.1656	28.5207	29.6244	43.2796	13.2848	33.5658	37.6263	32.7641	29.7666	19.7399	29.8233	26.7647	40.1183	37.2837	51.5265	14.899	12.2045	20.7602	14.953	22.705	41.1295	15.9161	27.401	27.1645	53.1681	10.7576	20.9875	8.37225	38.2683	47.0075	37.6037
29.9375	-0.584212	0.253465	0.0150469	0.0308004	ATM_chr11:108227595-108235834:+	47.0416	69.4932	29.1811	21.0732	42.0028	18.2309	41.8771	78.2889	37.4111	35.4079	25.6486	4.79604	18.594	22.683	16.9012	24.5666	45.4436	15.9417	33.5658	30.3101	54.9019	35.8552	14.0999	32.4861	21.8984	35.7576	31.8276	40.5342	17.8788	4.06818	9.8338	16.8221	16.2178	18.0568	15.9161	23.4865	20.0159	57.196	14.3434	23.9857	27.6284	47.5768	36.6076	45.8581
22.3508	-0.600888	0.151963	5.77624e-05	0.000257524	MINDY3_chr10:15816835-15847943:-	54.5255	24.5899	37.8566	31.6097	30.1558	21.5457	19.3279	23.6344	38.1169	22.9496	23.6237	15.9868	18.594	19.3047	19.0138	23.1215	18.9348	10.6278	20.6559	24.5616	23.0234	19.6189	14.0999	17.5745	22.5067	22.6756	23.6433	28.1678	10.4293	18.3068	20.7602	16.8221	14.596	21.0663	22.7373	16.9625	21.4456	24.9729	14.3434	23.2362	18.4189	26.3741	23.7118	21.0947
25.2455	-0.607135	0.23576	0.00671162	0.0153093	EPS15_chr1:51402435-51408332:-	32.0738	19.2443	18.1396	67.9024	28.0019	0	25.7705	106.355	24.7054	22.9496	18.8989	23.9802	37.1879	19.7873	13.7322	22.3989	20.5578	26.5695	26.4654	17.768	11.5117	22.3249	16.9199	23.4326	32.2393	13.9542	18.1872	24.7327	20.8586	12.2045	17.4823	31.7752	19.4614	26.0821	27.2848	24.1389	30.0239	28.1952	28.6868	26.2344	15.9073	23.7884	14.1439	27.5149
6.52079	-0.617429	0.253627	0.00915516	0.0202169	CWF19L1_chr10:100260218-100262063:-	10.6913	6.41476	6.30943	8.19512	7.53896	19.8883	11.8115	13.2943	6.35282	7.86843	6.07466	7.19406	2.86061	6.75664	7.39426	5.05783	7.57394	5.31391	5.16397	6.27105	10.6262	4.73559	6.57996	7.98839	5.47459	6.10496	7.27487	4.12212	5.9596	4.06818	3.27793	5.60738	0	7.02211	0	6.52404	2.85942	10.4725	0	11.9929	5.86057	7.23995	4.99195	10.0888
35.0956	-0.621641	0.156265	4.49354e-05	0.000209877	FANCL_chr2:58221942-58232112:-	42.7651	44.9033	62.3057	25.7561	49.5417	82.8679	52.6148	44.3144	35.2934	32.7851	27.6735	23.9802	45.7697	27.5092	34.8587	44.7979	29.2138	42.5112	31.6293	31.8779	29.222	27.0605	25.3799	28.2256	28.5895	24.4198	32.7369	41.2212	23.8384	48.8182	28.4088	26.1678	29.1921	40.1263	63.6645	28.7058	34.313	23.3617	34.0656	30.7317	27.6284	21.7198	21.6318	26.5977
32.5073	-0.622755	0.211888	0.00223962	0.00599098	SLC38A1_chr12:46229153-46254936:-	21.3825	49.1798	51.2641	57.3658	46.3108	79.5532	39.7295	32.4973	43.058	22.2939	24.9736	23.1809	22.8849	10.135	32.746	28.9019	40.0337	42.5112	46.4758	37.6263	46.9323	48.7089	21.6199	20.7698	34.6724	39.2462	29.0995	35.038	23.8384	6.10227	6.55587	11.2148	19.4614	26.0821	22.7373	24.7913	24.3051	45.9179	41.2373	19.4884	44.3729	39.3026	24.9598	37.6037
8.40743	-0.632586	0.227652	0.00337635	0.00841942	MRS2_chr6:24416397-24418578:+	6.41476	7.48389	11.0415	11.7073	6.46197	14.9162	22.5492	16.2486	11.2939	7.21273	12.1493	5.59538	5.72122	6.27402	7.39426	5.78037	4.32796	10.6278	4.51848	9.40658	7.08412	9.47118	5.63997	7.98839	7.90775	6.9771	4.5468	3.4351	8.9394	4.06818	7.64851	11.2148	6.48713	13.0411	9.09493	5.21923	11.4377	5.63904	8.96464	2.99821	9.20947	6.72281	7.90392	11.006
22.8668	-0.633248	0.211819	0.00179447	0.00494634	CCDC126_chr7:23611171-23611553:+	21.3825	33.1429	24.4491	28.0976	23.6939	67.9517	25.7705	44.3144	31.7641	20.9825	26.3235	8.79274	10.0121	18.8221	23.2391	23.1215	25.4268	7.97086	38.0843	24.039	26.5654	23.0014	10.3399	22.9	16.4238	10.4656	30.0089	26.7938	10.4293	8.13636	16.3897	16.8221	21.0832	21.0663	9.09493	11.7433	15.7268	23.3617	17.9293	20.9875	27.6284	21.7198	17.4718	27.5149
35.4085	-0.635731	0.195883	0.000793708	0.00246489	Novel_chr16:31090775-31091342:-	67.355	36.3503	22.8717	63.2195	34.4638	24.8604	62.2787	76.8117	65.6458	27.5395	24.9736	31.9736	21.4546	29.4396	26.4081	44.0753	22.7218	26.5695	29.6928	27.6972	22.1379	27.737	41.3598	16.5093	48.0548	29.6527	40.9212	48.7784	32.7778	42.7159	24.0382	42.9899	21.0832	26.0821	11.3687	18.2673	20.0159	41.89	32.2727	14.9911	25.1167	41.3711	36.1916	32.1007
9.21745	-0.645395	0.271825	0.0110866	0.0237686	ARHGAP26_chr5:142885298-142932125:+	22.4517	10.6913	8.67547	12.878	6.46197	0	9.66394	35.4516	15.5291	1.96711	4.72474	15.9868	11.4424	9.65234	6.33794	11.5607	8.65593	7.97086	8.39146	6.27105	10.6262	16.9128	14.0999	11.1837	8.51603	5.23282	10.003	6.8702	11.9192	0	6.55587	9.34564	12.9743	2.00632	6.82119	3.26202	5.71884	4.83346	5.37878	6.74598	10.8839	8.27423	9.5679	5.50298
14.9587	-0.647013	0.271933	0.0105123	0.0227028	CTCF_chr16:67628370-67629533:+	11.7604	11.7604	11.8302	17.561	14.0009	16.5736	22.5492	84.1975	9.1763	12.4583	14.1742	11.9901	15.7334	11.1002	21.1265	17.3411	14.0659	15.9417	5.80947	16.2002	14.1682	10.1477	14.0999	5.85815	15.2072	12.2099	9.09359	10.3053	19.3687	12.2045	5.46322	11.2148	17.8396	9.02842	0	12.3957	25.7348	14.5004	5.37878	2.24866	17.5817	18.0999	14.1439	18.3433
12.1598	-0.647287	0.256378	0.0076165	0.0171736	NNT_chr5:43675511-43704400:+	17.106	22.4517	13.4075	21.0732	19.3859	0	3.22131	36.9287	26.823	9.17983	10.1244	7.19406	14.303	10.6176	10.5632	17.3411	11.3609	15.9417	10.3279	12.0195	18.5958	14.2068	5.63997	9.05351	20.6818	13.9542	17.2778	4.80914	7.4495	14.2386	5.46322	7.47651	4.86535	20.0632	0	7.17644	8.57826	14.5004	3.58586	15.7406	7.53502	7.75709	14.1439	9.17163
51.626	-0.647889	0.142988	3.91263e-06	3.02971e-05	RSF1_chr11:77683710-77693611:-	48.1107	69.4932	85.966	65.561	53.8497	81.2106	85.9017	103.4	72.7045	56.3904	43.1976	41.5657	51.491	45.366	49.6472	31.0695	44.9026	34.5404	45.1848	44.9425	47.8178	37.2082	36.6598	59.1141	41.9719	69.771	45.468	49.4654	38.7374	30.5113	26.2235	48.5973	71.3584	41.1295	20.4636	37.187	67.1963	49.9458	34.0656	28.483	54.4196	44.474	63.2314	63.2842
8.90475	-0.65358	0.309785	0.0215883	0.0414619	CRY2_chr11:45862060-45872233:+	23.5208	9.62214	11.0415	9.36585	6.46197	0	11.8115	31.0201	14.1174	7.86843	4.04977	14.3881	18.594	3.86094	7.39426	3.61273	5.40996	5.31391	7.10046	4.1807	5.31309	8.11816	16.9199	4.79303	10.9492	4.36068	7.27487	10.3053	7.4495	12.2045	8.74116	11.2148	0	10.0316	0	13.0481	2.85942	0	7.17171	4.49732	4.18612	8.27423	7.90392	8.25446
25.389	-0.664892	0.2058	0.00077026	0.00240948	KDM8_chr16:27213585-27215008:+	35.2812	24.5899	29.1811	48	21.5399	23.203	31.1394	97.4918	27.5289	22.9496	25.6486	15.1875	20.0243	27.0265	31.6897	29.6244	21.0988	23.9126	16.1374	18.8132	15.0538	18.2659	23.4999	20.7698	13.3823	20.9313	20.0059	27.4808	4.4697	12.2045	18.575	16.8221	21.0832	20.0632	15.9161	30.663	30.0239	27.3896	19.7222	28.483	14.2328	34.1312	33.6957	35.7693
9.98918	-0.671476	0.294896	0.0141679	0.0293584	MED13_chr17:62033787-62035608:-	12.8295	25.659	8.67547	16.3902	14.0009	23.203	19.3279	0	15.5291	15.0812	14.8492	3.19736	15.7334	7.23925	7.39426	10.8382	12.4429	10.6278	7.10046	6.27105	8.85515	9.47118	5.63997	13.8465	9.73261	17.4427	15.4591	14.4274	7.4495	4.06818	0	9.34564	0	8.02526	15.9161	5.87163	0	10.4725	5.37878	2.24866	7.53502	15.5142	9.5679	8.25446
21.193	-0.674045	0.191003	0.000278497	0.000980794	FCHSD2_chr11:72984088-72989097:-	21.3825	41.6959	41.0113	26.9268	25.8479	26.5177	49.3935	16.2486	28.2348	18.3597	15.5241	11.1908	10.0121	18.8221	16.9012	17.3411	28.1318	18.5987	28.4018	21.4261	22.1379	21.6484	11.2799	18.107	17.6404	17.4427	19.0965	32.977	13.4091	16.2727	25.1308	3.73825	24.3267	18.0568	9.09493	12.3957	20.0159	27.3896	19.7222	15.7406	20.9306	15.5142	19.1358	27.5149
8.38645	-0.679804	0.287478	0.0116032	0.024741	RBM33_chr7:155665175-155680908:+	11.7604	7.48389	22.083	26.9268	12.9239	0	12.8853	2.9543	14.1174	11.8026	7.42459	3.19736	7.15152	10.135	8.45058	7.22547	5.40996	5.31391	12.9099	14.6325	6.1986	5.4121	4.69997	5.85815	4.86631	7.84923	11.8217	8.93126	5.9596	8.13636	0	7.47651	6.48713	6.01895	0	3.26202	2.85942	9.66693	21.5151	8.24509	9.20947	7.23995	3.74396	11.9231
29.405	-0.681038	0.158845	1.1768e-05	7.06679e-05	RBM23_chr14:22906195-22911403:-	47.0416	39.5577	43.3774	59.7073	28.0019	41.434	51.541	35.4516	41.6463	38.6864	35.098	16.7861	31.4667	34.7484	26.4081	23.844	25.9678	15.9417	30.9838	34.4908	31.8785	22.3249	14.0999	29.2908	20.6818	35.7576	16.3685	23.3587	19.3687	20.3409	15.297	18.6913	40.5446	25.0789	25.011	20.8769	15.7268	25.7785	23.3081	36.7281	25.1167	26.3741	34.5277	30.2664
36.1306	-0.682454	0.186252	0.000157343	0.000603234	EXOSC1_chr10:97436417-97437750:-	60.9402	59.8711	36.2792	58.5366	43.0798	71.2664	36.5082	64.9945	51.5284	40.6535	35.773	12.7894	44.3394	32.3353	34.8587	54.9135	35.7057	29.2265	31.6293	44.42	46.9323	31.7961	21.6199	33.5512	22.5067	37.5019	42.7399	35.725	17.8788	20.3409	26.2235	18.6913	19.4614	23.0726	25.011	24.1389	44.321	43.5012	3.58586	40.4759	33.489	29.4769	37.4396	47.6925
6.06585	-0.682949	0.32958	0.021587	0.0414619	RALY_chr20:34031522-34033318:+	5.34563	6.41476	7.88679	0	7.53896	19.8883	3.22131	17.7258	14.1174	4.58992	4.72474	3.9967	12.8727	1.93047	2.11265	7.94801	7.03294	5.31391	8.39146	5.22588	3.54206	5.4121	2.81998	2.6628	3.04144	2.61641	10.9123	2.74808	0	0	4.37058	9.34564	3.24357	4.01263	0	1.95721	10.008	4.02789	3.58586	5.99643	5.86057	7.23995	2.91197	3.66865
11.7059	-0.683223	0.239823	0.00272788	0.00708768	LCLAT1_chr2:30525587-30533314:+	18.1752	11.7604	20.5057	29.2683	11.8469	14.9162	18.2541	19.2029	14.1174	9.83554	4.72474	10.3914	4.29091	4.82617	11.6196	9.39311	15.1479	7.97086	9.68245	8.3614	19.4813	14.2068	10.3399	12.7814	17.6404	8.72137	13.6404	10.9923	5.9596	4.06818	3.27793	11.2148	6.48713	11.0347	9.09493	8.48125	7.14855	13.6948	21.5151	2.24866	15.9073	16.5485	9.5679	18.3433
10.5191	-0.709236	0.255361	0.00305227	0.00774251	ORC4_chr2:147972739-147982081:-	16.0369	10.6913	6.30943	14.0488	18.3089	33.1472	13.959	17.7258	14.1174	7.21273	9.44947	4.79604	7.15152	10.6176	6.33794	8.67056	10.2789	5.31391	5.16397	9.40658	14.1682	6.08862	10.3399	5.32559	10.3409	4.36068	6.36552	21.9846	8.9394	14.2386	14.2044	20.5604	0	5.01579	11.3687	10.4385	0	12.8892	21.5151	5.99643	7.53502	13.4456	8.73591	6.42014
21.3959	-0.710156	0.230528	0.0012991	0.00375686	ANKIB1_chr7:92294889-92327900:+	31.0047	36.3503	15.7736	24.5854	19.3859	54.6928	38.6558	0	66.3517	25.5724	11.4744	23.1809	12.8727	13.9959	16.9012	36.1273	17.3119	26.5695	20.6559	9.92917	16.8248	14.2068	19.7399	22.9	17.6404	18.3149	20.0059	23.3587	23.8384	22.375	13.1117	16.8221	16.2178	26.0821	4.54746	17.6149	20.0159	33.8343	19.7222	19.4884	10.0467	17.0656	11.2319	29.3492
33.5931	-0.717457	0.176173	2.88742e-05	0.000146105	ZNF720LOC107983990_chr16:31722626-31723353:+	62.0094	65.2167	45.7434	40.9756	17.2319	79.5532	34.3607	44.3144	64.9399	19.6711	33.0732	26.3782	32.897	28.957	25.3517	40.4626	29.7548	15.9417	27.7564	38.6715	29.222	33.8257	26.3198	25.5628	40.147	36.6298	33.6463	46.7174	32.7778	10.1704	17.4823	18.6913	27.5703	40.1263	22.7373	32.6202	31.4536	46.7235	30.4798	29.2326	30.1401	29.9941	17.8878	18.3433
21.2956	-0.72223	0.195293	0.000121788	0.000482643	UBE2D2_chr5:139600372-139614966:+	20.3134	37.4194	27.6038	14.0488	23.6939	71.2664	15.0328	41.3602	38.1169	15.7369	14.1742	11.9901	22.8849	21.7178	17.9575	16.6186	20.5578	15.9417	24.5289	18.2906	30.1075	22.3249	15.0399	17.0419	19.4652	18.3149	17.2778	31.6029	14.899	14.2386	18.575	14.953	22.705	21.0663	20.4636	12.3957	27.1645	23.3617	26.8939	17.2397	19.2562	17.5827	11.2319	12.8403
46.67	-0.73397	0.164532	4.7757e-06	3.38614e-05	RAB3IP_chr12:69800209-69801721:+	75.908	90.8758	56.7849	42.1463	62.4657	92.8121	70.8689	57.6088	70.5869	36.7193	25.6486	38.3683	60.0728	17.3742	44.3656	49.1332	35.7057	47.8251	39.3753	33.9682	50.4744	29.7666	33.8398	34.6164	47.4465	43.6068	40.9212	37.7861	46.1869	36.6136	42.6131	52.3356	51.897	30.0947	22.7373	39.1442	38.6022	32.2231	84.2676	50.2201	37.6751	32.5798	18.7198	52.2783
20.0021	-0.735405	0.183477	3.34353e-05	0.000163292	MED13_chr17:61984171-61985090:-	16.0369	23.5208	17.3509	36.2927	33.3868	46.4061	20.4017	48.7459	33.1758	13.7697	19.5739	15.9868	11.4424	13.0307	16.9012	26.7342	21.6398	26.5695	21.3014	16.7228	24.7944	23.678	15.0399	27.1605	20.6818	14.8263	11.8217	26.7938	14.899	24.4091	15.297	14.953	8.10891	23.0726	9.09493	15.6577	17.1565	20.945	17.9293	9.7442	11.7211	18.0999	14.9759	15.5918
19.1245	-0.736494	0.24721	0.00179199	0.00494634	CNOT6L_chr4:77773081-77776392:-	29.9355	78.0463	28.3924	35.1219	34.4638	11.6015	17.1803	0	26.1172	14.4255	16.8741	10.3914	11.4424	16.8916	10.5632	18.7862	21.0988	10.6278	19.3649	16.2002	27.451	8.11816	17.8599	13.314	13.3823	20.0591	20.0059	21.2976	16.3889	12.2045	7.64851	14.953	22.705	21.0663	13.6424	11.7433	10.008	43.5012	10.7576	14.9911	19.2562	18.0999	12.4799	32.1007
20.7859	-0.738432	0.199543	0.000121561	0.000482643	RBM23_chr14:22909483-22911403:-	31.0047	26.7282	32.3358	38.6341	39.8488	23.203	15.0328	63.5174	15.5291	24.261	18.224	10.3914	17.1637	19.3047	16.9012	20.2313	20.5578	15.9417	26.4654	20.9035	26.5654	18.9424	19.7399	13.8465	17.0321	24.4198	24.5527	26.1068	14.899	24.4091	9.8338	18.6913	17.8396	18.0568	6.82119	19.5721	18.5862	28.1952	8.96464	17.2397	10.8839	14.997	14.5599	20.1776
13.4318	-0.740536	0.275696	0.00431028	0.0103535	SETBP1_chr18:44949881-44953340:+	33.1429	11.7604	10.2528	30.439	28.0019	0	20.4017	22.1572	28.2348	15.7369	9.44947	5.59538	10.0121	13.0307	14.7885	9.39311	12.4429	13.2848	27.7564	17.2454	23.0234	12.1772	10.3399	11.7163	1.21658	7.84923	10.9123	11.6793	5.9596	8.13636	5.46322	0	6.48713	13.0411	18.1899	5.21923	8.57826	14.5004	12.5505	22.4866	9.20947	5.68853	12.0639	13.7574
9.63854	-0.746078	0.268389	0.00316945	0.00793711	NFATC3_chr16:68190768-68191775:+	16.0369	16.0369	20.5057	21.0732	9.69295	0	10.7377	23.6344	14.8232	8.52413	4.72474	3.9967	10.0121	3.86094	11.6196	7.22547	10.8199	13.2848	7.74596	7.31623	3.54206	8.11816	7.51996	9.58607	5.47459	10.4656	10.003	14.4274	0	10.1704	4.37058	0	8.10891	14.0442	0	4.56683	5.71884	14.5004	5.37878	13.492	6.6978	18.0999	6.65593	11.9231
13.5507	-0.747286	0.251778	0.00178226	0.00493866	KPNA5_chr6:116689320-116705160:+	10.6913	17.106	29.1811	23.4146	10.7699	33.1472	9.66394	13.2943	38.8228	17.704	10.7994	7.9934	5.72122	13.9959	9.50691	7.22547	12.9839	15.9417	7.10046	16.7228	15.9393	9.47118	8.45995	6.39071	12.1658	20.0591	14.5497	8.24424	0	0	12.0191	11.2148	16.2178	7.02211	9.09493	15.6577	20.0159	16.9171	0	11.9929	8.37225	14.997	13.3119	20.1776
23.9135	-0.762893	0.195739	5.34987e-05	0.000240336	FTO_chr16:53873786-53888951:+	40.6268	22.4517	29.9698	38.6341	32.3098	46.4061	42.9508	42.8373	31.0582	21.6382	11.4744	25.5789	21.4546	18.8221	15.8448	24.5666	16.2299	21.2556	18.7194	20.3809	18.5958	12.8537	14.0999	27.6931	13.9906	21.8034	17.2778	15.8015	20.8586	12.2045	17.4823	31.7752	17.8396	18.0568	36.3797	22.1817	12.8674	13.6948	25.101	22.4866	22.6051	23.7884	17.4718	16.5089
53.6878	-0.777233	0.21666	0.000183667	0.00069287	GRHPR_chr9:37424845-37426654:+	85.5301	29.9355	69.4038	70.2439	49.5417	84.5253	50.4672	254.069	47.2932	35.4079	42.5226	65.5459	42.9091	32.3353	34.8587	31.0695	36.7877	77.0516	30.9838	32.923	39.8482	27.0605	38.5398	52.7234	34.6724	32.2691	51.8335	39.8472	62.5758	48.8182	43.7058	61.6812	68.1149	45.1421	52.2958	26.7486	67.1963	36.251	53.7878	29.9821	43.5357	47.0597	26.6237	58.6984
9.30308	-0.78749	0.279911	0.00245313	0.006503	FIP1L1_chr4:53414615-53428183:+	25.659	9.62214	9.46415	5.85366	5.38497	19.8883	15.0328	29.543	11.9998	5.90132	2.69985	7.19406	7.15152	8.20449	10.5632	7.94801	4.86896	7.97086	11.6189	5.74847	7.08412	3.38257	11.2799	2.13024	4.86631	10.4656	9.09359	12.3664	10.4293	8.13636	9.8338	11.2148	14.596	10.0316	0	7.17644	5.71884	15.306	14.3434	9.7442	9.20947	7.23995	4.15996	16.5089
9.7418	-0.800836	0.321937	0.0065219	0.0150175	FCSK_chr16:70463169-70463774:+	21.3825	9.62214	16.5623	9.36585	3.23098	23.203	4.29508	31.0201	20.4702	4.58992	2.69985	12.7894	14.303	7.72187	9.50691	11.5607	6.49195	21.2556	4.51848	6.27105	7.08412	8.11816	10.3399	5.32559	10.3409	7.84923	8.18423	4.12212	7.4495	6.10227	0	0	11.3525	11.0347	11.3687	7.82884	2.85942	4.02789	10.7576	0	5.86057	12.4113	11.6479	10.0888
13.6088	-0.80428	0.239485	0.00039255	0.00132009	Novel_chr1:155676548-155784089:-	18.1752	11.7604	25.2377	10.5366	26.9249	19.8883	9.66394	48.7459	18.3526	12.4583	12.1493	6.39472	15.7334	9.65234	19.0138	10.8382	11.9019	7.97086	18.7194	7.83882	16.8248	13.5303	5.63997	10.6512	10.3409	6.9771	13.6404	10.3053	16.3889	10.1704	16.3897	20.5604	11.3525	10.0316	15.9161	5.21923	5.71884	8.86135	23.3081	14.2415	2.51167	6.20567	8.73591	9.17163
23.1846	-0.805104	0.359679	0.0134885	0.0282993	BCL11B_chr14:99257471-99257839:-	73.7697	27.7973	37.0679	42.1463	20.4629	0	59.0574	45.7916	31.0582	13.7697	16.8741	5.59538	18.594	13.5133	20.0701	22.3989	16.7709	15.9417	22.5924	10.9743	12.3972	38.5612	39.4798	5.32559	35.889	13.9542	28.1901	46.0303	2.9798	26.4432	10.9264	78.5033	21.0832	11.0347	4.54746	7.82884	11.4377	31.4175	0	14.9911	4.18612	20.1684	5.82394	7.3373
17.4305	-0.811946	0.259067	0.000912526	0.00276104	CNTRL_chr9:121161856-121166180:+	16.0369	41.6959	15.7736	16.3902	9.69295	33.1472	35.4344	44.3144	35.9993	9.83554	15.5241	11.9901	15.7334	17.3742	6.33794	9.39311	12.4429	13.2848	23.2379	9.92917	15.0538	14.8833	9.39995	10.6512	20.0735	12.2099	16.3685	21.9846	13.4091	8.13636	9.8338	16.8221	24.3267	20.0632	9.09493	10.4385	18.5862	28.1952	0	15.7406	2.51167	10.3428	12.8959	44.0238
16.6017	-0.82015	0.209939	4.79122e-05	0.000219427	XPO6_chr16:28166508-28169909:-	41.6959	14.9678	22.8717	39.8049	12.9239	19.8883	18.2541	28.0658	29.6465	15.0812	12.1493	9.59208	17.1637	12.0654	9.50691	11.5607	15.6889	15.9417	12.9099	10.4518	19.4813	9.47118	17.8599	7.98839	8.51603	13.0821	9.09359	14.4274	13.4091	12.2045	8.74116	24.2987	32.4357	16.0505	13.6424	5.21923	14.2971	18.5283	25.101	11.2433	16.7445	10.8599	9.5679	11.006
18.1653	-0.826337	0.223962	0.000107512	0.000437859	SLTM_chr15:58912563-58916999:-	53.4563	8.55301	16.5623	12.878	19.3859	36.4619	25.7705	62.0402	22.5878	22.2939	7.42459	11.1908	17.1637	15.9264	17.9575	13.0058	11.9019	18.5987	14.2009	13.0647	8.85515	8.79467	26.3198	14.3791	15.2072	11.3378	15.4591	23.3587	16.3889	22.375	25.1308	13.0839	14.596	12.0379	13.6424	15.0053	18.5862	15.306	26.8939	17.9893	5.02335	12.9285	10.8159	15.5918
22.9518	-0.828319	0.27511	0.00139887	0.00398662	CCDC91_chr12:28305649-28307749:+	25.659	58.802	40.2226	30.439	30.1558	66.2944	34.3607	10.34	36.7052	19.6711	22.2738	10.3914	14.303	15.4437	14.7885	26.7342	41.6567	7.97086	20.6559	18.8132	30.993	16.2363	19.7399	22.3675	7.90775	27.0362	38.1931	26.1068	10.4293	14.2386	15.297	24.2987	25.9485	10.0316	18.1899	18.2673	25.7348	35.4454	21.5151	0	22.6051	18.0999	22.4638	28.432
134.651	-0.840908	0.19417	8.27195e-06	5.26275e-05	SLC38A1_chr12:46229153-46243314:-	148.609	273.696	238.181	199.024	169.088	308.269	179.32	174.303	232.937	79.9957	87.7451	107.911	135.879	51.64	76.0552	136.561	179.07	92.9933	113.607	107.13	166.477	103.507	109.979	80.949	113.75	107.273	171.869	186.869	58.1061	65.0909	89.5969	93.4564	50.2753	123.388	63.6645	79.5933	95.7905	233.617	105.783	95.9429	114.7	184.619	111.071	198.107
7.6425	-0.851679	0.317155	0.00341891	0.00850751	SLC43A1_chr11:57491224-57491862:-	21.3825	7.48389	11.8302	9.36585	6.46197	0	15.0328	29.543	9.1763	1.3114	6.07466	3.19736	5.72122	4.82617	10.5632	5.05783	3.78697	7.97086	4.51848	2.61294	11.5117	4.05908	1.87999	5.85815	13.9906	11.3378	5.45616	8.93126	11.9192	6.10227	7.64851	9.34564	0	13.0411	4.54746	3.91442	5.71884	1.61115	5.37878	11.2433	4.18612	4.65425	2.07998	4.58581
23.9068	-0.866724	0.249513	0.000264355	0.000945732	Novel_chr10:32543300-32584304:+	38.4886	60.9402	27.6038	36.2927	38.7718	23.203	40.8033	48.7459	33.8817	26.2281	14.1742	13.5888	30.0364	13.9959	5.28161	19.5088	19.4758	5.31391	18.7194	25.6068	17.7103	19.6189	14.0999	16.5093	10.9492	20.0591	25.4621	26.7938	4.4697	38.6477	17.4823	9.34564	8.10891	40.1263	25.011	13.0481	27.1645	47.5291	23.3081	34.4795	35.1634	31.5455	7.90392	13.7574
24.2847	-0.869264	0.197043	5.16207e-06	3.55838e-05	CCDC91_chr12:28255581-28307749:+	35.2812	58.802	29.9698	28.0976	32.3098	44.7487	36.5082	45.7916	40.9404	20.9825	18.8989	19.9835	14.303	18.8221	17.9575	28.9019	25.4268	23.9126	23.2379	17.768	19.4813	20.2954	21.6199	15.4442	13.9906	23.5477	33.6463	30.2289	13.4091	6.10227	30.594	22.4295	17.8396	26.0821	6.82119	17.6149	21.4456	24.9729	28.6868	8.24509	18.4189	22.7541	26.6237	21.0947
9.72649	-0.876288	0.277166	0.000771769	0.00240948	EHBP1_chr2:62979188-62996766:+	12.8295	19.2443	9.46415	22.2439	6.46197	21.5457	17.1803	0	31.0582	7.86843	8.77451	8.79274	11.4424	2.8957	10.5632	11.5607	4.32796	7.97086	7.10046	7.83882	7.08412	4.05908	6.57996	13.314	5.47459	6.9771	3.63744	8.24424	13.4091	4.06818	9.8338	13.0839	6.48713	13.0411	0	9.78606	20.0159	8.05577	14.3434	6.74598	7.53502	7.75709	4.57595	5.50298
30.1316	-0.877315	0.203929	8.04315e-06	5.14499e-05	Novel_chr19:17276495-17276909:+	56.6637	39.5577	30.7585	58.5366	44.1568	24.8604	34.3607	90.106	48.705	18.3597	16.8741	17.5855	40.0485	15.9264	16.9012	23.1215	16.7709	47.8251	23.8834	13.5873	23.0234	18.9424	17.8599	20.7698	13.9906	26.1641	20.0059	29.5419	26.8182	44.75	36.0573	28.0369	42.1663	34.1074	47.7484	18.9197	27.1645	24.9729	12.5505	18.7388	36.8379	26.3741	20.7998	27.5149
11.0701	-0.87777	0.324682	0.00311423	0.0078629	PKN1_chr19:14458031-14458375:+	13.8986	9.62214	12.6189	14.0488	4.30798	29.8325	19.3279	48.7459	14.8232	8.52413	8.77451	7.19406	14.303	11.5828	3.16897	6.50292	9.19692	5.31391	4.51848	6.79364	12.3972	10.8242	10.3399	4.26047	7.29946	5.23282	7.27487	8.24424	7.4495	6.10227	6.55587	3.73825	14.596	9.02842	6.82119	7.82884	5.71884	4.83346	0	5.24688	9.20947	10.3428	9.9839	7.3373
5.96843	-0.88769	0.358621	0.0061904	0.014371	PRKCA_chr17:66496201-66514466:+	13.8986	17.106	5.52075	0	8.61596	16.5736	17.1803	0	12.7056	3.27851	4.04977	3.19736	7.15152	2.41308	3.16897	3.61273	2.70498	5.31391	7.74596	5.74847	8.85515	8.11816	15.9799	4.79303	1.21658	4.36068	3.63744	3.4351	0	6.10227	4.37058	5.60738	3.24357	6.01895	6.82119	7.82884	0	8.86135	5.37878	3.74777	0	15.5142	6.23994	4.58581
12.5313	-0.911236	0.29863	0.00102082	0.00304951	TUT4_chr1:52515891-52526373:-	19.2443	11.7604	17.3509	21.0732	7.53896	56.3502	9.66394	13.2943	33.1758	7.21273	8.77451	9.59208	2.86061	5.30879	4.22529	11.5607	15.6889	13.2848	17.4284	10.4518	8.85515	3.38257	3.75998	3.72791	4.86631	6.9771	8.18423	21.2976	13.4091	0	13.1117	7.47651	4.86535	23.0726	9.09493	6.52404	18.5862	24.1673	25.101	14.2415	9.20947	13.4456	7.48793	8.25446
22.5769	-0.912572	0.222424	1.939e-05	0.000104688	SEC62_chr3:169976946-169988359:+	26.7282	26.7282	34.7019	38.6341	21.5399	58.0076	38.6558	50.223	43.7639	27.5395	21.5988	12.7894	24.3152	8.6871	23.2391	22.3989	28.6728	15.9417	24.5289	20.9035	38.0771	20.2954	15.0399	27.6931	7.29946	16.5706	14.5497	21.9846	10.4293	10.1704	13.1117	0	25.9485	27.0853	18.1899	9.78606	22.8754	21.7506	34.0656	15.7406	30.9773	13.9628	18.7198	23.8462
14.2623	-0.914076	0.214379	9.71425e-06	6.01772e-05	GATAD2A_chr19:19492306-19492712:+	34.2121	26.7282	25.2377	28.0976	21.5399	14.9162	24.6967	14.7715	19.7643	9.17983	14.8492	13.5888	20.0243	9.16972	16.9012	7.94801	14.6069	21.2556	12.2644	11.4969	15.0538	12.1772	3.75998	12.2489	10.3409	14.8263	13.6404	17.1755	10.4293	8.13636	4.37058	20.5604	24.3267	19.06	0	3.26202	4.28913	16.1115	3.58586	10.4938	13.3956	10.8599	18.3038	11.006
11.8192	-0.914351	0.264169	0.000256207	0.000925018	UTRN_chr6:144537582-144542870:+	25.659	18.1752	26.0264	15.2195	9.69295	36.4619	25.7705	7.38574	16.9409	13.114	12.8243	2.39802	7.15152	13.5133	12.6759	13.0058	12.9839	7.97086	6.45497	11.4969	12.3972	15.5598	10.3399	9.05351	15.8155	10.4656	4.5468	10.9923	0	0	5.46322	5.60738	12.9743	7.02211	9.09493	11.7433	10.008	12.0837	0	6.74598	19.2562	5.68853	15.8078	7.3373
78.0384	-0.926209	0.138301	9.27314e-12	4.96113e-10	RBM33_chr7:155672867-155680908:+	90.8758	99.4288	95.4302	138.146	103.391	230.373	128.853	150.669	116.468	51.1448	49.9472	55.9538	52.9213	70.4621	63.3794	77.3125	61.6735	66.4238	94.2425	58.5298	70.8412	66.9748	56.3997	48.9955	58.3957	76.7481	62.7458	73.5111	74.495	61.0227	63.3734	74.7651	38.9228	86.2716	47.7484	44.3635	58.6181	78.9466	93.2323	52.4688	62.7918	79.6394	61.9834	56.8641
9.37031	-0.97519	0.277886	0.000213415	0.000792397	PHF20_chr20:35858302-35871829:+	20.3134	17.106	18.9283	10.5366	12.9239	0	18.2541	7.38574	32.47	5.24562	7.42459	4.79604	2.86061	9.65234	5.28161	5.78037	9.73792	18.5987	3.22748	5.74847	6.1986	4.73559	7.51996	3.72791	12.1658	8.72137	10.9123	8.93126	7.4495	24.4091	6.55587	13.0839	8.10891	7.02211	9.09493	1.30481	4.28913	11.2781	7.17171	4.49732	3.3489	9.3085	11.2319	2.75149
12.4869	-0.978584	0.238699	1.81605e-05	0.000100891	ORC4_chr2:147972739-147975975:-	23.5208	36.3503	20.5057	15.2195	20.4629	24.8604	12.8853	4.43144	28.2348	5.90132	8.77451	10.3914	15.7334	7.23925	6.33794	4.33528	9.73792	7.97086	16.1374	5.22588	7.96963	9.47118	3.75998	9.58607	8.51603	7.84923	7.27487	13.0534	10.4293	28.4773	13.1117	5.60738	8.10891	8.02526	6.82119	7.17644	15.7268	23.3617	10.7576	14.9911	8.37225	11.3771	6.65593	11.9231
26.8952	-0.983083	0.266446	0.000104212	0.000431894	ZCCHC7_chr9:37126312-37147445:+	42.7651	51.3181	55.9962	40.9756	21.5399	51.3781	62.2787	38.4059	53.646	16.3926	16.8741	9.59208	20.0243	5.30879	23.2391	24.5666	50.8536	18.5987	25.8199	21.4261	40.7337	28.4135	5.63997	22.3675	12.7741	28.7805	27.2808	24.7327	13.4091	4.06818	13.1117	16.8221	9.7307	21.0663	6.82119	20.2245	42.8913	45.9179	7.17171	19.4884	38.5123	21.7198	20.7998	50.4439
18.2314	-0.989578	0.257165	4.85296e-05	0.000220696	Novel_chr14:39276934-39279537:+	29.9355	25.659	23.6604	5.85366	12.9239	41.434	33.2869	82.7203	28.2348	14.4255	10.7994	9.59208	8.58183	15.4437	12.6759	13.0058	14.6069	37.1973	18.7194	19.3357	14.1682	14.8833	12.2199	14.3791	7.90775	11.3378	9.09359	19.2366	11.9192	8.13636	9.8338	18.6913	6.48713	10.0316	18.1899	11.7433	10.008	13.6948	14.3434	14.2415	17.5817	20.1684	20.3838	11.006
7.17449	-1.01253	0.311499	0.000464472	0.00153133	PPP6R3_chr11:68551121-68564432:+	12.8295	19.2443	3.9434	16.3902	15.0779	19.8883	4.29508	0	21.1761	5.90132	8.09955	7.19406	5.72122	5.7914	4.22529	8.67056	3.78697	10.6278	4.51848	7.83882	5.31309	5.4121	5.63997	7.98839	6.69117	11.3378	10.003	4.80914	0	8.13636	0	7.47651	4.86535	2.00632	4.54746	3.91442	15.7268	4.83346	3.58586	2.99821	3.3489	9.3085	5.40795	3.66865
8.81692	-1.01767	0.318507	0.000536516	0.00175411	DHX16_chr6:30670410-30671274:-	18.1752	9.62214	10.2528	12.878	6.46197	0	18.2541	51.7002	13.4115	5.90132	6.74962	10.3914	8.58183	5.30879	8.45058	7.94801	5.95095	7.97086	6.45497	4.1807	3.54206	1.35303	11.2799	1.59768	12.1658	4.36068	14.5497	5.49616	10.4293	4.06818	8.74116	9.34564	9.7307	10.0316	0	3.91442	4.28913	4.02789	12.5505	2.99821	5.02335	12.9285	4.15996	13.7574
17.0577	-1.06275	0.363175	0.00138994	0.00397076	DEF6_chr6:35312302-35312772:+	58.802	16.0369	43.3774	28.0976	16.1549	0	24.6967	73.8574	21.8819	19.0154	12.1493	12.7894	17.1637	13.5133	11.6196	23.1215	9.73792	10.6278	12.2644	5.74847	15.9393	25.7075	16.9199	6.92327	21.2901	19.187	20.9153	17.8625	5.9596	4.06818	5.46322	5.60738	0	11.0347	9.09493	12.3957	8.57826	14.5004	0	9.7442	1.67445	18.0999	7.48793	7.3373
101.27	-1.07038	0.164409	3.06537e-11	1.28855e-09	YY1AP1_chr1:155676548-155679512:-	187.097	114.397	108.049	179.122	157.241	265.177	138.516	267.364	187.055	59.0132	99.2195	55.9538	64.3637	62.7402	80.2805	67.9194	88.7233	66.4238	135.554	61.1428	138.14	102.83	52.6397	93.1979	76.036	66.2824	105.486	74.8852	87.9041	38.6477	110.357	114.017	50.2753	87.2747	63.6645	57.4115	68.6261	91.8358	84.2676	92.1951	87.0714	72.9166	62.8154	94.4677
19.6161	-1.10256	0.277199	2.59192e-05	0.000133802	KPNA5_chr6:116698704-116705160:+	12.8295	18.1752	34.7019	30.439	32.3098	127.617	16.1066	20.6801	36.7052	32.1294	15.5241	4.79604	7.15152	27.0265	14.7885	12.2833	23.2628	7.97086	22.5924	16.7228	22.1379	11.5007	10.3399	25.0303	7.29946	21.8034	18.1872	16.4885	16.3889	10.1704	9.8338	13.0839	8.10891	13.0411	15.9161	21.5293	22.8754	26.5841	3.58586	14.2415	20.0934	25.857	17.4718	5.50298
9.91588	-1.10988	0.23903	1.18473e-06	1.10669e-05	MALT1_chr18:58696366-58700591:+	27.7973	14.9678	15.7736	16.3902	18.3089	19.8883	11.8115	22.1572	15.5291	8.52413	6.07466	5.59538	4.29091	5.30879	5.28161	7.94801	10.8199	10.6278	6.45497	6.27105	5.31309	6.08862	4.69997	6.92327	10.9492	12.2099	10.003	20.6106	5.9596	8.13636	8.74116	13.0839	11.3525	12.0379	0	5.21923	2.85942	20.1394	8.96464	8.99464	3.3489	7.23995	7.07193	5.50298
32.2774	-1.1291	0.27314	1.43888e-05	8.22116e-05	ITGAL_chr16:30483827-30484263:+	90.8758	38.4886	44.9547	57.3658	54.9267	16.5736	40.8033	137.375	59.9989	31.4737	24.2986	12.7894	11.4424	26.0613	32.746	38.295	32.4597	7.97086	42.6028	54.3491	14.1682	29.7666	27.2598	26.628	19.4652	18.3149	26.3714	28.8548	2.9798	12.2045	8.74116	28.0369	27.5703	13.0411	9.09493	23.4865	10.008	38.6677	16.1364	44.9732	19.2562	25.3398	54.9115	27.5149
8.87748	-1.13303	0.302547	6.64513e-05	0.000286495	Novel_chr18:57731414-57732023:+	5.34563	20.3134	14.1962	32.7805	17.2319	8.28679	28.9918	17.7258	7.76456	3.27851	8.09955	3.19736	12.8727	6.75664	5.28161	8.67056	15.1479	7.97086	14.2009	10.4518	3.54206	7.44164	6.57996	12.2489	4.86631	9.59351	7.27487	17.1755	5.9596	4.06818	0	0	11.3525	6.01895	0	5.21923	8.57826	12.0837	0	3.74777	5.02335	9.3085	9.15191	7.3373
41.868	-1.13601	0.180836	1.26918e-10	4.81879e-09	CCSER2_chr10:84417771-84425893:+	116.535	39.5577	57.5736	87.8048	45.2338	62.9796	68.7214	144.761	68.4693	32.7851	20.9238	43.9637	24.3152	30.8875	43.3092	40.4626	35.7057	23.9126	23.8834	32.923	15.9393	38.5612	61.0997	29.2908	32.2393	36.6298	36.3744	46.0303	20.8586	28.4773	41.5205	29.906	34.0574	31.0979	11.3687	42.4062	34.313	38.6677	32.2727	32.9804	30.9773	57.9196	37.0236	27.5149
113.339	-1.14876	0.368613	0.000698408	0.00222771	GUSBP1_chr5:21491321-21497196:+	39.5577	69.4932	82.8113	574.829	290.789	263.52	79.4591	110.786	429.168	34.0965	49.9472	133.49	72.9455	42.9529	25.3517	93.9311	31.9187	215.213	81.3326	45.9877	141.682	250.986	34.7798	144.856	69.9531	50.5839	40.9212	70.763	263.712	79.3295	29.5014	130.839	19.4614	17.0537	59.117	29.3582	180.143	145.004	23.3081	104.938	60.2802	24.8227	54.0795	157.752
16.7186	-1.1715	0.233348	1.80282e-07	2.35768e-06	Novel_chr10:32565558-32584304:+	26.7282	49.1798	26.8151	25.7561	34.4638	11.6015	22.5492	54.6545	26.823	11.1469	11.4744	3.9967	20.0243	9.65234	5.28161	10.8382	15.6889	13.2848	11.6189	16.7228	18.5958	12.8537	8.45995	19.7047	3.64973	20.9313	11.8217	17.1755	13.4091	10.1704	15.297	9.34564	19.4614	15.0474	13.6424	9.13365	22.8754	24.9729	8.96464	11.9929	15.9073	21.7198	6.65593	5.50298
8.4544	-1.18254	0.276187	7.12871e-06	4.76732e-05	PRDM2_chr1:13715541-13749487:+	16.0369	24.5899	20.5057	23.4146	7.53896	0	13.959	17.7258	21.1761	6.55702	8.77451	2.39802	8.58183	3.37832	6.33794	3.61273	8.65593	5.31391	4.51848	11.4969	7.08412	7.44164	11.2799	12.2489	5.47459	11.3378	3.63744	7.55722	4.4697	8.13636	2.18529	0	3.24357	2.00632	4.54746	9.78606	15.7268	6.44462	0	7.49554	10.0467	7.23995	10.3999	7.3373
20.9012	-1.18929	0.281879	7.75307e-06	5.01394e-05	Novel_chrX:2211489-2221229:-	53.4563	12.8295	31.5472	56.1951	11.8469	74.5812	11.8115	84.1975	18.3526	10.4912	16.1991	5.59538	32.897	13.9959	19.0138	39.0175	14.6069	13.2848	13.5554	14.1099	10.6262	10.1477	21.6199	12.7814	8.51603	17.4427	13.6404	13.7404	16.3889	20.3409	9.8338	31.7752	43.7881	18.0568	4.54746	9.78606	22.8754	10.4725	10.7576	11.9929	10.0467	6.20567	17.8878	15.5918
30.313	-1.20547	0.263754	1.82443e-06	1.57894e-05	ATM_chr11:108227595-108229323:+	47.0416	80.1845	49.6868	39.8049	49.5417	84.5253	48.3197	64.9945	62.1165	28.8509	30.3733	7.19406	14.303	16.8916	19.0138	33.9597	36.2467	7.97086	29.0473	30.3101	33.6496	25.7075	13.1599	28.2256	13.3823	33.1412	34.5557	49.4654	5.9596	20.3409	16.3897	7.47651	14.596	22.0695	9.09493	17.6149	31.4536	70.8908	0	23.9857	25.1167	39.8197	19.5518	41.2723
35.79	-1.27557	0.225382	5.44494e-09	1.12433e-07	RAB11FIP1_chr8:37877109-37877551:-	109.051	49.1798	64.6717	104.195	34.4638	64.637	86.9755	75.3346	47.2932	31.4737	27.6735	13.5888	24.3152	35.231	16.9012	40.4626	44.9026	13.2848	27.7564	32.923	24.7944	32.4726	22.5599	25.5628	34.0641	24.4198	53.6522	39.1601	4.4697	12.2045	14.2044	22.4295	14.596	35.1105	9.09493	16.3101	27.1645	29.0008	8.96464	34.4795	34.3262	43.9568	44.5116	27.5149
12.475	-1.27932	0.260593	2.37898e-07	2.94743e-06	HIBADH_chr7:27629371-27649633:-	18.1752	16.0369	23.6604	22.2439	7.53896	34.8045	18.2541	56.1316	21.1761	9.83554	7.42459	3.19736	15.7334	5.30879	4.22529	10.8382	14.6069	13.2848	13.5554	6.27105	7.96963	4.05908	6.57996	5.32559	3.64973	10.4656	4.5468	13.0534	16.3889	14.2386	5.46322	18.6913	9.7307	9.02842	15.9161	4.56683	4.28913	11.2781	16.1364	6.74598	8.37225	16.0313	11.6479	5.50298
50.1324	-1.30822	0.236778	1.10775e-08	2.03937e-07	ZCCHC7_chr9:37126312-37126942:+	67.355	85.5301	96.2189	51.5122	34.4638	132.589	92.3443	189.075	143.997	28.1952	25.6486	19.1842	50.0607	11.5828	40.1403	26.0117	53.5586	29.2265	52.2852	36.0586	48.7033	35.8552	35.7198	26.628	62.6537	45.3511	30.9182	63.2058	38.7374	30.5113	21.8529	35.5134	19.4614	32.1011	29.5585	24.1389	38.6022	60.4183	32.2727	14.2415	46.8846	33.614	32.8637	78.876
15.104	-1.32876	0.220299	4.1787e-10	1.26111e-08	PRDM2_chr1:13731000-13742157:+	24.5899	21.3825	37.0679	29.2683	26.9249	66.2944	19.3279	17.7258	27.5289	6.55702	4.72474	11.1908	11.4424	5.30879	16.9012	10.8382	8.65593	18.5987	10.9734	9.40658	11.5117	12.1772	15.0399	13.314	7.29946	6.9771	14.5497	17.8625	14.899	16.2727	5.46322	11.2148	3.24357	16.0505	9.09493	8.48125	14.2971	24.9729	14.3434	6.74598	15.9073	17.0656	9.9839	15.5918
14.4504	-1.66013	0.244655	2.18039e-12	1.42573e-10	PRDM2_chr1:13731000-13749487:+	32.0738	25.659	37.8566	43.3171	10.7699	39.7766	25.7705	50.223	26.823	11.1469	8.77451	6.39472	10.0121	6.27402	12.6759	5.78037	11.3609	7.97086	8.39146	6.79364	4.42757	9.47118	11.2799	6.92327	2.43315	11.3378	9.09359	10.3053	8.9394	0	4.37058	16.8221	11.3525	8.02526	9.09493	4.56683	18.5862	12.8892	16.1364	3.74777	15.07	8.79137	12.0639	22.9291
16.348	-1.77219	0.386172	1.11124e-06	1.05478e-05	OXNAD1_chr3:16301626-16302748:+	38.4886	40.6268	22.8717	62.0488	19.3859	0	24.6967	94.5375	59.293	11.1469	5.3997	1.59868	12.8727	9.65234	22.1828	13.0058	14.0659	15.9417	7.10046	8.88399	10.6262	21.6484	4.69997	7.45583	1.82486	9.59351	26.3714	15.8015	0	6.10227	2.18529	5.60738	6.48713	14.0442	6.82119	7.17644	15.7268	45.1123	0	4.49732	7.53502	13.4456	9.15191	23.8462
25.6708	-1.80325	0.312131	1.96674e-09	4.86437e-08	RCAN3_chr1:24514314-24514567:+	82.3228	59.8711	54.4189	85.4634	10.7699	26.5177	55.8361	107.832	83.2925	14.4255	10.1244	8.79274	8.58183	20.2699	13.7322	15.1735	27.0498	10.6278	14.2009	9.92917	7.96963	23.0014	14.0999	15.9768	13.9906	19.187	16.3685	30.9159	8.9394	8.13636	2.18529	5.60738	9.7307	35.1105	0	10.4385	22.8754	45.1123	8.96464	11.2433	7.53502	32.5798	11.6479	20.1776
[truncated: 3 more columns]
