# Supplementary material for: CircZBTB46, a promising therapeutic target in crizotinib resistant ALK-positive T lymphomas
Source: Leukemia. 2026 Jun 26;40(8):1735–47. doi: 10.1038/s41375-026-03018-w (PMC13421333; doi:10.1038/s41375-026-03018-w)
Supplement: Supplementary file 4 — Supplemental_Table S4 [file 41375_2026_3018_MOESM4_ESM.xlsx]

## Sheet: resultsshrinkage_Za_vs_CTL
	baseMean	log2FoldChange	lfcSE	pvalue	padj	MTK.siCTL.1	MTK.siCTL.2	MTK.siCTL.3	MTK.siZa1.1	MTK.siZa1.2	MTK.siZa1.3	MTK.siZa2.1	MTK.siZa2.2	MTK.siZa2.3
KIAA1217	2034.92	0.425464	0.109384	3.54798e-06	0.0118574	1436.28	1699.53	1711.47	2320.64	2415.97	2514.19	2108.98	2005.6	2101.66
C5orf24	1529.05	-0.376634	0.074915	2.18663e-08	9.74363e-05	1850.4	1832.45	1799.31	1472.13	1390.33	1397.52	1381.39	1373.8	1264.14
PIP5K1C	1515.81	-0.501649	0.0875231	5.1756e-10	3.45937e-06	2069.51	1868.06	1779.89	1219.02	1326.23	1281.81	1281.1	1399.58	1417.13
ZBTB46	6891.61	-0.578137	0.060836	1.07925e-22	1.44274e-18	8628.63	8818.08	9192.56	5563.74	6009.18	5961.93	5777.23	6145.74	5927.41
DHRS9	93.9983	-0.655667	0.182856	1.29027e-05	0.0344966	135.849	125.803	123.899	69.3753	75.3638	83.1322	90.831	69.1587	72.5726
