# Supplementary material for: CircZBTB46, a promising therapeutic target in crizotinib resistant ALK-positive T lymphomas
Source: Leukemia. 2026 Jun 26;40(8):1735–47. doi: 10.1038/s41375-026-03018-w (PMC13421333; doi:10.1038/s41375-026-03018-w)
Supplement: Supplementary file 5 — Supplemental_Table S5 [file 41375_2026_3018_MOESM5_ESM.xlsx]

## Sheet: Supplemental_Table S5_raw_count
gene_name	CTL1	CTL2	CTL3	CTL4	circ1	circ2	circ3	circ4	input1	input2	input3	input4	total_read_count
hsa-let-7a-5p	8332	12504	25849	25739	15304	7566	18518	20552	14081	19603	4575	8593	199649
hsa-let-7a-3p	0	0	0	0	0	0	0	0	7	19	16	23	65
hsa-let-7a-2-3p	0	0	0	0	0	0	0	0	0	0	0	0	0
hsa-let-7b-5p	404	340	571	651	901	261	425	661	168	252	49	149	5641
hsa-let-7b-3p	0	0	0	2	0	0	0	0	0	2	1	1	6
hsa-let-7c-5p	131	247	269	229	47	179	255	170	30	28	12	27	1791
hsa-let-7c-3p	0	0	0	0	0	0	0	0	0	0	0	0	0
hsa-let-7d-5p	737	711	1246	1228	1016	419	893	931	2042	2881	587	1180	15134
hsa-let-7d-3p	2	3	2	9	3	4	6	7	35	75	60	101	307
hsa-let-7e-5p	3	5	10	6	8	1	7	5	1	0	0	0	49
hsa-let-7e-3p	0	0	0	0	0	0	0	0	0	0	0	0	0
hsa-let-7f-5p	19359	25148	45342	44070	43213	13441	27411	38380	82988	146259	46789	75252	688546
hsa-let-7f-1-3p	0	0	0	0	0	0	1	0	3	15	16	11	46
hsa-let-7f-2-3p	0	0	0	0	0	0	0	0	1	4	12	9	26
hsa-miR-15a-5p	2	0	1	0	2	0	0	0	62	184	160	200	620
hsa-miR-15a-3p	0	0	0	0	0	0	0	0	2	2	3	0	7
hsa-miR-16-5p	707	521	508	576	1624	198	204	737	16058	36118	14341	27734	100193
hsa-miR-16-1-3p	0	0	0	0	0	0	0	0	0	0	1	4	5
hsa-miR-17-5p	113	133	50	138	160	45	25	64	589	2415	2762	4148	12555
hsa-miR-17-3p	0	0	0	0	0	0	0	0	15	24	6	17	62
hsa-miR-18a-5p	3	14	15	4	10	0	0	1	121	306	310	472	1261
hsa-miR-18a-3p	0	0	0	0	0	0	0	0	0	0	0	1	1
hsa-miR-19a-5p	0	0	0	0	0	0	0	0	0	0	0	0	0
hsa-miR-19a-3p	0	0	0	0	2	0	0	0	18	152	325	403	900
hsa-miR-19b-1-5p	0	0	0	0	0	0	0	0	0	2	0	3	5
hsa-miR-19b-3p	6	2	0	0	7	0	0	0	196	829	1140	1686	3869
hsa-miR-19b-2-5p	0	0	0	0	0	0	0	0	0	0	0	0	0
hsa-miR-20a-5p	12	6	0	8	19	0	2	14	595	1652	1047	1653	5053
hsa-miR-20a-3p	0	0	0	0	0	0	0	0	6	6	11	10	33
hsa-miR-21-5p	23	48	5	21	33	5	4	17	1521	5012	4140	9097	19952
hsa-miR-21-3p	0	0	0	1	0	0	0	0	33	67	75	75	251
hsa-miR-22-5p	0	0	0	0	0	0	0	0	0	2	0	4	6
hsa-miR-22-3p	2	9	2	2	557	637	250	183	15	30	11	20	1718
hsa-miR-23a-5p	1	0	0	0	0	0	0	0	0	6	2	5	14
hsa-miR-23a-3p	75	92	46	136	136	28	18	92	206	606	229	515	2218
hsa-miR-24-1-5p	0	0	0	0	0	0	0	0	0	2	0	0	2
hsa-miR-24-3p	142	145	45	121	206	30	17	80	336	892	548	991	3686
hsa-miR-24-2-5p	0	0	0	0	0	0	0	0	0	0	2	1	3
hsa-miR-25-5p	1	3	3	0	5	0	1	0	0	3	0	0	16
hsa-miR-25-3p	10	37	2	14	144	36	54	29	314	944	478	700	2789
hsa-miR-26a-5p	98	72	96	122	155	45	75	140	446	1053	297	559	3509
hsa-miR-26a-1-3p	0	0	0	0	0	0	0	0	0	0	0	0	0
hsa-miR-26b-5p	8	3	5	3	6	1	1	3	35	98	45	112	351
hsa-miR-26b-3p	0	0	0	0	0	0	0	0	0	1	3	4	8
hsa-miR-27a-5p	0	0	0	0	0	0	3	0	14	19	3	15	58
hsa-miR-27a-3p	41	41	16	27	71	3	4	16	1043	2459	2748	3746	10254
hsa-miR-28-5p	7	0	2	4	0	0	0	1	7	8	7	9	45
hsa-miR-28-3p	12	40	60	138	81	11	37	157	346	685	282	451	2490
hsa-miR-29a-5p	0	0	0	0	0	0	0	0	0	0	1	0	1
hsa-miR-29a-3p	5	12	12	4	40	11	2	4	1511	2575	1302	2030	7539
hsa-miR-30a-5p	0	0	0	0	1	0	0	0	0	4	0	3	8
hsa-miR-30a-3p	0	0	0	1	0	0	4	2	2	4	6	3	25
hsa-miR-31-5p	2	0	6	0	0	0	0	0	4	0	0	1	13
hsa-miR-31-3p	0	0	0	0	0	0	0	0	0	0	0	0	0
hsa-miR-32-5p	0	0	0	0	0	0	0	0	1	6	11	17	35
hsa-miR-32-3p	0	3	9	10	1	0	2	6	147	385	308	560	1480
hsa-miR-33a-5p	0	0	0	0	0	0	0	0	1	3	14	18	36
hsa-miR-33a-3p	0	0	0	0	0	0	0	0	1	11	5	12	29
hsa-miR-92a-1-5p	4	10	42	21	7	4	23	13	8	14	7	9	164
hsa-miR-92a-3p	102	190	68	150	222	137	77	51	115	298	108	186	1853
hsa-miR-92a-2-5p	0	0	0	0	0	0	0	0	0	0	0	0	0
hsa-miR-93-5p	357	550	688	963	1221	260	304	979	7451	14698	5668	9400	44123
hsa-miR-93-3p	0	0	0	0	0	0	0	0	3	2	1	5	11
hsa-miR-95-5p	0	0	0	0	0	0	0	0	0	0	0	0	0
hsa-miR-95-3p	0	0	0	0	2	0	0	5	2	9	4	12	34
hsa-miR-96-5p	0	0	0	0	0	0	0	0	0	3	3	4	10
hsa-miR-96-3p	0	0	0	0	0	0	0	0	0	0	0	1	1
hsa-miR-98-5p	1067	1041	1425	1316	1777	487	682	1094	8673	16373	5364	8484	50712
hsa-miR-98-3p	0	0	0	0	0	5	0	1	4	12	12	16	50
hsa-miR-99a-5p	0	0	0	0	0	0	0	0	0	1	0	0	1
hsa-miR-99a-3p	0	0	0	0	0	0	0	0	0	0	0	0	0
hsa-miR-100-5p	0	0	0	0	0	0	0	0	0	0	0	0	0
hsa-miR-100-3p	0	0	0	0	0	0	0	0	0	0	0	0	0
hsa-miR-101-5p	0	0	0	0	0	0	0	0	0	1	5	1	7
hsa-miR-101-3p	0	0	0	0	0	0	0	0	2	15	13	45	75
hsa-miR-29b-1-5p	3	0	2	0	0	0	0	0	2	3	1	4	15
hsa-miR-29b-3p	11	0	5	5	10	0	2	7	241	432	616	675	2009
hsa-miR-29b-2-5p	0	0	0	0	0	0	0	0	0	1	1	3	5
hsa-miR-103a-2-5p	0	0	0	0	0	0	0	0	1	0	0	3	4
hsa-miR-103a-3p	17	27	21	28	56	4	5	42	927	1511	561	1051	4278
hsa-miR-103a-1-5p	0	0	0	0	0	0	0	0	0	0	1	1	2
hsa-miR-105-5p	0	0	0	0	0	0	0	0	0	0	0	0	0
hsa-miR-105-3p	0	0	0	0	0	0	0	0	0	0	0	0	0
hsa-miR-106a-5p	8	6	7	8	1	6	3	6	4	9	19	27	238
hsa-miR-106a-3p	0	0	0	0	0	0	0	0	0	0	0	0	0
hsa-miR-107	3	13	1	2	8	0	0	10	164	178	64	100	547
hsa-miR-16-2-3p	0	0	0	0	0	0	0	0	6	32	41	34	119
hsa-miR-192-5p	0	0	0	0	0	0	0	0	9	10	6	10	35
hsa-miR-192-3p	0	0	0	0	0	0	0	0	0	0	0	0	0
hsa-miR-196a-5p	263	352	471	530	305	231	281	404	649	1572	483	771	7146
hsa-miR-196a-1-3p	0	0	0	1	0	0	0	0	1	1	0	1	4
hsa-miR-197-5p	0	5	1	2	3	0	2	3	0	1	0	3	27
hsa-miR-197-3p	16	54	34	79	18	45	27	36	5	19	8	14	355
hsa-miR-198	0	0	0	0	0	0	0	0	0	0	0	0	0
hsa-miR-199a-5p	0	1	0	0	0	0	0	2	0	0	0	3	6
hsa-miR-199a-3p	0	0	0	0	0	0	0	0	0	0	0	0	0
hsa-miR-208a-5p	0	0	0	0	0	0	0	0	0	0	0	0	0
hsa-miR-208a-3p	0	0	0	0	0	0	0	0	0	0	0	0	0
hsa-miR-129-5p	1	0	0	0	0	0	0	0	1	0	1	2	7
hsa-miR-129-1-3p	0	0	0	0	0	0	0	0	0	0	0	0	0
hsa-miR-148a-5p	0	0	0	0	0	0	0	0	0	1	0	1	2
hsa-miR-148a-3p	0	2	0	4	4	0	0	2	60	184	292	608	1193
hsa-miR-30c-5p	11	2	1	0	7	0	0	4	21	102	72	98	341
hsa-miR-30c-2-3p	0	0	0	0	0	0	0	0	0	0	0	0	0
hsa-miR-30d-5p	5	0	3	3	14	0	0	8	111	139	60	99	458
hsa-miR-30d-3p	0	0	0	0	0	0	0	0	6	33	28	44	114
hsa-miR-139-5p	0	0	5	5	7	0	0	5	17	37	10	30	118
hsa-miR-139-3p	0	0	1	0	0	0	2	2	0	1	0	0	6
hsa-miR-147a	0	0	0	0	0	0	0	0	0	0	0	0	0
hsa-miR-7-5p	631	622	510	442	1187	238	274	489	11161	21080	13650	16488	76223
hsa-miR-7-1-3p	0	0	0	0	0	0	0	0	12	24	28	29	95
hsa-miR-7-2-3p	0	0	0	0	0	0	0	0	0	0	0	0	0
hsa-miR-10a-5p	4	0	1	3	15	15	10	8	11	25	5	9	119
hsa-miR-10a-3p	0	0	0	0	0	0	0	0	0	1	0	1	2
hsa-miR-10b-5p	0	0	0	0	0	0	0	0	0	0	0	0	0
hsa-miR-10b-3p	0	0	0	0	0	0	0	0	0	0	0	0	0
hsa-miR-34a-5p	0	0	3	0	2	0	0	0	11	45	31	48	140
hsa-miR-34a-3p	0	0	0	0	0	0	0	0	0	0	2	1	3
hsa-miR-181a-5p	1	0	0	1	1	0	0	1	14	11	1	11	41
hsa-miR-181a-2-3p	0	4	0	2	0	0	0	0	9	21	3	4	45
hsa-miR-181b-5p	0	0	1	1	0	0	0	0	5	8	2	6	25
hsa-miR-181b-3p	0	0	0	0	0	0	0	0	1	8	4	8	21
hsa-miR-181c-5p	0	0	0	0	0	0	0	0	0	0	0	0	0
hsa-miR-181c-3p	0	0	0	0	0	0	0	0	2	1	0	0	3
hsa-miR-182-5p	8	2	0	3	8	6	0	7	55	102	45	78	317
hsa-miR-182-3p	0	0	0	0	0	0	0	0	0	0	0	0	0
hsa-miR-183-5p	0	0	0	0	2	0	1	0	5	8	7	11	34
hsa-miR-183-3p	0	0	0	0	2	0	0	1	4	9	4	2	22
hsa-miR-187-5p	0	0	0	0	0	0	0	0	0	0	0	0	0
hsa-miR-187-3p	0	0	0	0	0	0	0	0	4	2	1	0	7
hsa-miR-196a-3p	0	0	0	0	0	0	0	0	0	0	0	0	0
hsa-miR-199b-5p	0	0	0	0	0	0	0	0	0	1	0	0	1
hsa-miR-199b-3p	0	0	0	0	0	0	0	0	0	0	0	0	0
hsa-miR-203a-5p	0	0	0	0	0	0	0	0	0	0	0	0	0
hsa-miR-203a-3p	6	2	9	2	7	2	0	0	5	60	40	52	198
hsa-miR-204-5p	4	1	0	4	0	2	0	2	2	4	0	2	21
hsa-miR-204-3p	1	3	0	4	0	4	1	0	1	2	0	1	17
hsa-miR-205-5p	3	0	0	0	0	0	2	1	0	0	0	0	6
hsa-miR-205-3p	3	0	0	0	0	0	0	0	0	0	0	0	3
hsa-miR-210-5p	0	0	0	0	0	0	0	0	0	1	0	1	2
hsa-miR-210-3p	15	35	21	17	48	7	4	36	1709	2922	2254	3996	11177
hsa-miR-211-5p	0	0	0	0	0	0	0	0	0	0	0	0	0
hsa-miR-211-3p	0	0	0	0	0	0	0	0	0	0	0	0	0
hsa-miR-212-5p	0	0	0	0	0	0	0	0	0	0	0	0	0
hsa-miR-212-3p	0	0	0	0	0	0	0	0	0	0	0	0	0
hsa-miR-181a-3p	0	0	2	2	0	0	1	1	78	123	38	106	351
hsa-miR-214-5p	0	0	0	0	0	0	0	0	0	0	0	0	0
hsa-miR-214-3p	0	0	0	0	0	0	0	0	0	0	0	0	0
hsa-miR-215-5p	0	0	0	0	0	0	0	0	0	0	0	0	0
hsa-miR-215-3p	0	0	0	0	0	0	0	0	0	0	0	0	0
hsa-miR-216a-5p	0	0	0	0	0	0	0	0	0	0	0	0	0
hsa-miR-216a-3p	0	0	0	0	0	0	0	0	0	0	0	0	0
hsa-miR-217-5p	0	0	0	0	0	0	0	0	0	0	0	0	0
hsa-miR-217-3p	0	0	0	0	0	0	0	0	0	0	0	0	0
hsa-miR-218-5p	0	0	0	0	0	0	0	0	0	0	0	0	0
hsa-miR-218-1-3p	0	0	0	0	0	0	0	0	0	0	0	0	0
hsa-miR-218-2-3p	0	0	0	0	0	0	0	0	0	0	0	0	0
hsa-miR-219a-5p	0	0	0	0	0	0	0	0	0	0	0	0	0
hsa-miR-219a-1-3p	0	0	0	5	2	0	5	5	3	6	4	4	34
hsa-miR-221-5p	0	0	0	0	0	0	0	0	0	2	0	1	3
hsa-miR-221-3p	1	4	1	4	10	0	0	0	101	178	69	93	481
hsa-miR-222-5p	7	0	5	8	316	71	71	45	96	103	27	74	851
hsa-miR-222-3p	1	0	0	1	1	0	0	1	2	8	6	1	21
hsa-miR-223-5p	0	0	0	0	0	0	0	0	2	0	1	1	4
hsa-miR-223-3p	12	0	0	0	5	0	0	2	0	5	5	10	41
hsa-miR-224-5p	0	0	0	0	0	0	0	0	0	0	0	0	0
hsa-miR-224-3p	0	0	0	0	0	0	0	0	0	0	0	0	0
hsa-miR-200b-5p	0	0	0	0	0	0	0	0	0	0	0	0	0
hsa-miR-200b-3p	0	0	0	0	0	0	0	0	0	0	0	0	0
hsa-let-7g-5p	1501	1803	2567	2596	3964	764	1042	2334	22222	37262	11126	19910	119604
hsa-let-7g-3p	0	0	0	0	0	0	0	0	2	1	2	1	6
hsa-let-7i-5p	1892	1811	2865	2159	3721	758	1617	1872	12251	15380	5791	8407	61634
hsa-let-7i-3p	0	0	0	0	0	0	0	0	2	12	13	14	41
hsa-miR-1-3p	19	0	0	1	0	0	0	0	2	7	5	6	42
hsa-miR-15b-5p	25	59	31	63	65	7	21	43	510	1305	418	860	3465
hsa-miR-15b-3p	0	1	0	0	8	0	0	6	39	148	110	140	454
hsa-miR-23b-5p	0	0	0	0	0	0	0	0	0	0	1	0	1
hsa-miR-23b-3p	15	24	13	21	23	6	7	11	31	74	33	75	512
hsa-miR-27b-5p	0	0	0	0	0	0	0	0	3	3	0	1	7
hsa-miR-27b-3p	0	4	2	7	12	0	0	5	83	261	262	385	1047
hsa-miR-30b-5p	13	13	9	23	48	0	4	22	330	1368	1007	1629	4511
hsa-miR-30b-3p	11	20	29	53	20	31	21	37	56	147	86	121	677
hsa-miR-122-5p	54	17	40	10	170	4	16	41	4	38	11	15	432
hsa-miR-122-3p	0	0	0	0	0	0	0	0	0	0	0	0	0
hsa-miR-124-5p	0	0	0	0	0	0	0	0	2	2	2	2	8
hsa-miR-124-3p	0	0	0	0	0	0	0	0	2	0	0	0	2
hsa-miR-125b-5p	0	0	0	0	0	0	0	0	0	0	0	0	0
hsa-miR-125b-1-3p	0	0	0	0	0	0	0	0	0	0	0	0	0
hsa-miR-128-1-5p	0	0	0	0	0	0	0	2	1	2	0	1	6
hsa-miR-128-3p	0	6	3	4	1	0	3	1	91	229	103	206	648
hsa-miR-130a-5p	0	0	0	0	0	0	0	0	0	0	0	0	0
hsa-miR-130a-3p	4	0	0	0	6	0	4	0	0	0	1	0	15
hsa-miR-132-5p	0	0	0	0	0	0	0	0	0	0	0	1	1
hsa-miR-132-3p	0	0	0	0	2	0	0	0	0	3	2	5	12
hsa-miR-133a-5p	0	0	0	0	0	0	0	0	0	0	0	0	0
hsa-miR-133a-3p	0	0	0	0	0	0	0	0	0	0	0	0	0
hsa-miR-135a-5p	0	0	0	0	0	0	0	0	0	0	0	0	0
hsa-miR-135a-3p	0	0	0	0	0	0	0	0	0	0	0	0	0
hsa-miR-135a-2-3p	0	0	0	0	0	0	0	3	0	0	0	0	3
hsa-miR-137-5p	0	0	0	0	0	0	0	0	0	0	0	0	0
hsa-miR-137-3p	0	0	0	0	0	0	0	0	1	5	2	3	11
hsa-miR-138-5p	0	0	0	0	0	0	0	0	0	0	0	0	0
hsa-miR-138-2-3p	0	0	0	0	0	0	0	0	0	0	0	0	0
hsa-miR-140-5p	0	1	0	0	1	0	1	0	7	21	30	56	121
hsa-miR-140-3p	0	0	0	0	0	0	0	0	2	2	1	3	8
hsa-miR-141-5p	0	0	0	0	0	0	0	0	0	1	0	0	1
hsa-miR-141-3p	0	0	0	1	0	0	0	0	2	8	5	4	20
hsa-miR-142-5p	2	0	0	4	14	0	0	2	874	3208	6813	9252	20171
hsa-miR-142-3p	15	18	2	19	21	6	4	8	753	2439	3649	6073	13157
hsa-miR-143-5p	0	0	0	0	0	0	0	0	0	0	0	0	0
hsa-miR-143-3p	4	18	4	0	0	0	0	1	6	5	0	6	44
hsa-miR-144-5p	0	0	0	0	0	0	0	0	0	0	0	0	0
hsa-miR-144-3p	0	0	0	0	5	0	0	3	0	0	0	0	8
hsa-miR-145-5p	0	0	0	0	0	0	0	0	0	0	0	0	0
hsa-miR-145-3p	0	0	0	0	0	0	0	0	0	0	0	0	0
hsa-miR-152-5p	0	0	0	0	0	0	0	0	0	0	0	0	0
hsa-miR-152-3p	0	0	0	0	0	0	0	0	2	3	4	3	12
hsa-miR-153-3p	0	0	0	0	0	0	0	0	0	0	0	0	0
hsa-miR-153-5p	0	0	0	0	0	0	0	0	0	0	0	0	0
hsa-miR-191-5p	758	814	1464	2274	2329	422	717	1865	5981	10162	3668	6685	41238
hsa-miR-191-3p	0	0	0	4	0	0	2	2	24	39	27	27	126
hsa-miR-9-5p	0	14	2	1	2	0	2	1	297	740	479	897	2439
hsa-miR-9-3p	0	0	0	0	2	0	0	0	18	47	27	50	149
hsa-miR-125a-5p	0	0	0	0	0	0	0	0	0	0	0	0	0
hsa-miR-125a-3p	0	0	0	0	4	0	0	0	0	0	0	0	4
hsa-miR-125b-2-3p	0	0	0	0	0	0	0	0	0	0	0	0	0
hsa-miR-126-5p	11	3	0	1	17	0	1	1	2	11	5	14	69
hsa-miR-126-3p	62	9	6	3	178	11	5	51	3	14	7	18	374
hsa-miR-127-5p	0	0	0	0	0	0	0	0	1	0	0	0	1
hsa-miR-127-3p	0	0	0	0	0	0	0	0	0	0	0	0	0
hsa-miR-129-2-3p	0	0	0	0	0	0	0	0	0	0	0	0	0
hsa-miR-134-5p	0	0	0	0	0	0	0	0	0	0	0	1	1
hsa-miR-134-3p	0	0	0	0	0	0	0	0	0	0	0	0	0
hsa-miR-136-5p	0	0	0	0	0	0	0	0	0	0	0	0	0
hsa-miR-136-3p	0	0	0	0	0	0	0	0	0	0	0	0	0
hsa-miR-138-1-3p	0	0	0	0	0	0	0	0	0	0	0	0	0
hsa-miR-146a-5p	5	3	3	13	16	6	0	6	22	52	30	52	218
hsa-miR-146a-3p	0	0	0	0	0	0	0	0	0	1	1	0	2
hsa-miR-149-5p	0	0	0	0	0	0	0	0	1	1	0	2	4
hsa-miR-149-3p	0	0	0	0	0	0	0	0	0	0	0	0	0
hsa-miR-150-5p	3	5	9	12	14	0	3	1	7	12	4	6	77
hsa-miR-150-3p	0	0	0	0	0	0	0	0	0	1	0	1	2
hsa-miR-154-5p	0	0	0	0	0	0	0	0	0	0	0	0	0
hsa-miR-154-3p	0	0	0	0	0	0	0	0	0	0	0	0	0
hsa-miR-184	2	0	1	7	1	2	0	0	0	0	0	1	14
hsa-miR-185-5p	71	98	79	95	142	50	56	120	258	433	161	287	1878
hsa-miR-185-3p	0	2	0	0	0	0	0	0	0	0	0	0	2
hsa-miR-186-5p	0	0	0	0	0	0	0	0	20	74	62	63	219
hsa-miR-186-3p	0	0	0	0	0	0	0	0	0	0	0	0	0
hsa-miR-188-5p	0	0	0	0	0	0	0	0	2	3	2	5	12
hsa-miR-188-3p	0	0	0	0	0	0	0	0	0	0	0	2	2
hsa-miR-190a-5p	0	0	0	0	0	0	0	0	0	0	0	0	0
hsa-miR-190a-3p	0	0	0	0	0	0	0	0	0	0	0	0	0
hsa-miR-193a-5p	0	0	0	0	0	0	9	0	0	0	0	2	11
hsa-miR-193a-3p	0	0	0	0	0	0	0	0	0	0	0	0	0
hsa-miR-194-5p	0	0	0	0	2	0	0	1	3	8	5	15	34
hsa-miR-195-5p	0	0	0	0	0	0	0	0	1	0	0	0	1
hsa-miR-195-3p	0	0	0	0	0	0	0	0	0	0	0	1	1
hsa-miR-206	4	0	0	7	0	6	3	11	2	2	2	3	45
hsa-miR-320a-5p	0	0	0	0	0	0	0	0	0	0	0	0	0
hsa-miR-320a-3p	196	381	455	395	269	304	427	402	125	281	132	217	4178
hsa-miR-200c-5p	0	0	0	0	0	0	0	0	0	0	0	0	0
hsa-miR-200c-3p	4	4	3	1	0	0	0	3	10	22	7	16	75
hsa-miR-1-5p	0	0	0	0	0	0	0	0	0	0	0	0	0
hsa-miR-155-5p	46	159	15	8	30	23	11	47	0	0	0	3	345
hsa-miR-155-3p	0	0	0	0	0	0	0	0	0	0	0	0	0
hsa-miR-181b-2-3p	0	0	0	0	0	0	0	0	4	23	8	10	46
hsa-miR-128-2-5p	0	0	0	0	0	0	0	0	0	0	0	0	0
hsa-miR-194-3p	0	0	0	0	0	0	0	0	0	0	0	0	0
hsa-miR-106b-5p	2	0	0	2	5	0	0	2	27	105	97	156	396
hsa-miR-106b-3p	0	1	0	0	0	0	2	0	1	4	2	2	12
hsa-miR-29c-5p	0	0	0	0	0	0	2	0	2	5	4	8	21
hsa-miR-29c-3p	2	4	3	1	6	1	2	1	370	926	870	1139	3328
hsa-miR-30c-1-3p	5	16	21	32	13	6	9	28	34	73	44	72	367
hsa-miR-200a-5p	0	0	0	0	0	0	0	0	0	0	0	0	0
hsa-miR-200a-3p	0	0	0	0	0	0	0	0	0	0	0	0	0
hsa-miR-302a-5p	0	0	0	0	0	0	0	0	0	0	0	0	0
hsa-miR-302a-3p	0	0	0	0	0	0	0	0	0	0	0	0	0
hsa-miR-101-2-5p	0	0	0	0	0	0	0	0	0	0	0	2	2
hsa-miR-219a-2-3p	0	0	0	0	0	0	0	0	0	0	0	0	0
hsa-miR-34b-5p	0	0	0	0	0	0	0	0	0	0	0	0	0
hsa-miR-34b-3p	0	0	0	0	0	0	0	0	0	0	0	0	0
hsa-miR-34c-5p	0	0	0	0	0	0	0	0	0	0	0	0	0
hsa-miR-34c-3p	0	0	0	0	0	0	0	0	0	0	0	0	0
hsa-miR-299-5p	0	0	0	0	0	0	0	0	0	0	0	0	0
hsa-miR-299-3p	0	0	0	0	0	0	0	0	0	0	0	0	0
hsa-miR-301a-5p	0	0	0	0	0	0	0	0	2	0	0	0	2
hsa-miR-301a-3p	0	0	0	0	0	0	0	0	18	80	139	314	555
hsa-miR-99b-5p	0	0	0	0	0	0	0	2	0	0	0	0	2
hsa-miR-99b-3p	0	0	0	0	0	0	0	0	0	0	0	0	0
hsa-miR-296-5p	0	0	0	0	0	0	0	0	0	0	0	0	0
hsa-miR-296-3p	0	0	0	0	0	0	0	0	0	0	0	0	0
hsa-miR-130b-5p	0	3	0	0	0	0	0	0	0	1	0	0	4
hsa-miR-130b-3p	70	69	114	104	182	47	30	115	2744	5755	3263	4873	18817
hsa-miR-30e-5p	0	1	1	0	3	7	0	2	62	100	73	159	408
hsa-miR-30e-3p	10	32	43	72	64	10	13	68	431	920	438	725	2960
hsa-miR-26a-2-3p	0	0	0	0	0	0	0	0	4	7	5	10	26
hsa-miR-361-5p	15	38	22	48	54	21	16	48	162	402	183	328	1361
hsa-miR-361-3p	0	0	0	0	0	0	0	0	0	2	0	1	3
hsa-miR-362-5p	0	0	2	0	0	0	0	0	9	7	1	12	32
hsa-miR-362-3p	0	0	0	0	0	0	0	0	0	1	0	0	1
hsa-miR-363-5p	0	0	0	0	0	0	0	0	0	0	0	0	0
hsa-miR-363-3p	0	0	0	0	0	0	0	0	0	0	0	0	0
hsa-miR-365a-5p	0	0	0	0	0	0	0	0	0	0	0	0	0
hsa-miR-365a-3p	0	9	0	0	0	0	0	0	0	0	1	0	10
hsa-miR-365b-5p	0	0	0	0	0	0	0	0	0	0	0	0	0
hsa-miR-365b-3p	0	9	0	0	0	0	0	0	0	0	1	0	10
hsa-miR-302b-5p	0	0	0	0	0	0	0	0	0	0	0	0	0
hsa-miR-302b-3p	0	0	0	0	0	0	0	0	0	0	0	0	0
hsa-miR-302c-5p	0	0	0	0	0	0	0	0	0	0	0	0	0
hsa-miR-302c-3p	0	0	0	0	0	0	0	0	0	0	0	0	0
hsa-miR-302d-5p	0	0	0	0	0	0	0	0	0	0	0	0	0
hsa-miR-302d-3p	0	0	0	0	0	0	0	0	0	0	0	0	0
hsa-miR-367-5p	0	0	0	0	0	0	0	0	0	0	0	0	0
hsa-miR-367-3p	0	0	0	0	0	0	0	0	0	0	0	0	0
hsa-miR-376c-5p	0	0	0	0	0	0	0	0	0	0	0	0	0
hsa-miR-376c-3p	0	0	0	0	0	0	0	0	0	0	0	0	0
hsa-miR-369-5p	0	0	0	0	0	0	0	0	0	0	0	0	0
hsa-miR-369-3p	0	0	0	0	0	0	0	0	0	0	0	0	0
hsa-miR-370-5p	0	0	0	0	0	0	0	0	0	0	0	0	0
hsa-miR-370-3p	0	0	0	0	0	0	0	0	0	0	0	0	0
hsa-miR-371a-5p	0	0	0	0	0	0	0	0	0	0	0	0	0
hsa-miR-371a-3p	0	0	0	0	0	0	0	0	0	0	0	0	0
hsa-miR-372-5p	0	0	0	0	0	0	0	0	0	0	0	0	0
hsa-miR-372-3p	0	0	0	0	0	0	0	0	0	0	0	0	0
hsa-miR-373-5p	0	0	0	0	0	0	0	0	0	0	0	0	0
hsa-miR-373-3p	0	0	0	0	0	0	0	0	0	0	0	0	0
hsa-miR-374a-5p	0	0	0	0	1	0	0	0	95	298	262	467	1123
hsa-miR-374a-3p	0	0	0	0	0	0	0	0	52	223	325	422	1022
hsa-miR-375-5p	0	0	0	0	0	0	0	0	0	0	0	0	0
hsa-miR-375-3p	0	0	0	0	0	0	0	0	0	1	0	0	1
hsa-miR-376a-5p	0	0	0	0	0	0	0	0	0	0	0	0	0
hsa-miR-376a-3p	0	0	0	0	0	0	0	0	0	0	0	0	0
hsa-miR-377-5p	0	0	0	0	0	0	0	0	0	0	0	0	0
hsa-miR-377-3p	0	0	0	0	0	0	0	0	0	0	0	0	0
hsa-miR-378a-5p	0	4	0	0	0	0	0	0	3	13	8	12	40
hsa-miR-378a-3p	1	5	0	1	5	0	1	4	68	90	47	42	269
hsa-miR-379-5p	0	0	0	0	0	0	0	0	0	0	0	0	0
hsa-miR-379-3p	0	0	0	0	0	0	0	0	0	0	0	0	0
hsa-miR-380-5p	0	0	0	0	0	0	0	0	0	0	0	0	0
hsa-miR-380-3p	0	0	0	0	0	0	0	0	0	0	0	0	0
hsa-miR-381-5p	0	0	0	0	0	0	0	0	0	0	0	0	0
hsa-miR-381-3p	0	0	0	0	0	0	0	0	0	0	0	0	0
hsa-miR-382-5p	2	4	0	0	7	0	0	0	0	0	0	0	13
hsa-miR-382-3p	0	0	0	0	0	0	0	0	0	0	0	0	0
hsa-miR-383-5p	0	0	0	0	0	0	0	0	0	0	0	0	0
hsa-miR-383-3p	0	0	0	0	0	0	0	0	0	0	0	0	0
hsa-miR-340-5p	0	0	0	0	6	0	0	1	108	347	314	474	1254
hsa-miR-340-3p	0	0	0	0	0	0	0	0	0	2	0	1	3
hsa-miR-330-5p	0	0	0	0	0	0	0	0	0	0	0	0	0
hsa-miR-330-3p	2	1	1	2	1	0	0	1	5	15	11	12	51
hsa-miR-328-5p	0	0	0	0	0	0	0	0	0	0	0	0	0
hsa-miR-328-3p	3	4	0	2	0	0	0	0	5	4	0	0	22
hsa-miR-342-5p	0	0	0	0	0	0	1	0	0	0	0	0	1
hsa-miR-342-3p	0	8	2	12	2	0	4	8	5	20	5	19	89
hsa-miR-337-5p	0	0	0	0	0	0	0	0	0	0	0	0	0
hsa-miR-337-3p	0	0	0	0	0	0	0	0	0	0	0	0	0
hsa-miR-323a-5p	0	0	0	0	0	0	0	0	0	0	0	0	0
hsa-miR-323a-3p	0	0	0	0	0	0	0	0	0	0	0	0	0
hsa-miR-326	0	0	0	0	0	0	0	0	0	0	0	0	0
hsa-miR-151a-5p	45	22	26	26	96	2	9	41	136	476	227	379	1549
hsa-miR-151a-3p	0	0	0	1	3	0	0	1	4	18	6	10	52
hsa-miR-135b-5p	4	3	0	1	2	0	0	1	22	77	98	135	348
hsa-miR-135b-3p	0	0	0	0	0	0	0	0	1	0	3	3	7
hsa-miR-148b-5p	0	0	0	0	0	0	0	0	0	0	0	0	0
hsa-miR-148b-3p	0	0	1	2	1	0	0	0	13	82	67	88	256
hsa-miR-331-5p	0	0	0	0	0	0	0	0	4	9	6	4	23
hsa-miR-331-3p	0	0	0	0	2	0	0	1	3	12	19	19	56
hsa-miR-324-5p	0	2	1	1	3	0	1	0	7	9	8	16	48
hsa-miR-324-3p	0	0	0	0	0	0	0	0	3	9	7	19	40
hsa-miR-338-5p	0	0	0	0	0	0	0	0	0	0	0	0	0
hsa-miR-338-3p	0	0	0	0	0	0	0	0	0	0	0	0	0
hsa-miR-339-5p	0	0	0	2	7	2	0	0	23	51	29	45	159
hsa-miR-339-3p	0	0	1	11	10	3	2	8	59	86	27	49	263
hsa-miR-335-5p	2	0	0	1	16	0	0	2	0	1	1	1	25
hsa-miR-335-3p	0	0	0	0	0	0	0	0	0	0	0	0	0
hsa-miR-133b	0	0	0	0	0	0	0	0	0	0	0	0	0
hsa-miR-325	0	0	0	0	0	0	0	0	0	0	0	0	0
hsa-miR-345-5p	0	0	0	1	0	0	0	0	5	4	3	2	15
hsa-miR-345-3p	0	0	0	0	0	0	0	0	0	1	0	0	1
hsa-miR-346	0	0	0	0	0	0	0	0	0	0	0	0	0
hsa-miR-384	0	0	0	0	0	0	0	0	0	0	0	0	0
hsa-miR-196b-5p	15	26	26	18	6	14	21	25	2	3	2	3	206
hsa-miR-196b-3p	0	0	0	0	0	0	0	0	0	0	0	0	0
hsa-miR-422a	0	0	0	0	0	0	0	0	0	0	0	0	0
hsa-miR-423-5p	157	215	605	315	207	200	737	264	45	101	53	114	3311
hsa-miR-423-3p	0	1	0	2	6	3	3	3	1	12	6	7	48
hsa-miR-424-5p	1	9	0	0	1	4	0	2	153	388	553	778	1892
hsa-miR-424-3p	0	1	0	1	0	0	0	0	7	18	11	13	51
hsa-miR-425-5p	0	3	0	0	1	0	0	2	4	13	5	12	40
hsa-miR-425-3p	3	2	0	9	1	0	1	0	32	65	25	39	196
hsa-miR-18b-5p	0	0	0	0	0	0	0	0	1	0	0	0	1
hsa-miR-18b-3p	0	0	0	0	0	0	0	0	0	0	0	0	0
hsa-miR-20b-5p	0	9	0	0	7	0	0	0	0	3	1	0	20
hsa-miR-20b-3p	0	0	0	0	0	0	0	0	0	0	0	0	0
hsa-miR-448	0	0	0	0	0	0	0	0	0	0	0	0	0
hsa-miR-429	0	0	0	0	0	0	0	0	0	0	0	0	0
hsa-miR-449a	0	0	0	0	0	0	0	0	1	1	1	3	6
hsa-miR-450a-5p	11	0	1	0	0	0	0	6	22	90	60	156	346
hsa-miR-450a-1-3p	0	0	0	0	0	0	0	0	1	2	2	2	7
hsa-miR-431-5p	0	0	0	0	0	0	0	0	0	0	0	0	0
hsa-miR-431-3p	0	0	0	0	0	0	0	0	0	0	0	0	0
hsa-miR-433-5p	0	0	0	0	0	0	0	0	0	0	0	0	0
hsa-miR-433-3p	0	0	0	0	0	0	0	0	0	0	0	0	0
hsa-miR-329-5p	0	0	0	0	0	0	0	0	0	0	0	0	0
hsa-miR-329-3p	0	0	0	0	0	0	0	0	0	0	0	0	0
hsa-miR-451a	3	0	0	0	10	0	0	0	0	0	0	0	13
hsa-miR-452-5p	0	0	0	0	0	0	0	0	0	0	0	0	0
hsa-miR-452-3p	0	0	0	0	0	0	0	0	0	0	0	0	0
hsa-miR-409-5p	0	0	0	0	0	0	0	0	0	0	0	0	0
hsa-miR-409-3p	0	0	0	0	0	0	0	0	0	0	0	0	0
hsa-miR-412-5p	0	0	0	0	0	0	0	0	0	0	0	0	0
hsa-miR-412-3p	0	0	0	0	0	0	0	0	0	0	0	0	0
hsa-miR-410-5p	0	0	0	0	0	0	0	0	0	0	0	0	0
hsa-miR-410-3p	0	0	0	0	0	0	0	0	0	0	0	0	0
hsa-miR-376b-5p	0	0	0	0	0	0	0	0	0	0	0	0	0
hsa-miR-376b-3p	0	0	0	0	0	0	0	0	0	0	0	0	0
hsa-miR-483-5p	0	0	0	0	0	0	0	0	0	0	0	0	0
hsa-miR-483-3p	0	0	0	0	0	0	0	0	0	0	0	0	0
hsa-miR-484	2	1	0	0	1	0	0	0	3	5	3	1	16
hsa-miR-485-5p	0	0	0	0	0	0	0	0	0	0	0	0	0
hsa-miR-485-3p	0	0	0	0	0	0	0	0	0	0	0	0	0
hsa-miR-486-5p	15	2	5	3	65	5	3	22	1	2	0	1	130
hsa-miR-486-3p	0	0	5	0	2	0	0	0	0	2	0	0	9
hsa-miR-487a-5p	0	0	0	0	0	0	0	0	0	0	0	0	0
hsa-miR-487a-3p	0	0	0	0	0	0	0	0	0	0	0	0	0
hsa-miR-488-5p	0	0	0	0	0	0	0	0	0	0	0	0	0
hsa-miR-488-3p	0	0	0	0	0	0	0	0	0	0	1	2	3
hsa-miR-489-5p	0	0	0	0	0	0	0	0	0	0	0	0	0
hsa-miR-489-3p	0	0	0	0	0	0	0	0	0	0	0	0	0
hsa-miR-490-5p	0	0	0	0	0	0	0	0	0	0	0	0	0
hsa-miR-490-3p	0	0	0	0	0	0	0	0	0	0	0	0	0
hsa-miR-491-5p	0	0	0	0	0	0	0	0	0	0	0	0	0
hsa-miR-491-3p	0	0	0	0	0	0	0	0	1	0	2	0	3
hsa-miR-511-5p	0	0	0	0	0	0	0	0	0	0	1	0	1
hsa-miR-511-3p	0	0	0	0	0	0	0	0	0	0	0	0	0
hsa-miR-146b-5p	2	9	6	0	2	4	0	2	15	45	17	22	129
hsa-miR-146b-3p	0	0	0	0	0	0	0	0	0	0	0	2	2
hsa-miR-202-5p	0	0	0	0	0	0	0	0	0	0	1	2	3
hsa-miR-202-3p	0	0	0	0	0	0	0	0	0	0	0	0	0
hsa-miR-492	0	0	0	0	0	0	0	0	0	0	0	0	0
hsa-miR-493-5p	0	0	0	0	0	0	0	0	0	0	0	0	0
hsa-miR-493-3p	0	0	0	0	0	0	0	0	0	0	0	0	0
hsa-miR-432-5p	2	0	0	0	0	0	1	0	0	0	0	0	3
hsa-miR-432-3p	0	0	0	0	0	0	0	0	0	0	0	0	0
hsa-miR-494-5p	0	0	0	0	0	0	0	0	0	0	0	0	0
hsa-miR-494-3p	0	0	0	0	0	0	0	0	0	0	0	0	0
hsa-miR-495-5p	0	0	0	0	0	0	0	0	0	0	0	0	0
hsa-miR-495-3p	0	0	0	0	0	0	0	0	0	0	0	0	0
hsa-miR-496	0	0	0	0	0	0	0	0	0	0	0	0	0
hsa-miR-193b-5p	0	80	0	2	3	0	0	4	0	0	0	1	90
hsa-miR-193b-3p	0	0	0	0	0	0	0	0	0	0	0	0	0
hsa-miR-497-5p	0	0	0	0	0	0	0	0	0	0	1	0	1
hsa-miR-497-3p	0	0	0	0	0	0	0	0	0	0	0	0	0
hsa-miR-181d-5p	0	0	0	0	0	0	0	0	0	0	0	0	0
hsa-miR-181d-3p	0	0	0	0	0	0	3	0	0	1	0	0	4
hsa-miR-512-5p	0	0	0	0	0	0	0	0	0	0	0	0	0
hsa-miR-512-3p	0	0	0	0	0	0	0	0	0	0	0	0	0
hsa-miR-498-5p	0	0	0	0	0	0	0	0	0	0	0	0	0
hsa-miR-498-3p	0	0	0	0	0	0	0	0	0	0	0	0	0
hsa-miR-520e-5p	0	0	0	0	0	0	0	0	0	0	0	0	0
hsa-miR-520e-3p	0	0	0	0	0	0	0	0	0	0	0	0	0
hsa-miR-515-5p	0	0	0	0	0	0	0	0	0	0	0	0	0
hsa-miR-515-3p	0	0	0	0	0	0	0	0	0	0	0	0	0
hsa-miR-519e-5p	0	0	0	0	0	0	0	0	0	0	1	0	1
hsa-miR-519e-3p	0	0	0	0	0	0	0	0	0	0	0	0	0
hsa-miR-520f-5p	0	0	0	0	0	0	0	0	0	0	0	0	0
hsa-miR-520f-3p	0	0	0	0	0	0	0	0	0	0	0	0	0
hsa-miR-519c-5p	0	0	0	0	0	0	0	0	0	0	0	0	0
hsa-miR-519c-3p	0	0	0	0	0	0	0	0	0	0	0	0	0
hsa-miR-520a-5p	0	0	0	0	0	0	0	0	0	0	0	0	0
hsa-miR-520a-3p	0	0	0	0	0	0	0	0	0	0	0	0	0
hsa-miR-526b-5p	0	0	0	0	0	0	0	0	0	0	0	0	0
hsa-miR-526b-3p	0	0	0	0	0	0	0	0	0	0	0	0	0
hsa-miR-519b-5p	0	0	0	0	0	0	0	0	0	0	0	0	0
hsa-miR-519b-3p	0	0	0	0	0	0	0	0	0	0	0	0	0
hsa-miR-525-5p	0	0	0	0	0	0	0	0	0	0	0	0	0
hsa-miR-525-3p	0	0	0	0	0	0	0	0	0	0	0	0	0
hsa-miR-523-5p	0	0	0	0	0	0	0	0	0	0	0	0	0
hsa-miR-523-3p	0	0	0	0	0	0	0	0	0	0	0	0	0
hsa-miR-518f-5p	0	0	0	0	0	0	0	0	0	0	0	0	0
hsa-miR-518f-3p	0	0	0	0	0	0	0	0	0	0	0	0	0
hsa-miR-520b-5p	0	0	0	0	0	0	0	0	0	0	0	0	0
hsa-miR-520b-3p	0	0	0	0	0	0	0	0	0	0	0	0	0
hsa-miR-518b	0	0	0	0	0	0	0	0	0	0	0	0	0
hsa-miR-526a-5p	0	0	0	0	0	0	0	0	0	0	0	0	0
hsa-miR-526a-3p	0	0	0	0	0	0	0	0	0	0	0	0	0
hsa-miR-520c-5p	0	0	0	0	0	0	0	0	0	0	0	0	0
hsa-miR-520c-3p	0	0	0	0	0	0	0	0	0	0	0	0	0
hsa-miR-518c-5p	0	0	0	0	0	0	0	0	0	2	0	1	3
hsa-miR-518c-3p	0	0	0	0	0	0	0	0	0	0	0	0	0
hsa-miR-524-5p	0	0	0	0	0	0	0	0	0	0	0	0	0
hsa-miR-524-3p	0	0	0	0	0	0	0	0	0	0	0	0	0
hsa-miR-517-5p	0	0	0	0	0	0	0	0	0	0	0	0	0
hsa-miR-517a-3p	0	0	0	0	0	0	0	0	0	0	0	0	0
hsa-miR-519d-5p	0	0	0	0	0	0	0	0	0	0	0	0	0
hsa-miR-519d-3p	0	0	0	0	0	0	0	0	0	0	0	0	0
hsa-miR-521	0	0	0	0	0	0	0	0	0	0	0	0	0
hsa-miR-520d-5p	0	0	0	0	0	0	0	0	1	1	0	1	3
hsa-miR-520d-3p	0	0	0	0	0	0	0	0	0	0	0	0	0
hsa-miR-517b-3p	0	0	0	0	0	0	0	0	0	0	0	0	0
hsa-miR-520g-5p	0	0	0	0	0	0	0	0	0	0	0	0	0
hsa-miR-520g-3p	0	0	0	0	0	0	0	0	0	0	0	0	0
hsa-miR-516b-5p	0	0	0	1	0	0	0	0	0	0	0	0	1
hsa-miR-516b-3p	0	0	0	0	0	0	0	0	0	0	0	0	0
hsa-miR-518e-5p	0	0	0	0	0	0	0	0	0	0	0	0	0
hsa-miR-518e-3p	0	0	0	0	0	0	0	0	0	0	0	0	0
hsa-miR-518a-5p	0	0	0	0	0	0	0	0	0	0	0	0	0
hsa-miR-518a-3p	0	0	0	0	0	0	0	0	0	0	0	0	0
hsa-miR-518d-5p	0	0	0	0	0	0	0	0	0	0	0	0	0
hsa-miR-518d-3p	0	0	0	0	0	0	0	0	0	0	0	0	0
hsa-miR-517c-3p	0	0	0	0	0	0	0	0	0	0	0	0	0
hsa-miR-520h	0	0	0	0	0	0	0	0	0	0	0	0	0
hsa-miR-522-5p	0	0	0	0	0	0	0	0	0	0	0	0	0
hsa-miR-522-3p	0	0	0	0	0	0	0	0	0	0	0	0	0
hsa-miR-519a-5p	0	0	0	0	0	0	0	0	0	0	0	0	0
hsa-miR-519a-3p	0	0	0	0	0	0	0	0	0	0	0	0	0
hsa-miR-527	0	0	0	0	0	0	0	0	0	0	0	0	0
hsa-miR-516a-5p	0	0	0	0	0	0	0	0	0	0	0	0	0
hsa-miR-516a-3p	0	0	0	0	0	0	0	0	0	0	0	0	0
hsa-miR-519a-2-5p	0	0	0	0	0	0	0	0	0	0	0	0	0
hsa-miR-499a-5p	0	0	0	0	0	0	0	0	0	4	1	2	7
hsa-miR-499a-3p	0	0	0	0	0	0	0	0	0	0	0	0	0
hsa-miR-500a-5p	0	0	0	0	0	0	0	0	1	2	1	1	5
hsa-miR-500a-3p	0	0	0	0	0	0	0	0	0	3	0	0	3
hsa-miR-501-5p	0	0	0	0	0	0	0	0	0	0	0	0	0
hsa-miR-501-3p	0	0	0	0	0	0	0	0	0	0	0	0	0
hsa-miR-502-5p	0	0	0	0	0	0	0	0	0	0	0	0	0
hsa-miR-502-3p	0	0	0	0	0	0	0	0	0	1	1	0	2
hsa-miR-450a-2-3p	0	0	0	0	0	0	0	0	0	2	0	3	5
hsa-miR-503-5p	0	1	0	0	4	0	4	0	45	68	59	66	250
hsa-miR-503-3p	0	0	0	0	0	0	0	0	0	0	1	1	2
hsa-miR-504-5p	0	0	0	0	0	0	0	0	0	0	0	0	0
hsa-miR-504-3p	0	0	0	0	0	0	0	0	0	0	0	0	0
hsa-miR-505-5p	2	3	8	2	6	1	3	3	2	3	1	2	36
hsa-miR-505-3p	0	0	0	0	0	0	0	0	2	3	4	5	14
hsa-miR-513a-5p	0	0	0	0	0	0	0	0	0	0	0	0	0
hsa-miR-513a-3p	0	0	0	0	0	0	0	0	0	0	0	0	0
hsa-miR-506-5p	0	0	0	0	0	0	0	0	0	0	0	0	0
hsa-miR-506-3p	0	0	0	0	0	0	0	0	0	0	0	0	0
hsa-miR-507	0	0	0	0	0	0	0	0	0	0	0	0	0
hsa-miR-508-5p	0	0	0	0	0	0	0	0	0	0	0	0	0
hsa-miR-508-3p	0	0	0	0	0	0	0	0	0	0	0	0	0
hsa-miR-509-5p	0	0	0	0	0	0	0	0	0	0	0	0	0
hsa-miR-509-3p	0	0	0	0	0	0	0	0	0	0	0	0	0
hsa-miR-510-5p	0	0	0	0	0	0	0	0	0	0	0	0	0
hsa-miR-510-3p	0	0	0	0	0	0	0	0	0	0	0	0	0
hsa-miR-514a-5p	0	0	0	0	0	0	0	0	0	2	0	0	2
hsa-miR-514a-3p	0	0	0	0	0	0	0	0	0	0	0	0	0
hsa-miR-532-5p	11	12	18	29	43	0	7	17	544	749	267	395	2190
hsa-miR-532-3p	0	4	3	3	4	0	3	0	3	7	3	6	37
hsa-miR-455-5p	0	0	0	0	0	0	0	0	0	0	0	0	0
hsa-miR-455-3p	0	0	0	0	0	0	0	0	0	0	0	0	0
hsa-miR-539-5p	0	0	0	0	0	0	0	0	0	0	0	0	0
hsa-miR-539-3p	0	0	0	0	0	0	0	0	0	0	0	0	0
hsa-miR-544a	0	0	0	0	0	0	0	0	0	0	0	0	0
hsa-miR-545-5p	0	0	0	0	0	0	0	0	1	9	13	16	39
hsa-miR-545-3p	0	0	0	0	0	0	0	0	0	1	0	1	2
hsa-miR-376a-2-5p	0	0	0	0	0	0	0	0	0	0	0	0	0
hsa-miR-487b-5p	0	0	0	0	0	0	0	0	0	0	0	0	0
hsa-miR-487b-3p	0	0	0	0	0	0	0	0	0	0	0	0	0
hsa-miR-551a	0	1	0	0	0	0	0	0	0	1	0	0	2
hsa-miR-552-5p	0	0	0	0	0	0	0	0	0	0	0	0	0
hsa-miR-552-3p	0	0	0	0	0	0	0	0	0	0	0	0	0
hsa-miR-553	0	0	0	0	0	0	0	0	0	0	0	0	0
hsa-miR-554	0	0	0	0	0	0	0	0	0	0	0	0	0
hsa-miR-92b-5p	0	1	15	8	0	1	15	4	0	2	1	0	47
hsa-miR-92b-3p	13	12	8	36	16	8	10	18	10	20	13	12	179
hsa-miR-555	0	0	0	0	0	0	0	0	0	0	0	0	0
hsa-miR-556-5p	0	0	0	0	0	0	0	0	1	2	0	2	5
hsa-miR-556-3p	0	0	0	0	0	0	0	0	0	1	0	0	1
hsa-miR-557	0	0	0	0	0	0	0	0	0	0	0	0	0
hsa-miR-558	0	0	0	0	0	0	0	0	0	0	0	0	0
hsa-miR-559	0	0	0	0	0	0	0	0	0	0	0	0	0
hsa-miR-561-5p	0	0	0	0	0	0	0	0	0	0	0	0	0
hsa-miR-561-3p	0	0	0	0	0	0	0	0	0	0	0	0	0
hsa-miR-562	0	0	0	0	0	0	0	0	0	0	0	0	0
hsa-miR-563	0	0	0	0	0	0	0	0	0	0	0	0	0
hsa-miR-564	0	0	0	0	0	0	0	0	0	0	0	0	0
hsa-miR-567	0	0	0	0	0	0	0	0	0	0	0	0	0
hsa-miR-568	0	0	0	0	0	0	0	0	0	0	0	0	0
hsa-miR-551b-5p	14	28	47	53	16	9	30	48	16	50	21	32	371
hsa-miR-551b-3p	0	0	0	0	0	0	0	0	1	3	9	12	25
hsa-miR-569	0	0	0	0	0	0	0	0	0	0	0	0	0
hsa-miR-570-5p	0	0	0	0	0	0	0	0	0	0	0	0	0
hsa-miR-570-3p	0	0	0	0	0	0	0	0	4	15	19	21	59
hsa-miR-571	0	0	0	0	0	0	0	0	0	0	0	0	0
hsa-miR-572	0	0	0	0	0	0	0	0	0	0	0	0	0
hsa-miR-573	0	0	0	0	0	0	0	0	2	0	1	2	5
hsa-miR-574-5p	11	53	107	136	57	42	84	97	51	98	50	71	906
hsa-miR-574-3p	5	8	10	43	14	4	13	21	13	48	32	48	283
hsa-miR-575	0	0	0	0	0	0	0	0	0	0	0	0	0
hsa-miR-576-5p	2	0	0	1	1	0	0	0	1	2	1	3	13
hsa-miR-576-3p	0	0	0	0	0	0	0	2	1	1	0	0	4
hsa-miR-577	0	0	0	0	0	0	0	0	0	0	0	0	0
hsa-miR-578	0	0	0	0	0	0	0	0	0	0	0	0	0
hsa-miR-579-5p	0	0	0	0	0	0	0	0	2	2	0	0	4
hsa-miR-579-3p	0	0	0	0	0	0	0	0	0	15	7	11	33
hsa-miR-580-5p	0	0	0	0	0	0	0	0	0	0	0	0	0
hsa-miR-580-3p	0	0	0	0	0	0	0	0	0	0	1	4	5
hsa-miR-581	0	0	0	0	0	0	0	0	0	2	0	0	2
hsa-miR-582-5p	0	0	0	0	0	0	0	0	1	1	0	0	2
hsa-miR-582-3p	0	0	0	0	0	0	0	0	0	0	0	0	0
hsa-miR-583	0	0	0	0	0	0	0	0	0	0	0	0	0
hsa-miR-584-5p	0	0	0	0	0	0	0	0	0	0	0	0	0
hsa-miR-584-3p	0	0	0	0	0	0	0	0	0	0	0	0	0
hsa-miR-585-5p	0	0	0	0	0	0	0	0	0	0	0	0	0
hsa-miR-585-3p	0	0	0	0	0	0	0	0	0	0	0	0	0
hsa-miR-548a-3p	0	0	0	0	0	0	0	0	0	0	0	4	4
hsa-miR-586	0	0	0	0	0	0	0	0	0	0	0	0	0
hsa-miR-587	0	0	0	0	0	0	0	0	0	0	0	0	0
hsa-miR-548b-5p	0	0	0	0	0	0	0	0	0	0	0	0	0
hsa-miR-548b-3p	0	0	0	0	0	0	0	0	0	1	0	3	4
hsa-miR-588	0	0	0	0	0	0	0	0	0	0	0	0	0
hsa-miR-589-5p	0	3	1	0	0	3	0	0	8	17	3	11	46
hsa-miR-589-3p	0	0	0	0	0	0	0	0	1	0	4	1	8
hsa-miR-550a-5p	1	6	0	3	1	0	4	5	7	6	0	0	60
hsa-miR-550a-3p	0	0	0	0	0	0	0	0	0	0	0	1	1
hsa-miR-590-5p	0	0	0	0	0	0	0	0	0	5	11	21	37
hsa-miR-590-3p	0	0	1	0	0	0	0	0	32	261	208	377	879
hsa-miR-591	0	0	0	0	0	0	0	0	0	0	0	0	0
hsa-miR-592	0	0	0	0	0	0	0	0	0	0	0	0	0
hsa-miR-593-5p	0	0	0	0	0	0	0	0	0	0	0	0	0
hsa-miR-593-3p	0	0	0	0	0	0	0	0	0	0	0	0	0
hsa-miR-595	0	0	0	0	0	0	0	0	0	0	0	0	0
hsa-miR-596	0	0	0	0	0	0	0	0	0	0	0	0	0
hsa-miR-597-5p	0	0	0	0	0	0	0	0	0	0	0	0	0
hsa-miR-597-3p	0	0	0	0	0	0	0	0	0	0	0	0	0
hsa-miR-598-5p	0	0	0	0	0	0	0	0	0	0	0	0	0
hsa-miR-598-3p	1	0	2	1	1	0	0	0	40	161	46	78	336
hsa-miR-599	0	0	0	0	0	0	0	0	0	0	0	0	0
hsa-miR-548a-5p	0	0	0	0	0	0	0	0	2	0	2	2	6
hsa-miR-600	0	0	0	0	0	0	0	0	0	0	1	0	1
hsa-miR-601	0	0	0	0	0	0	0	0	0	0	0	0	0
hsa-miR-602	0	0	0	0	0	0	0	0	0	0	0	0	0
hsa-miR-603	0	0	0	0	0	0	0	0	0	0	0	0	0
hsa-miR-604	0	0	0	0	0	0	0	0	0	0	0	0	0
hsa-miR-605-5p	0	0	0	0	0	0	0	0	0	0	0	0	0
hsa-miR-605-3p	0	0	0	0	0	0	0	0	0	0	0	0	0
hsa-miR-606	0	0	0	0	0	0	0	0	0	0	0	0	0
hsa-miR-607	0	0	0	0	0	0	0	0	0	0	0	0	0
hsa-miR-608	0	0	0	0	0	0	0	0	0	0	0	0	0
hsa-miR-609	0	0	0	0	0	0	0	0	0	0	0	0	0
hsa-miR-610	0	0	0	0	0	0	0	0	0	0	1	0	1
hsa-miR-611	0	0	0	0	0	0	0	0	0	0	0	0	0
hsa-miR-612	0	0	4	0	0	0	0	0	2	1	2	1	10
hsa-miR-613	0	0	0	0	0	0	0	0	0	0	0	0	0
hsa-miR-614	0	0	0	0	0	0	0	0	0	0	0	0	0
hsa-miR-615-5p	0	0	0	0	0	0	0	0	0	0	0	0	0
hsa-miR-615-3p	0	0	0	1	0	0	0	0	2	10	3	9	25
hsa-miR-616-5p	0	0	0	0	0	0	0	0	0	0	0	0	0
hsa-miR-616-3p	0	4	0	0	0	0	0	1	0	2	0	1	8
hsa-miR-548c-5p	0	0	0	0	0	0	0	0	1	2	7	7	17
hsa-miR-548c-3p	0	0	0	0	0	0	0	0	0	0	0	0	0
hsa-miR-617	0	0	0	0	0	0	0	0	0	0	0	0	0
hsa-miR-618	0	0	0	0	0	0	0	0	0	0	0	0	0
hsa-miR-619-5p	7	6	27	21	8	7	7	15	17	41	11	39	227
hsa-miR-619-3p	0	0	0	0	0	0	0	0	0	0	0	0	0
hsa-miR-620	0	0	0	0	0	0	0	0	0	0	0	0	0
hsa-miR-621	0	0	0	0	0	0	0	0	0	0	0	0	0
hsa-miR-622	0	0	0	0	0	0	0	0	0	0	0	0	0
hsa-miR-623	0	0	0	0	0	0	0	0	2	0	0	0	2
hsa-miR-624-5p	0	0	0	0	0	0	0	0	0	5	1	1	7
hsa-miR-624-3p	0	0	0	0	0	0	0	0	0	0	0	0	0
hsa-miR-625-5p	3	0	3	4	1	0	0	0	12	17	6	12	58
hsa-miR-625-3p	0	5	0	0	0	0	0	2	5	5	4	8	29
hsa-miR-626	0	0	0	0	0	0	0	0	0	0	0	0	0
hsa-miR-627-5p	0	0	3	0	0	0	0	0	1	7	4	10	25
hsa-miR-627-3p	0	0	0	2	0	0	0	0	0	0	0	0	2
hsa-miR-628-5p	0	0	0	0	0	0	0	0	2	3	4	3	12
hsa-miR-628-3p	0	0	0	3	0	0	3	2	7	6	4	8	37
hsa-miR-629-5p	20	51	50	71	56	12	27	65	157	328	125	233	1233
hsa-miR-629-3p	11	6	2	5	7	5	3	2	4	22	1	2	73
hsa-miR-630	0	0	0	0	0	0	0	0	0	0	0	0	0
hsa-miR-631	0	0	0	0	0	0	0	0	0	0	0	0	0
hsa-miR-33b-5p	0	0	0	0	0	0	0	0	0	1	5	12	18
hsa-miR-33b-3p	1	0	0	1	0	0	0	0	1	11	4	13	33
hsa-miR-632	0	0	0	0	0	0	0	0	0	0	0	0	0
hsa-miR-633	0	0	0	0	0	0	0	0	0	0	0	0	0
hsa-miR-634	0	0	0	0	0	0	0	0	0	0	0	0	0
hsa-miR-635	0	0	0	0	0	0	0	0	0	0	0	0	0
hsa-miR-636	0	0	0	0	0	0	0	0	0	0	0	0	0
hsa-miR-637	0	0	0	0	0	0	0	0	0	0	0	0	0
hsa-miR-638	0	0	0	0	0	0	0	0	0	0	0	0	0
hsa-miR-639	0	0	0	0	1	0	0	0	0	1	1	0	3
hsa-miR-640	0	0	0	0	0	0	0	0	0	0	0	0	0
hsa-miR-641	0	0	0	3	2	0	2	0	1	3	1	2	16
hsa-miR-642a-5p	0	0	0	0	0	0	0	0	0	0	1	1	2
hsa-miR-642a-3p	0	7	6	5	4	0	2	6	4	5	2	0	44
hsa-miR-643	0	0	0	0	0	0	0	0	0	0	0	1	1
hsa-miR-644a	0	0	0	0	0	0	0	0	0	0	0	0	0
hsa-miR-645	0	0	0	0	0	0	0	0	0	0	0	0	0
hsa-miR-646	0	0	0	0	0	0	0	0	0	0	0	0	0
hsa-miR-647	0	0	0	0	0	0	0	0	0	0	0	0	0
hsa-miR-648	0	0	0	0	0	0	0	0	0	0	0	0	0
hsa-miR-649	0	0	0	0	0	0	0	0	0	5	0	3	8
hsa-miR-650	0	0	0	0	0	0	0	0	0	0	0	0	0
hsa-miR-651-5p	0	0	0	0	0	0	0	0	0	1	1	0	2
hsa-miR-651-3p	0	0	0	0	0	0	0	0	0	0	0	0	0
hsa-miR-652-5p	0	0	0	2	1	0	0	3	91	146	138	150	531
hsa-miR-652-3p	0	0	8	5	4	0	0	4	3	3	2	7	36
hsa-miR-548d-5p	0	0	0	0	0	0	0	0	0	1	2	5	8
hsa-miR-548d-3p	0	0	0	0	0	0	0	0	2	10	3	7	22
hsa-miR-661	0	0	0	0	0	0	0	0	0	0	0	0	0
hsa-miR-662	0	0	0	0	0	0	0	0	0	0	0	0	0
hsa-miR-663a	69	118	235	335	126	47	97	195	53	127	114	179	1790
hsa-miR-449b-5p	0	0	0	0	0	0	0	0	0	0	0	0	0
hsa-miR-449b-3p	0	0	0	0	0	0	0	0	0	0	0	0	0
hsa-miR-653-5p	0	0	0	0	0	0	0	0	0	0	0	0	0
hsa-miR-653-3p	0	0	0	0	0	0	0	0	0	0	0	0	0
hsa-miR-411-5p	0	0	0	0	0	0	0	0	0	0	0	0	0
hsa-miR-411-3p	0	0	0	0	0	0	0	0	0	0	0	0	0
hsa-miR-654-5p	0	0	0	0	0	0	0	0	0	0	0	0	0
hsa-miR-654-3p	0	0	0	0	0	0	0	0	0	0	0	0	0
hsa-miR-655-5p	0	0	0	0	0	0	0	0	0	0	0	0	0
hsa-miR-655-3p	0	0	0	0	0	0	0	0	0	0	0	0	0
hsa-miR-656-5p	0	0	0	0	0	0	0	0	0	0	0	0	0
hsa-miR-656-3p	0	0	0	0	0	0	0	0	0	0	0	0	0
hsa-miR-549a-5p	0	0	0	0	0	0	0	0	0	0	0	0	0
hsa-miR-549a-3p	0	0	0	0	1	0	0	0	0	0	0	0	1
hsa-miR-657	0	0	0	0	0	0	0	0	0	0	0	0	0
hsa-miR-658	0	0	0	0	0	0	0	0	1	0	0	0	1
hsa-miR-659-5p	0	0	0	0	0	0	0	0	0	0	0	0	0
hsa-miR-659-3p	0	0	0	0	0	0	0	0	0	0	0	0	0
hsa-miR-660-5p	2	0	2	4	4	0	8	1	349	420	176	258	1230
hsa-miR-660-3p	0	0	0	0	0	0	0	0	0	0	0	0	0
hsa-miR-421	15	12	11	12	16	7	13	14	366	587	221	320	1623
hsa-miR-542-5p	0	0	0	0	0	0	0	0	2	2	1	2	7
hsa-miR-542-3p	0	0	0	0	0	0	0	0	10	28	27	89	154
hsa-miR-758-5p	0	0	0	0	0	0	0	0	0	1	0	0	1
hsa-miR-758-3p	0	0	0	0	0	0	0	0	0	0	0	0	0
hsa-miR-1264	0	0	0	0	0	0	0	0	0	1	0	0	1
hsa-miR-671-5p	2	5	6	4	2	1	0	3	35	32	17	24	137
hsa-miR-671-3p	0	0	0	0	0	0	0	0	0	0	1	1	2
hsa-miR-668-5p	0	0	0	0	0	0	0	0	0	0	0	0	0
hsa-miR-668-3p	0	0	0	0	0	0	0	0	0	0	0	0	0
hsa-miR-550a-3-5p	0	0	0	0	0	0	0	0	1	1	0	0	2
hsa-miR-767-5p	0	0	0	0	0	0	0	0	0	0	0	0	0
hsa-miR-767-3p	0	0	0	0	0	0	0	0	0	0	0	0	0
hsa-miR-1224-5p	0	3	0	0	0	0	0	0	0	0	0	0	3
hsa-miR-1224-3p	0	0	0	0	0	0	0	0	0	0	0	0	0
hsa-miR-151b	0	0	0	0	0	0	0	0	2	1	0	0	3
hsa-miR-320b	52	111	114	115	66	82	109	85	27	56	21	28	992
hsa-miR-320c	35	75	81	93	52	58	82	67	24	51	19	26	738
hsa-miR-1296-5p	0	0	0	0	0	0	0	0	0	2	1	2	5
hsa-miR-1296-3p	0	0	0	0	0	0	0	0	0	0	0	0	0
hsa-miR-1468-5p	0	0	0	0	0	0	0	0	0	0	0	0	0
hsa-miR-1468-3p	0	0	0	0	0	0	0	0	0	0	0	0	0
hsa-miR-1323	0	0	0	0	0	0	0	0	0	0	0	0	0
hsa-miR-1271-5p	0	0	0	0	0	0	0	0	0	0	0	0	0
hsa-miR-1271-3p	0	0	0	0	0	0	0	0	0	0	0	0	0
hsa-miR-1301-5p	0	0	0	0	0	0	0	0	0	0	0	0	0
hsa-miR-1301-3p	0	0	0	0	0	0	0	0	0	0	0	0	0
hsa-miR-454-5p	0	0	0	0	0	0	0	0	0	0	0	0	0
hsa-miR-454-3p	0	0	0	0	0	0	0	0	3	4	2	4	13
hsa-miR-1185-5p	0	0	0	0	0	0	0	0	0	0	0	0	0
hsa-miR-1185-2-3p	0	0	0	0	0	0	0	0	0	0	0	0	0
hsa-miR-449c-5p	0	0	0	0	0	0	0	0	0	0	0	0	0
hsa-miR-449c-3p	0	0	0	0	0	0	0	0	0	0	0	0	0
hsa-miR-1283	0	0	0	0	0	0	0	0	0	1	0	0	1
hsa-miR-769-5p	0	0	2	1	10	0	1	4	89	138	38	103	386
hsa-miR-769-3p	0	0	3	0	2	0	0	0	4	5	8	12	49
hsa-miR-766-5p	0	0	2	0	2	0	0	8	3	3	4	7	30
hsa-miR-766-3p	0	0	0	3	0	0	0	0	0	5	0	2	10
hsa-miR-378d	0	0	0	0	0	0	0	0	5	6	5	3	19
hsa-miR-1185-1-3p	0	0	0	0	0	0	0	0	0	0	0	0	0
hsa-miR-762	0	0	0	0	0	0	0	0	0	0	0	0	0
hsa-miR-802	0	0	0	0	0	0	0	0	0	0	0	0	0
hsa-miR-670-5p	0	0	0	0	0	0	0	0	0	1	0	0	2
hsa-miR-670-3p	0	0	0	0	0	0	0	0	0	0	0	0	0
hsa-miR-1298-5p	0	0	0	0	0	0	0	0	0	0	0	0	0
hsa-miR-1298-3p	0	0	0	0	0	0	0	0	0	0	0	0	0
hsa-miR-2113	0	0	0	0	0	0	0	0	0	0	0	0	0
hsa-miR-761	0	0	0	0	0	0	0	0	0	0	0	0	0
hsa-miR-764	0	0	0	0	0	0	0	0	0	0	0	0	0
hsa-miR-759	0	0	0	0	0	0	0	0	0	0	0	0	0
hsa-miR-765	0	0	0	0	0	0	0	0	0	0	1	0	1
hsa-miR-770-5p	0	0	0	0	0	0	0	0	0	0	0	0	0
hsa-miR-675-5p	0	0	0	0	0	0	0	0	0	0	0	0	0
hsa-miR-675-3p	0	0	0	0	0	0	0	0	0	0	0	0	0
hsa-miR-298	0	0	0	0	0	0	0	0	0	0	0	0	0
hsa-miR-891a-5p	0	0	0	0	0	0	0	0	0	0	0	0	0
hsa-miR-891a-3p	0	0	0	0	0	0	0	0	0	0	0	0	0
hsa-miR-300	0	0	0	0	0	0	0	0	0	0	0	0	0
hsa-miR-892a	0	0	0	0	0	0	0	0	0	0	0	0	0
hsa-miR-450b-5p	0	0	0	1	0	0	0	0	1	1	0	5	8
hsa-miR-450b-3p	0	0	0	0	0	0	0	0	0	0	1	0	1
hsa-miR-874-5p	0	0	0	0	0	0	0	0	0	0	0	0	0
hsa-miR-874-3p	0	0	0	0	0	0	0	0	0	0	0	2	2
hsa-miR-890	0	0	0	0	0	0	0	0	0	0	0	0	0
hsa-miR-891b	0	0	0	0	0	0	0	0	0	0	0	0	0
hsa-miR-888-5p	0	0	0	0	0	0	0	0	0	0	0	0	0
hsa-miR-888-3p	0	0	0	0	0	0	0	0	0	0	0	0	0
hsa-miR-892b	0	0	0	0	0	0	0	0	0	0	0	0	0
hsa-miR-541-5p	0	0	0	0	0	0	0	0	0	0	0	0	0
hsa-miR-541-3p	0	0	0	0	0	0	0	0	0	0	0	0	0
hsa-miR-889-5p	0	0	0	0	0	0	0	0	0	0	0	0	0
hsa-miR-889-3p	0	0	0	0	0	0	0	0	0	0	0	0	0
hsa-miR-875-5p	0	0	0	0	0	0	0	0	0	0	0	0	0
hsa-miR-875-3p	0	0	0	0	0	0	0	0	0	0	0	0	0
hsa-miR-876-5p	0	0	0	0	0	0	0	0	0	0	0	0	0
hsa-miR-876-3p	0	0	0	0	0	0	0	0	0	0	0	0	0
hsa-miR-708-5p	23	13	14	24	29	6	13	6	170	274	97	203	960
hsa-miR-708-3p	0	1	0	0	0	0	0	0	39	84	44	85	253
hsa-miR-147b-5p	0	0	0	0	0	0	0	0	0	0	1	2	3
hsa-miR-147b-3p	0	0	0	0	0	0	0	0	6	5	5	3	19
hsa-miR-190b-5p	0	0	0	0	1	0	0	0	1	2	2	3	9
hsa-miR-190b-3p	0	0	0	0	0	0	0	0	0	0	0	0	0
hsa-miR-744-5p	10	9	13	33	35	12	10	33	82	140	57	113	566
hsa-miR-744-3p	0	0	0	0	0	0	0	0	0	5	5	3	13
hsa-miR-885-5p	0	0	0	0	0	0	0	0	0	1	0	0	1
hsa-miR-885-3p	0	0	0	0	0	0	0	0	0	0	0	0	0
hsa-miR-877-5p	27	63	83	88	58	45	58	52	55	95	47	78	765
hsa-miR-877-3p	0	0	1	1	0	0	2	0	0	1	0	0	6
hsa-miR-887-5p	0	0	0	0	0	0	0	0	0	0	0	0	0
hsa-miR-887-3p	0	0	0	0	0	0	0	0	0	0	0	0	0
hsa-miR-665	0	0	0	0	0	0	0	0	0	0	0	0	0
hsa-miR-873-5p	0	0	0	0	0	0	0	0	0	0	0	0	0
hsa-miR-873-3p	0	0	0	0	0	0	0	0	0	0	0	0	0
hsa-miR-543	0	0	0	0	0	0	0	0	0	0	0	0	0
hsa-miR-374b-5p	1	0	0	5	6	0	0	3	33	135	49	149	385
hsa-miR-374b-3p	1	2	0	0	2	0	0	0	109	268	209	310	916
hsa-miR-760	0	0	0	0	0	0	0	0	0	1	0	0	1
hsa-miR-301b-5p	0	0	0	0	0	0	0	0	0	2	0	3	5
hsa-miR-301b-3p	0	0	0	0	0	0	0	0	8	14	47	92	212
hsa-miR-216b-5p	0	0	0	0	0	0	0	0	0	0	0	0	0
hsa-miR-216b-3p	0	0	0	0	0	0	0	0	0	0	0	0	0
hsa-miR-208b-5p	0	0	0	0	0	0	0	0	0	0	0	0	0
hsa-miR-208b-3p	0	0	0	0	0	0	0	0	0	0	0	0	0
hsa-miR-920	0	0	0	0	0	0	0	0	0	0	0	0	0
hsa-miR-921	0	0	0	0	0	0	0	0	0	0	0	0	0
hsa-miR-922	0	0	0	0	0	0	0	0	0	0	0	0	0
hsa-miR-924	0	0	0	0	0	0	0	0	0	0	0	0	0
hsa-miR-509-3-5p	0	0	0	0	0	0	0	0	0	0	0	0	0
hsa-miR-933	0	0	0	0	0	0	0	0	0	0	0	1	1
hsa-miR-934	0	0	0	0	0	0	0	0	0	0	0	0	0
hsa-miR-935	0	0	0	0	0	0	0	0	0	0	0	0	0
hsa-miR-936	0	0	0	0	0	0	0	0	0	0	0	0	0
hsa-miR-937-5p	0	0	0	0	0	0	0	2	0	0	0	0	2
hsa-miR-937-3p	0	0	0	0	0	0	0	0	0	0	0	0	0
hsa-miR-938	0	0	0	0	0	0	0	0	0	0	0	0	0
hsa-miR-939-5p	0	0	0	0	0	0	0	0	0	0	0	0	0
hsa-miR-939-3p	0	0	0	0	0	0	0	0	0	0	0	0	0
hsa-miR-940	0	0	0	0	0	0	0	0	0	0	0	0	0
hsa-miR-941	2	5	7	1	2	10	3	2	18	18	7	11	95
hsa-miR-942-5p	0	0	0	0	1	0	0	0	0	1	0	1	3
hsa-miR-942-3p	0	0	0	0	0	0	0	0	0	0	0	0	0
hsa-miR-943	0	0	0	0	0	0	0	0	0	0	0	0	0
hsa-miR-944	0	0	0	0	0	0	0	0	0	0	1	0	1
hsa-miR-297	0	0	0	0	0	0	0	0	0	0	0	0	0
hsa-miR-1178-5p	0	0	0	0	0	0	0	0	0	0	0	0	0
hsa-miR-1178-3p	0	0	0	0	0	0	0	0	0	0	0	0	0
hsa-miR-1179	0	0	0	0	0	0	0	0	0	0	0	0	0
hsa-miR-1180-5p	0	0	0	0	0	0	0	0	0	0	0	0	0
hsa-miR-1180-3p	3	2	4	3	3	0	4	6	2	6	2	6	44
hsa-miR-1181	0	0	0	0	0	0	0	0	0	0	0	0	0
hsa-miR-1182	1	0	2	0	0	0	0	1	0	1	1	1	7
hsa-miR-1183	0	0	0	0	0	0	0	0	0	1	0	0	1
hsa-miR-1184	0	0	0	0	0	0	0	0	0	0	0	0	0
hsa-miR-1225-5p	0	0	0	0	0	0	0	0	0	0	0	0	0
hsa-miR-1225-3p	0	0	0	0	0	0	0	0	0	0	0	0	0
hsa-miR-1226-5p	0	0	0	0	0	0	0	0	0	0	0	0	0
hsa-miR-1226-3p	0	0	0	2	0	1	0	0	1	3	0	4	11
hsa-miR-1227-5p	0	0	0	0	0	0	0	0	0	0	0	0	0
hsa-miR-1227-3p	0	0	0	0	0	0	0	0	0	0	0	0	0
hsa-miR-1228-5p	0	0	0	0	0	0	0	0	0	0	0	0	0
hsa-miR-1228-3p	0	0	0	0	0	0	0	0	0	0	0	0	0
hsa-miR-1229-5p	0	0	0	0	0	0	0	0	0	0	0	0	0
hsa-miR-1229-3p	0	1	0	0	0	0	1	0	0	1	0	1	4
hsa-miR-1231	0	0	0	0	0	0	0	0	0	0	0	0	0
hsa-miR-1233-5p	0	0	0	0	0	0	0	0	0	0	0	0	0
hsa-miR-1233-3p	0	0	0	0	0	0	0	0	0	0	0	0	0
hsa-miR-1234-3p	0	0	0	0	0	0	0	0	0	0	0	0	0
hsa-miR-1236-5p	0	0	0	0	0	0	0	0	0	0	0	0	0
hsa-miR-1236-3p	0	0	0	0	0	0	0	0	0	0	0	0	0
hsa-miR-1237-5p	0	0	0	0	0	0	0	0	0	0	0	0	0
hsa-miR-1237-3p	0	0	0	0	0	0	0	0	0	0	0	0	0
hsa-miR-1238-5p	0	0	0	0	0	0	0	1	0	0	0	0	1
hsa-miR-1238-3p	0	0	0	0	0	0	0	0	0	0	0	0	0
hsa-miR-1200	0	0	0	0	0	0	0	0	0	0	0	0	0
hsa-miR-1202	0	0	0	0	0	0	0	0	0	0	0	0	0
hsa-miR-1203	0	0	0	0	0	0	0	0	0	0	0	0	0
hsa-miR-663b	2	0	5	1	0	0	6	3	1	11	3	12	44
hsa-miR-1204	0	0	0	0	0	0	0	0	0	0	0	0	0
hsa-miR-1205	0	0	0	0	0	0	0	0	0	1	0	0	1
hsa-miR-1206	0	0	0	0	0	0	0	0	0	1	0	0	1
hsa-miR-1207-5p	0	0	0	0	0	0	0	0	0	0	0	0	0
hsa-miR-1207-3p	0	0	0	0	0	0	0	0	0	0	0	0	0
hsa-miR-1208	0	0	0	0	0	0	0	0	0	0	0	0	0
hsa-miR-548e-5p	0	0	0	0	0	0	0	0	0	0	3	3	6
hsa-miR-548e-3p	0	0	0	0	0	0	0	0	0	0	0	0	0
hsa-miR-548j-5p	0	0	0	0	0	0	0	0	1	1	1	0	3
hsa-miR-548j-3p	0	0	0	0	0	0	0	0	0	0	0	0	0
hsa-miR-1285-5p	0	0	0	0	0	0	0	0	0	0	0	1	1
hsa-miR-1285-3p	0	0	0	0	0	0	0	0	2	2	1	2	7
hsa-miR-1286	0	0	0	0	0	0	0	0	0	0	0	0	0
hsa-miR-1287-5p	0	0	0	0	0	0	0	0	1	2	0	2	5
hsa-miR-1287-3p	0	0	0	0	0	0	0	0	0	0	0	0	3
hsa-miR-1289	0	0	0	0	0	0	0	0	0	0	0	2	2
hsa-miR-1290	0	0	0	0	0	0	0	0	0	0	0	0	0
hsa-miR-1291	0	0	0	0	0	0	0	0	1	0	0	0	1
hsa-miR-548k	0	0	0	0	1	0	0	0	2	2	1	3	9
hsa-miR-1293	1	0	0	0	0	3	2	0	1	1	0	0	8
hsa-miR-1294	0	0	2	2	4	0	0	4	7	25	11	23	78
hsa-miR-1295a	0	0	0	0	0	0	0	0	0	0	0	0	0
hsa-miR-1297	0	0	0	0	0	0	0	0	0	1	0	0	1
hsa-miR-1299	12	12	14	19	8	13	7	9	26	67	23	34	293
hsa-miR-548l	0	7	0	0	0	0	0	0	0	2	0	0	9
hsa-miR-1302	0	0	0	0	0	0	0	0	0	0	0	0	0
hsa-miR-1303	0	0	0	0	0	0	0	0	0	2	0	0	2
hsa-miR-1304-5p	0	0	0	0	0	0	0	0	0	0	0	0	0
hsa-miR-1304-3p	1	0	0	0	0	1	0	1	1	2	2	4	12
hsa-miR-1305	0	0	0	1	0	0	0	0	4	6	11	20	42
hsa-miR-1243	0	0	0	0	0	0	0	0	0	0	0	0	0
hsa-miR-548f-5p	0	0	0	0	0	0	0	0	0	0	0	0	0
hsa-miR-548f-3p	0	0	0	0	0	0	0	0	0	0	0	0	0
hsa-miR-1244	9	3	5	3	5	0	0	8	10	16	5	5	72
hsa-miR-1245a	0	0	0	0	0	0	0	0	0	0	0	0	0
hsa-miR-1246	46	38	51	87	51	31	71	77	84	155	54	165	1110
hsa-miR-1247-5p	0	0	0	0	0	0	0	0	0	0	0	0	0
hsa-miR-1247-3p	0	0	0	0	0	0	0	0	0	0	0	0	0
hsa-miR-1248	2	0	0	2	2	0	0	0	4	9	5	8	32
hsa-miR-1249-5p	0	0	3	1	0	0	0	0	0	0	0	0	4
hsa-miR-1249-3p	0	0	2	0	0	0	0	1	0	2	0	1	6
hsa-miR-1250-5p	0	0	0	0	0	0	0	0	0	0	0	0	0
hsa-miR-1250-3p	0	0	0	0	0	0	0	0	0	0	0	0	0
hsa-miR-1251-5p	0	0	0	0	0	0	0	0	0	0	0	0	0
hsa-miR-1251-3p	0	0	0	0	0	0	0	0	0	0	0	0	0
hsa-miR-1253	0	0	0	0	0	0	0	0	0	0	0	0	0
hsa-miR-1255a	1	5	0	1	2	0	0	0	11	13	2	11	51
hsa-miR-1256	0	0	0	0	0	0	0	0	0	0	0	0	0
hsa-miR-1257	0	0	0	0	0	0	0	0	0	0	0	0	0
hsa-miR-1258	0	0	0	0	0	0	0	0	0	0	0	0	0
hsa-miR-1260a	1	0	2	0	0	0	0	1	0	0	0	1	5
hsa-miR-548g-5p	0	0	0	0	0	0	0	0	0	0	0	0	0
hsa-miR-548g-3p	0	0	0	0	0	0	0	0	0	0	0	0	0
hsa-miR-1261	0	0	0	0	0	0	0	0	0	0	0	0	0
hsa-miR-1262	1	0	3	5	2	6	1	8	3	7	1	2	39
hsa-miR-1263	0	0	0	0	0	0	0	0	0	0	0	0	0
hsa-miR-548n	0	0	0	0	0	0	0	1	3	15	15	33	67
hsa-miR-548m	0	0	0	0	0	0	0	0	0	0	0	0	0
hsa-miR-1265	0	0	0	0	0	0	0	0	0	0	0	0	0
hsa-miR-548o-3p	0	0	0	0	0	0	0	0	0	2	3	2	7
hsa-miR-1266-5p	0	0	0	0	0	0	0	0	0	1	0	0	1
hsa-miR-1266-3p	0	0	0	0	0	0	0	0	0	0	0	0	0
hsa-miR-1267	0	0	0	0	0	0	0	0	0	0	0	0	0
hsa-miR-1268a	10	9	32	54	40	4	32	17	15	20	23	21	297
hsa-miR-1269a	0	0	0	0	0	0	0	0	0	0	0	0	0
hsa-miR-1270	0	0	0	0	0	0	0	0	0	0	0	0	0
hsa-miR-1272	0	0	0	0	0	0	0	0	0	0	0	0	0
hsa-miR-548h-5p	0	0	0	0	0	0	0	0	1	0	0	0	1
hsa-miR-548h-3p	0	0	0	0	0	0	0	0	2	0	2	1	5
hsa-miR-1275	29	35	131	115	36	38	174	69	25	16	17	24	763
hsa-miR-1276	0	0	0	0	0	0	0	0	0	0	0	0	0
hsa-miR-302e	0	0	0	0	0	0	0	0	0	0	0	0	0
hsa-miR-302f	0	0	0	0	0	0	0	0	0	0	0	0	0
hsa-miR-1277-5p	0	0	0	0	0	0	0	0	0	0	0	0	0
hsa-miR-1277-3p	0	0	0	0	0	0	0	0	0	0	1	3	4
hsa-miR-548p	0	0	0	0	0	0	0	0	1	0	0	0	1
hsa-miR-548i	0	0	0	1	0	0	0	0	0	2	0	2	5
hsa-miR-1278	0	0	0	0	0	0	0	0	0	1	0	1	2
hsa-miR-1279	0	0	0	0	0	0	0	0	0	0	0	0	0
hsa-miR-1281	0	0	0	0	0	0	0	0	0	0	0	0	0
hsa-miR-1282	0	0	0	0	0	0	0	0	0	0	0	0	0
hsa-miR-1284	0	0	0	0	0	0	0	0	0	0	0	0	0
hsa-miR-1288-5p	0	0	0	0	0	0	0	0	0	0	0	0	0
hsa-miR-1288-3p	0	0	0	0	0	0	0	0	0	0	0	1	1
hsa-miR-1292-5p	0	0	4	1	0	0	2	3	2	2	2	2	18
hsa-miR-1292-3p	0	0	0	0	0	0	0	0	0	0	0	0	0
hsa-miR-1252-5p	0	0	0	0	0	0	0	0	0	0	0	0	0
hsa-miR-1252-3p	0	0	0	0	0	0	0	0	0	0	0	0	0
hsa-miR-1255b-5p	0	0	4	0	0	0	1	2	0	1	2	4	14
hsa-miR-1255b-2-3p	0	0	0	0	0	0	0	0	0	0	0	0	0
hsa-miR-664a-5p	39	3	15	21	36	3	10	13	66	35	14	25	554
hsa-miR-664a-3p	2	0	1	1	0	0	0	0	0	6	4	7	21
hsa-miR-1306-5p	0	0	0	4	0	0	0	1	3	0	1	0	9
hsa-miR-1306-3p	0	0	0	0	0	0	0	0	0	0	0	0	0
hsa-miR-1307-5p	0	0	0	0	0	0	0	0	1	3	4	6	14
hsa-miR-1307-3p	0	2	6	17	8	7	10	9	13	11	11	36	143
hsa-miR-513b-5p	0	0	0	0	0	0	0	0	0	0	0	0	0
hsa-miR-513b-3p	0	0	0	0	0	0	0	0	0	0	0	0	0
hsa-miR-513c-5p	0	0	0	0	0	0	0	0	0	0	0	0	0
hsa-miR-513c-3p	0	0	0	0	0	0	0	0	0	0	0	0	0
hsa-miR-1321	0	0	0	0	0	0	0	0	1	0	0	0	1
hsa-miR-1322	0	0	0	0	0	0	0	0	0	0	0	0	0
hsa-miR-1197	0	0	0	0	0	0	0	0	0	0	0	0	0
hsa-miR-1324	0	0	0	0	0	0	0	0	0	0	0	0	0
hsa-miR-1469	0	0	0	0	0	0	0	0	0	0	0	0	0
hsa-miR-1470	0	0	0	0	0	0	0	0	0	0	0	0	0
hsa-miR-1471	0	0	0	0	0	0	0	0	0	0	0	0	0
hsa-miR-1537-5p	0	0	0	0	0	0	0	0	0	0	0	0	0
hsa-miR-1537-3p	0	0	0	0	0	0	0	0	0	0	0	0	0
hsa-miR-1538	0	0	0	0	0	0	0	0	0	0	0	0	0
hsa-miR-1539	0	0	0	0	0	0	0	0	0	0	0	0	0
hsa-miR-103b	0	0	0	0	0	0	0	0	0	0	0	0	0
hsa-miR-320d	25	40	60	65	41	39	44	51	16	43	14	20	515
hsa-miR-1825	0	0	0	0	0	0	0	0	0	0	0	0	0
hsa-miR-1827	0	0	0	0	0	0	0	0	0	0	0	0	0
hsa-miR-1908-5p	3	0	2	3	2	0	4	1	0	0	0	2	17
hsa-miR-1908-3p	0	0	0	0	0	0	0	0	0	0	0	0	0
hsa-miR-1909-5p	0	0	0	0	0	0	0	0	0	0	0	0	0
hsa-miR-1909-3p	0	0	0	0	0	0	0	0	0	0	0	0	0
hsa-miR-1910-5p	0	0	0	0	1	0	0	0	0	2	0	2	5
hsa-miR-1910-3p	0	0	3	0	1	0	0	2	0	1	0	0	7
hsa-miR-1911-5p	0	0	0	0	0	0	0	0	0	0	0	0	0
hsa-miR-1911-3p	0	0	0	0	0	0	0	0	0	0	0	0	0
hsa-miR-1912-5p	0	0	0	0	0	0	0	0	0	0	0	0	0
hsa-miR-1912-3p	0	0	0	0	0	0	0	0	0	0	0	0	0
hsa-miR-1913	0	0	0	0	0	0	0	0	0	0	0	0	0
hsa-miR-1914-5p	0	0	0	0	0	0	0	0	0	0	0	0	0
hsa-miR-1914-3p	0	0	0	0	0	0	0	0	0	0	0	0	0
hsa-miR-1915-5p	0	0	0	0	0	0	0	0	0	0	0	0	0
hsa-miR-1915-3p	0	0	1	0	0	0	0	0	0	0	0	0	1
hsa-miR-1972	0	0	0	0	0	0	0	0	0	0	0	0	0
hsa-miR-1973	4	0	0	0	5	0	0	0	193	307	239	290	1064
hsa-miR-1976	0	0	0	0	0	0	0	0	0	0	0	0	0
hsa-miR-2052	0	0	0	0	0	0	0	0	0	0	0	0	0
hsa-miR-2053	0	0	0	0	0	0	0	0	0	0	0	0	0
hsa-miR-2054	0	0	0	0	0	0	0	0	0	0	0	0	0
hsa-miR-2110	0	0	1	0	1	0	1	0	1	0	0	0	4
hsa-miR-2114-5p	0	0	0	0	0	0	0	0	0	0	0	0	0
hsa-miR-2114-3p	0	0	0	0	0	0	0	0	0	0	0	0	0
hsa-miR-2115-5p	0	0	0	0	0	0	0	0	0	0	0	0	0
hsa-miR-2115-3p	0	0	0	0	0	0	0	0	0	0	0	0	0
hsa-miR-2116-5p	0	0	0	0	0	0	0	0	0	2	0	0	2
hsa-miR-2116-3p	0	0	0	0	0	0	1	0	0	0	0	0	1
hsa-miR-2117	0	0	0	0	0	0	0	0	0	0	0	0	0
hsa-miR-548q	0	0	0	0	0	0	0	0	0	0	0	1	1
hsa-miR-2276-5p	0	0	0	0	0	0	0	0	0	0	0	0	0
hsa-miR-2276-3p	0	0	0	0	2	0	0	0	1	1	0	2	6
hsa-miR-2277-5p	0	0	0	2	0	0	0	0	0	1	0	0	3
hsa-miR-2277-3p	0	0	0	0	0	0	0	0	0	0	0	0	0
hsa-miR-2278	0	0	6	2	0	0	0	4	2	6	3	4	30
hsa-miR-2681-5p	0	0	0	0	0	0	0	0	0	0	0	0	0
hsa-miR-2681-3p	0	0	0	0	0	0	0	0	0	0	0	0	0
hsa-miR-2682-5p	0	0	0	0	0	0	0	0	0	0	0	0	0
hsa-miR-2682-3p	0	0	0	0	0	0	0	0	0	0	0	0	0
hsa-miR-711	0	0	0	0	0	0	0	0	0	0	0	0	0
hsa-miR-718	0	0	0	0	0	0	0	0	0	0	0	0	0
hsa-miR-2861	0	0	0	0	0	0	0	0	0	0	0	0	0
hsa-miR-2909	0	0	0	0	0	0	0	0	0	0	0	0	0
hsa-miR-3115	0	0	0	0	0	0	0	0	0	0	0	0	0
hsa-miR-3116	0	0	0	0	0	0	0	0	0	0	0	0	0
hsa-miR-3117-5p	0	0	0	0	0	0	0	0	0	0	0	0	0
hsa-miR-3117-3p	0	0	0	0	0	0	0	0	0	0	0	0	0
hsa-miR-3118	0	0	0	0	0	0	0	0	0	0	0	0	0
hsa-miR-3119	0	0	0	0	0	0	0	0	0	0	0	0	0
hsa-miR-3120-5p	0	0	0	0	0	0	0	0	0	0	0	0	0
hsa-miR-3120-3p	0	0	0	0	0	0	0	0	0	1	1	0	2
hsa-miR-3121-5p	0	0	0	0	0	0	0	0	0	0	0	0	0
hsa-miR-3121-3p	0	0	0	0	0	0	0	0	0	0	0	0	0
hsa-miR-3122	0	0	0	0	0	0	0	0	0	0	0	0	0
hsa-miR-3123	0	0	0	0	0	0	0	0	0	0	2	2	4
hsa-miR-3124-5p	0	0	0	0	0	0	3	0	0	2	0	0	5
hsa-miR-3124-3p	0	0	0	0	0	0	0	0	0	0	0	2	2
hsa-miR-548s	0	0	0	0	0	0	0	0	0	0	0	0	0
hsa-miR-3125	0	0	0	0	0	0	0	0	0	0	0	0	0
hsa-miR-3126-5p	0	0	0	0	0	0	0	0	0	0	0	0	0
hsa-miR-3126-3p	0	0	0	0	0	0	0	0	0	0	0	0	0
hsa-miR-3127-5p	0	0	2	0	0	0	0	2	0	0	0	0	4
hsa-miR-3127-3p	0	0	0	0	0	0	0	0	0	0	0	0	0
hsa-miR-3128	0	0	0	0	0	0	0	0	0	1	0	0	1
hsa-miR-3129-5p	0	0	0	2	0	0	0	0	0	0	0	0	2
hsa-miR-3129-3p	0	0	0	0	0	0	0	0	0	0	0	0	0
hsa-miR-3130-5p	0	0	0	0	0	0	0	0	1	0	0	0	1
hsa-miR-3130-3p	0	0	0	0	0	0	0	0	1	0	0	0	6
hsa-miR-3131	0	0	0	0	0	0	0	0	0	0	0	0	0
hsa-miR-3132	0	0	0	0	0	0	0	0	0	0	0	0	0
hsa-miR-3133	0	0	0	0	0	0	0	0	0	0	0	0	0
hsa-miR-378b	0	0	0	0	0	0	0	0	0	0	0	0	0
hsa-miR-3134	0	0	0	0	0	0	0	0	0	0	0	0	0
hsa-miR-3135a	0	0	0	0	0	0	0	0	0	0	0	0	0
hsa-miR-466	0	0	0	0	0	0	0	0	0	0	0	0	0
hsa-miR-3136-5p	0	0	0	0	0	0	0	0	2	4	3	4	13
hsa-miR-3136-3p	0	0	0	0	0	0	0	0	0	0	0	0	0
hsa-miR-544b	0	0	0	0	0	0	0	0	0	2	1	5	8
hsa-miR-3137	0	0	0	0	0	0	0	0	0	0	0	0	0
hsa-miR-3138	0	0	0	1	0	0	0	0	0	0	0	0	5
hsa-miR-3139	0	0	0	0	0	0	0	0	0	0	0	0	0
hsa-miR-3140-5p	0	0	0	0	0	0	0	0	0	0	0	0	0
hsa-miR-3140-3p	0	0	0	0	0	0	0	0	0	0	0	0	0
hsa-miR-548t-5p	0	0	0	0	0	0	0	0	0	3	0	0	8
hsa-miR-548t-3p	0	0	0	0	0	0	0	0	1	0	0	0	1
hsa-miR-3141	0	0	0	0	0	0	0	0	0	0	0	0	0
hsa-miR-3142	0	0	0	0	0	0	0	0	0	0	0	0	0
hsa-miR-3143	0	0	1	1	0	0	0	0	10	15	7	4	38
hsa-miR-548u	0	0	0	0	0	0	0	0	0	0	0	1	1
hsa-miR-3144-5p	0	0	0	0	0	0	0	0	1	0	0	0	1
hsa-miR-3144-3p	0	0	0	0	0	0	0	0	0	0	1	3	4
hsa-miR-3145-5p	0	0	0	0	0	0	0	0	0	0	0	0	0
hsa-miR-3145-3p	0	0	0	0	0	0	1	0	0	1	0	0	2
hsa-miR-1273c	0	0	0	0	0	0	0	0	0	0	0	0	0
hsa-miR-3146	0	0	0	0	0	0	0	0	0	0	0	0	2
hsa-miR-3147	0	0	0	0	0	0	0	0	0	0	0	0	0
hsa-miR-548v	0	0	0	0	0	0	0	0	0	0	0	0	0
hsa-miR-3148	0	0	0	0	0	0	0	0	0	0	0	0	0
hsa-miR-3149	0	0	0	1	0	0	0	0	2	3	1	3	10
hsa-miR-3150a-5p	0	0	0	0	0	0	0	0	0	0	1	0	1
hsa-miR-3150a-3p	0	0	0	0	0	0	2	0	1	0	0	1	4
hsa-miR-3151-5p	0	0	0	0	0	0	0	0	0	0	0	0	0
hsa-miR-3151-3p	0	0	0	0	0	0	0	0	0	0	0	0	0
hsa-miR-3152-5p	0	0	0	0	0	0	0	0	0	0	0	0	0
hsa-miR-3152-3p	0	0	0	0	0	0	0	0	0	0	0	0	0
hsa-miR-3153	0	0	0	0	0	0	0	0	0	0	0	0	0
hsa-miR-3074-5p	0	0	0	0	0	0	0	0	0	0	0	0	0
hsa-miR-3074-3p	0	0	0	0	0	0	0	0	0	0	0	0	0
hsa-miR-3154	0	0	0	0	0	0	0	0	0	0	0	0	0
hsa-miR-3155a	0	0	0	0	0	0	0	0	0	0	0	0	0
hsa-miR-3156-5p	0	0	0	0	0	0	0	0	0	0	0	1	1
hsa-miR-3156-3p	0	0	0	0	0	0	0	0	0	0	0	0	0
hsa-miR-3157-5p	0	0	1	0	1	0	0	0	4	2	1	3	13
hsa-miR-3157-3p	0	0	0	0	0	1	0	0	0	0	0	0	1
hsa-miR-3158-5p	0	0	0	0	0	0	0	0	1	0	0	0	1
hsa-miR-3158-3p	0	0	0	0	0	0	0	0	0	0	0	0	0
hsa-miR-3159	0	0	0	0	0	0	0	0	0	0	0	0	0
hsa-miR-3160-5p	0	0	0	0	0	0	0	0	0	0	0	0	0
hsa-miR-3160-3p	0	0	0	0	0	0	0	0	0	0	0	0	0
hsa-miR-3161	0	0	0	0	0	0	0	0	0	0	0	0	0
hsa-miR-3162-5p	0	0	0	0	0	0	0	0	1	0	0	0	1
hsa-miR-3162-3p	0	0	0	0	0	0	0	1	0	0	0	0	1
hsa-miR-3163	0	0	0	0	0	0	0	0	0	0	0	0	0
hsa-miR-3164	0	5	0	0	0	0	0	0	0	1	0	1	7
hsa-miR-3165	0	0	0	0	0	0	0	0	0	0	0	0	0
hsa-miR-3166	0	0	0	0	0	0	0	0	0	0	0	0	0
hsa-miR-1260b	35	15	25	36	20	5	13	12	14	34	10	23	692
hsa-miR-3167	0	0	0	0	0	0	0	0	0	0	0	0	0
hsa-miR-3168	0	0	0	0	0	0	0	0	0	0	0	0	0
hsa-miR-3169	0	0	0	0	0	0	0	0	0	0	0	0	0
hsa-miR-3170	0	0	0	0	0	0	0	0	0	0	0	0	0
hsa-miR-3171	0	0	0	0	0	0	0	0	0	0	0	0	0
hsa-miR-3173-5p	0	3	0	0	0	4	0	0	0	1	0	1	9
hsa-miR-3173-3p	0	0	0	1	2	0	0	0	0	0	1	0	4
hsa-miR-1193	0	0	0	0	0	0	0	0	0	0	0	0	0
hsa-miR-323b-5p	0	0	0	0	0	0	0	0	0	0	0	0	0
hsa-miR-323b-3p	0	0	0	0	0	0	0	0	0	0	0	0	0
hsa-miR-3174	0	0	0	1	0	0	0	2	0	1	0	0	5
hsa-miR-3175	0	0	0	0	0	0	0	1	0	1	0	0	3
hsa-miR-3176	0	0	0	0	0	0	0	0	0	0	0	1	1
hsa-miR-3177-5p	0	0	0	0	0	0	0	0	0	0	1	1	2
hsa-miR-3177-3p	0	0	0	0	0	0	0	0	0	0	0	0	0
hsa-miR-3178	0	0	0	0	0	0	0	0	0	0	0	0	0
hsa-miR-3179	0	0	0	1	0	3	1	2	2	2	2	0	13
hsa-miR-3180-5p	0	0	0	0	0	0	0	0	0	0	0	0	0
hsa-miR-3180-3p	0	0	0	0	0	0	0	0	0	0	0	0	0
hsa-miR-548w	0	0	0	0	0	0	0	0	0	0	2	1	3
hsa-miR-3181	0	0	0	0	0	0	0	0	0	0	0	0	0
hsa-miR-3182	6	0	0	0	0	0	0	0	13	41	12	9	87
hsa-miR-3183	0	0	0	0	0	0	0	0	0	0	0	0	0
hsa-miR-3184-5p	0	0	0	0	0	0	0	0	0	0	0	0	0
hsa-miR-3184-3p	0	0	0	0	0	0	0	0	0	0	0	0	0
hsa-miR-3185	0	0	0	0	0	0	0	0	0	0	0	0	0
hsa-miR-3065-5p	0	0	0	0	0	0	0	0	0	0	0	0	0
hsa-miR-3065-3p	0	0	0	0	0	0	0	0	0	0	0	0	0
hsa-miR-3186-5p	0	0	0	0	0	0	0	0	0	0	0	0	0
hsa-miR-3186-3p	0	0	0	0	0	0	0	0	0	0	0	0	0
hsa-miR-3187-5p	0	0	0	0	0	0	0	0	0	0	0	0	0
hsa-miR-3187-3p	0	0	0	0	0	0	0	0	0	0	0	0	0
hsa-miR-3188	0	0	0	0	0	0	0	0	0	0	0	0	0
hsa-miR-3189-5p	0	0	0	0	0	0	0	0	0	0	0	0	0
hsa-miR-3189-3p	0	0	0	0	0	0	0	0	0	0	0	0	0
hsa-miR-320e	0	0	0	0	0	0	0	0	0	0	0	2	2
hsa-miR-3190-5p	0	0	0	0	0	0	0	0	0	0	0	0	0
hsa-miR-3190-3p	0	0	0	0	0	0	0	0	0	0	0	0	0
hsa-miR-3191-5p	0	0	0	0	0	0	0	0	0	0	0	0	0
hsa-miR-3191-3p	0	0	0	0	0	0	0	0	0	0	0	0	0
hsa-miR-3192-5p	0	0	3	3	0	0	0	1	0	0	1	0	8
hsa-miR-3192-3p	0	0	0	0	0	0	0	0	0	0	0	0	0
hsa-miR-3193	0	0	0	0	0	0	0	0	1	0	0	0	1
hsa-miR-3194-5p	0	0	0	0	0	0	0	0	0	0	0	0	0
hsa-miR-3194-3p	0	0	0	0	0	0	0	0	0	0	0	1	1
hsa-miR-3195	4	0	2	13	4	0	0	0	10	9	10	14	70
hsa-miR-3196	69	51	87	161	44	29	33	64	13	21	11	32	729
hsa-miR-548x-5p	0	0	0	0	0	0	0	0	0	0	0	0	0
hsa-miR-548x-3p	0	0	0	0	0	0	0	0	0	0	0	0	0
hsa-miR-3197	0	0	0	0	0	0	0	0	0	0	0	0	0
hsa-miR-3198	0	0	0	0	0	0	0	0	0	0	0	0	0
hsa-miR-3199	0	0	0	0	0	0	0	0	0	0	0	0	0
hsa-miR-3200-5p	0	0	0	0	0	0	0	0	0	0	0	0	0
hsa-miR-3200-3p	0	0	0	0	0	0	0	0	0	0	1	0	1
hsa-miR-3201	0	0	0	0	0	0	0	0	0	0	0	0	0
hsa-miR-514b-5p	0	0	0	0	0	0	0	0	0	0	0	0	0
hsa-miR-514b-3p	0	0	0	0	0	0	0	0	0	0	0	0	0
hsa-miR-3202	0	0	0	2	1	0	0	0	3	0	0	0	6
hsa-miR-4295	0	0	0	0	0	0	0	0	0	0	0	0	0
hsa-miR-4296	0	0	0	0	0	0	0	0	0	0	0	0	0
hsa-miR-4297	0	0	0	0	0	0	0	0	0	0	0	0	0
hsa-miR-378c	0	0	0	0	0	0	1	0	23	25	14	12	76
hsa-miR-4293	0	0	0	0	0	0	0	0	0	0	0	0	0
hsa-miR-4294	0	0	0	0	0	0	0	0	0	0	0	0	0
hsa-miR-4301	0	0	0	0	0	0	0	0	0	0	0	0	0
hsa-miR-4299	0	0	0	0	0	0	0	0	0	0	0	0	0
hsa-miR-4298	0	0	0	0	0	0	0	0	0	0	0	0	0
hsa-miR-4300	0	0	0	0	0	0	0	0	0	0	0	0	0
hsa-miR-4304	0	0	0	0	0	0	0	0	0	0	0	0	0
hsa-miR-4302	0	0	0	0	0	0	0	0	0	0	0	0	0
hsa-miR-4303	0	0	0	0	0	0	0	0	0	0	0	0	0
hsa-miR-4305	0	0	0	0	0	0	0	0	0	0	0	0	0
hsa-miR-4306	0	0	0	0	0	0	0	2	0	0	1	0	3
hsa-miR-4309	0	0	0	0	0	0	0	0	0	0	0	0	0
hsa-miR-4307	0	0	0	0	0	0	0	0	0	0	0	0	0
hsa-miR-4308	0	0	0	0	0	0	0	0	0	0	0	0	0
hsa-miR-4310	0	0	0	0	0	0	0	0	0	0	0	0	0
hsa-miR-4311	0	0	0	0	0	0	0	0	0	0	0	0	0
hsa-miR-4312	0	0	0	0	0	0	0	0	0	0	0	0	0
hsa-miR-4313	0	0	0	0	0	0	0	0	0	0	0	0	0
hsa-miR-4315	0	0	0	0	0	0	0	0	0	1	0	0	1
hsa-miR-4316	0	0	0	0	0	0	0	0	0	0	0	0	0
hsa-miR-4314	0	0	0	0	0	0	0	0	0	0	0	0	0
hsa-miR-4318	0	0	0	0	0	0	0	0	0	0	0	0	0
hsa-miR-4319	0	0	0	0	0	0	0	0	0	0	0	0	0
hsa-miR-4320	0	0	0	0	0	0	0	0	0	1	0	0	1
hsa-miR-4317	0	0	0	0	0	0	0	0	0	0	0	0	0
hsa-miR-4322	0	0	0	0	0	0	0	0	0	0	0	0	0
hsa-miR-4321	0	0	0	0	0	0	0	0	0	0	0	0	0
hsa-miR-4323	0	0	0	0	0	0	0	0	0	0	0	0	0
hsa-miR-4324	0	0	0	0	0	0	0	0	0	0	0	0	0
hsa-miR-4256	0	0	0	0	0	0	0	0	0	0	0	0	0
hsa-miR-4257	0	0	0	0	0	0	0	0	0	0	0	0	0
hsa-miR-4258	0	0	0	0	0	0	0	0	0	0	0	0	0
hsa-miR-4259	0	0	0	0	0	0	0	0	0	0	0	0	0
hsa-miR-4260	0	0	0	0	0	0	0	0	0	0	0	0	0
hsa-miR-4253	0	0	0	0	0	0	0	0	0	0	0	0	0
hsa-miR-4251	0	0	0	0	0	0	0	0	0	0	0	0	0
hsa-miR-4254	0	0	0	0	0	0	0	0	0	0	0	0	0
hsa-miR-4255	0	0	0	0	0	0	0	0	0	0	0	0	0
hsa-miR-4252	0	0	0	0	0	0	0	0	0	0	0	0	0
hsa-miR-4325	0	0	0	0	0	0	0	0	0	0	0	0	0
hsa-miR-4326	0	0	0	0	0	0	0	0	0	0	0	0	0
hsa-miR-4327	0	0	0	0	0	0	0	0	0	0	0	0	0
hsa-miR-4261	0	0	0	0	0	0	0	0	0	0	0	0	0
hsa-miR-4265	0	0	0	0	0	0	0	0	0	0	0	0	0
hsa-miR-4266	0	0	0	0	0	0	0	0	0	0	0	0	0
hsa-miR-4267	0	0	0	0	0	0	0	0	0	0	0	0	0
hsa-miR-4262	0	0	0	0	0	0	0	0	0	0	0	0	0
hsa-miR-2355-5p	0	0	0	0	0	0	0	0	0	0	0	0	0
hsa-miR-2355-3p	0	0	0	0	0	0	0	0	0	0	0	0	0
hsa-miR-4268	0	0	0	0	0	0	0	0	0	0	0	0	0
hsa-miR-4269	0	0	0	0	0	0	0	0	0	0	0	0	0
hsa-miR-4263	0	0	0	0	0	0	0	0	0	0	0	0	0
hsa-miR-4264	0	0	0	0	0	0	0	0	0	0	0	0	0
hsa-miR-4270	0	0	0	0	0	0	0	0	0	0	0	0	0
hsa-miR-4271	0	0	0	0	0	0	0	0	0	0	0	0	0
hsa-miR-4272	0	0	0	0	0	0	0	0	0	0	0	0	0
hsa-miR-4273	0	0	0	0	0	0	0	0	0	0	0	0	0
hsa-miR-4276	0	0	0	0	0	0	0	0	0	0	0	0	0
hsa-miR-4275	0	0	0	0	0	0	0	0	0	0	0	0	0
hsa-miR-4274	0	0	0	0	0	0	0	0	0	0	0	0	0
hsa-miR-4281	0	0	0	0	0	0	0	0	0	0	0	0	0
hsa-miR-4277	0	0	0	0	0	0	0	0	0	0	0	0	0
hsa-miR-4279	0	0	0	0	0	0	0	0	0	0	0	0	0
hsa-miR-4278	0	0	0	0	0	0	0	0	0	0	0	0	0
hsa-miR-4280	0	0	0	0	0	0	0	0	0	0	0	0	0
hsa-miR-4282	0	0	0	0	0	0	0	0	0	0	0	0	0
hsa-miR-4285	0	0	0	0	0	0	0	0	0	0	0	0	0
hsa-miR-4283	0	0	0	0	0	0	0	0	0	0	0	0	0
hsa-miR-4284	0	1	0	0	0	1	1	0	13	20	11	9	56
hsa-miR-4286	0	0	0	2	0	4	1	0	1	1	1	1	11
hsa-miR-4287	0	0	0	0	0	0	0	0	0	0	0	0	0
hsa-miR-4288	0	0	0	0	0	0	0	0	0	0	0	0	0
hsa-miR-4292	0	0	0	0	0	0	0	0	0	0	0	0	0
hsa-miR-4289	0	0	0	0	0	0	0	0	0	0	0	0	0
hsa-miR-4290	0	0	0	0	0	0	0	0	0	0	0	0	0
hsa-miR-4291	0	0	0	0	0	0	0	0	0	0	0	0	0
hsa-miR-4329	0	0	0	0	0	0	0	0	0	0	0	0	0
hsa-miR-4330	0	0	0	0	0	0	0	0	0	0	0	0	0
hsa-miR-500b-5p	0	0	0	0	0	0	0	0	0	0	0	0	0
hsa-miR-500b-3p	0	0	0	0	0	0	0	0	0	0	0	0	0
hsa-miR-4328	0	0	0	0	0	0	0	0	0	0	0	0	0
hsa-miR-3605-5p	0	0	0	2	1	0	0	0	0	1	1	1	6
hsa-miR-3605-3p	0	0	0	0	4	0	0	2	3	0	1	0	10
hsa-miR-3606-5p	0	0	0	0	0	0	0	0	0	0	0	0	0
hsa-miR-3606-3p	0	0	0	0	0	0	0	0	0	0	0	0	0
hsa-miR-3609	0	0	0	0	0	0	0	0	10	13	27	42	95
hsa-miR-3610	0	0	0	0	0	0	0	0	0	0	0	0	0
hsa-miR-3611	0	0	0	0	0	0	0	0	3	13	23	20	59
hsa-miR-3612	0	0	0	0	0	0	0	0	0	0	0	0	0
hsa-miR-3613-5p	0	3	0	0	0	0	0	1	2	22	24	54	107
hsa-miR-3613-3p	0	0	0	1	0	0	1	0	0	3	0	1	6
hsa-miR-3614-5p	0	0	0	1	1	2	0	0	2	2	2	0	10
hsa-miR-3614-3p	0	0	0	0	0	0	0	0	1	0	0	2	13
hsa-miR-3615	0	0	0	0	0	0	0	0	0	0	0	1	1
hsa-miR-3616-5p	0	0	0	0	0	0	0	0	0	0	0	0	0
hsa-miR-3616-3p	0	0	0	0	0	0	0	0	0	1	0	1	2
hsa-miR-3617-5p	0	0	0	0	0	0	0	0	1	0	0	1	2
hsa-miR-3617-3p	0	0	0	0	0	0	0	0	0	0	0	0	0
hsa-miR-3618	0	0	0	0	0	0	0	0	0	0	0	0	0
hsa-miR-3619-5p	0	0	0	0	0	0	0	0	0	0	0	0	0
hsa-miR-3619-3p	0	0	0	0	0	0	0	0	0	0	0	0	0
hsa-miR-23c	0	0	0	0	0	0	0	0	0	0	0	0	0
hsa-miR-3620-5p	0	0	0	0	0	0	0	0	0	0	0	0	0
hsa-miR-3620-3p	0	0	0	0	0	0	0	0	0	0	0	0	0
hsa-miR-3621	0	0	0	0	0	0	0	0	0	0	0	0	0
hsa-miR-3622a-5p	0	0	0	0	0	0	0	0	0	0	0	0	0
hsa-miR-3622a-3p	0	0	0	0	0	0	0	0	0	0	0	0	0
hsa-miR-3622b-5p	0	0	0	0	0	0	0	0	0	0	0	0	0
hsa-miR-3622b-3p	0	0	0	0	0	0	0	0	0	0	0	0	0
hsa-miR-3646	0	0	0	0	0	0	0	0	0	0	0	0	0
hsa-miR-3648	0	1	14	11	0	0	12	16	33	84	25	53	272
hsa-miR-3649	0	0	0	0	0	0	0	0	0	0	0	0	0
hsa-miR-3650	0	0	0	0	0	0	0	0	0	0	0	0	0
hsa-miR-3651	0	1	0	0	0	0	0	0	1	2	2	1	7
hsa-miR-3652	0	0	3	0	0	0	7	1	0	1	0	0	18
hsa-miR-3654	2	1	5	0	5	0	0	0	7	8	3	3	40
hsa-miR-3655	0	0	0	0	0	0	5	0	0	0	0	0	5
hsa-miR-3657	0	0	0	0	0	0	0	0	0	0	0	0	0
hsa-miR-3658	0	0	0	0	0	0	0	0	0	0	0	0	0
hsa-miR-3659	0	0	0	0	0	0	0	0	0	0	0	0	0
hsa-miR-3660	0	0	0	0	0	0	0	0	0	0	0	0	0
hsa-miR-3661	0	0	0	0	0	0	0	0	0	0	0	0	0
hsa-miR-3662	0	0	0	3	1	0	0	0	0	1	1	1	7
hsa-miR-3663-5p	0	0	0	0	0	0	0	0	0	0	0	0	0
hsa-miR-3663-3p	0	0	0	0	0	0	0	0	0	0	0	0	0
hsa-miR-3664-5p	0	0	0	0	0	0	0	0	0	0	0	0	0
hsa-miR-3664-3p	0	0	0	0	0	0	0	0	0	1	0	0	1
hsa-miR-3665	0	0	0	0	0	0	0	0	0	0	0	0	0
hsa-miR-3666	0	0	0	0	0	0	0	0	0	0	0	0	0
hsa-miR-3667-5p	0	0	0	0	0	0	0	0	0	0	0	0	0
hsa-miR-3667-3p	0	0	0	0	0	0	0	0	0	0	0	0	0
hsa-miR-3668	0	0	0	0	0	0	0	0	0	0	0	0	0
hsa-miR-3670	0	0	0	0	0	0	0	0	0	0	0	0	0
hsa-miR-3671	0	0	0	0	0	0	0	0	0	0	0	0	0
hsa-miR-3672	0	0	0	0	0	0	0	0	0	0	0	0	0
hsa-miR-3674	0	0	0	0	0	0	0	0	0	1	0	0	1
hsa-miR-3675-5p	0	0	0	0	0	0	0	0	0	0	0	0	0
hsa-miR-3675-3p	0	0	0	0	0	0	0	0	0	1	0	0	1
hsa-miR-3677-5p	0	0	0	0	0	0	0	0	1	0	0	0	1
hsa-miR-3677-3p	0	0	0	0	0	0	0	0	0	0	0	0	0
hsa-miR-3678-5p	0	0	0	0	0	0	0	0	0	0	0	0	0
hsa-miR-3678-3p	0	0	0	0	0	0	0	0	0	0	0	0	0
hsa-miR-3679-5p	3	0	4	7	4	0	1	2	1	2	0	0	34
hsa-miR-3679-3p	0	0	0	0	0	0	0	0	0	0	0	0	0
hsa-miR-3680-5p	0	0	0	0	0	0	0	0	0	0	0	0	0
hsa-miR-3680-3p	0	0	0	0	0	0	0	0	0	0	0	0	0
hsa-miR-3681-5p	0	0	0	0	0	0	0	0	1	6	3	2	12
hsa-miR-3681-3p	0	0	0	0	0	0	0	0	0	0	0	0	0
hsa-miR-3682-5p	0	0	0	0	0	0	0	0	0	0	0	0	0
hsa-miR-3682-3p	0	0	0	0	3	0	0	0	0	1	0	0	4
hsa-miR-3683	0	0	0	0	0	0	0	0	0	1	0	0	1
hsa-miR-3684	0	0	0	0	0	0	0	0	0	0	0	0	0
hsa-miR-3685	0	0	0	0	0	0	0	0	0	0	0	0	0
hsa-miR-3686	0	0	0	0	0	0	0	0	0	0	0	0	0
hsa-miR-3688-5p	0	0	0	0	0	0	0	0	0	0	0	0	0
hsa-miR-3688-3p	0	0	0	0	0	0	0	0	0	4	1	1	6
hsa-miR-3689a-5p	0	0	0	0	0	0	0	0	0	0	0	0	0
hsa-miR-3689a-3p	0	0	0	0	0	0	0	0	0	0	0	0	0
hsa-miR-3690	0	0	0	0	0	0	0	0	0	0	0	0	0
hsa-miR-3691-5p	0	0	0	0	0	0	0	0	0	0	1	0	3
hsa-miR-3691-3p	0	0	0	0	0	0	0	0	0	0	0	0	0
hsa-miR-3692-5p	0	0	0	0	0	0	0	0	0	0	0	0	0
hsa-miR-3692-3p	0	0	0	0	0	0	0	0	0	0	0	0	0
hsa-miR-3713	0	0	0	0	0	0	0	0	0	0	0	0	0
hsa-miR-3714	0	0	0	0	0	0	0	0	0	0	0	0	0
hsa-miR-3180	0	0	0	0	0	0	0	0	0	0	0	0	0
hsa-miR-3907	0	0	0	0	0	0	0	0	0	0	0	0	0
hsa-miR-3689b-5p	0	0	0	0	0	0	0	0	0	0	0	0	0
hsa-miR-3689b-3p	0	0	0	0	0	0	0	0	0	0	0	0	0
hsa-miR-3908	0	0	0	0	0	0	0	0	0	0	0	0	0
hsa-miR-3909	0	0	0	0	0	0	0	0	0	0	0	1	1
hsa-miR-3910	0	0	0	0	0	0	0	0	0	0	0	0	0
hsa-miR-3911	4	0	0	1	0	0	0	2	0	0	1	0	11
hsa-miR-3912-5p	0	0	0	0	0	0	0	0	0	0	0	0	0
hsa-miR-3912-3p	0	0	0	0	0	0	0	0	0	0	0	0	0
hsa-miR-3913-5p	0	0	0	0	0	0	0	0	0	0	0	0	0
hsa-miR-3913-3p	0	0	0	0	0	0	0	0	0	0	0	0	0
hsa-miR-3914	0	0	0	0	0	0	0	0	0	0	0	0	0
hsa-miR-3915	0	0	0	0	0	0	0	0	0	0	0	0	0
hsa-miR-3916	0	0	0	0	3	0	0	1	1	4	2	0	11
hsa-miR-3917	0	0	0	0	0	0	0	0	0	0	0	0	0
hsa-miR-3918	0	0	0	0	0	0	0	0	0	0	0	0	0
hsa-miR-3919	0	0	0	0	0	0	0	0	0	0	0	0	0
hsa-miR-3150b-5p	0	0	0	0	0	0	0	0	0	0	0	0	0
hsa-miR-3150b-3p	0	0	0	0	0	3	2	0	0	0	0	0	5
hsa-miR-3920	0	0	0	0	0	0	0	0	0	0	0	0	0
hsa-miR-3921	0	0	0	0	0	0	0	0	0	0	0	0	0
hsa-miR-3922-5p	0	0	0	0	0	0	0	0	0	0	1	0	1
hsa-miR-3922-3p	0	0	0	0	0	0	0	0	0	0	0	0	0
hsa-miR-3923	0	0	0	0	0	0	0	0	0	0	0	0	0
hsa-miR-3924	0	0	0	0	0	0	0	0	0	0	0	0	0
hsa-miR-3925-5p	0	0	0	0	0	0	0	0	0	0	0	0	0
hsa-miR-3925-3p	0	0	0	0	0	0	0	0	0	0	0	0	0
hsa-miR-3926	0	0	0	0	0	0	0	0	0	0	0	0	0
hsa-miR-3927-5p	0	0	0	0	0	0	0	0	0	0	0	0	0
hsa-miR-3927-3p	0	0	0	0	0	0	0	0	0	0	0	0	0
hsa-miR-676-5p	0	0	0	0	0	0	0	0	0	0	0	0	0
hsa-miR-676-3p	0	0	0	0	0	0	0	0	0	0	0	0	0
hsa-miR-3928-5p	0	0	0	0	0	0	0	0	0	0	0	0	0
hsa-miR-3928-3p	0	0	4	0	0	0	0	0	0	0	0	0	4
hsa-miR-3929	0	0	0	0	0	0	0	0	0	1	0	1	2
hsa-miR-3934-5p	0	0	0	0	0	0	0	0	0	0	0	0	0
hsa-miR-3934-3p	0	0	0	0	0	0	0	0	0	2	1	0	3
hsa-miR-3935	0	0	0	0	0	0	0	0	0	1	0	0	1
hsa-miR-3936	0	0	0	0	0	0	0	0	0	0	0	0	0
hsa-miR-3937	0	0	0	0	0	0	0	0	0	0	0	0	0
hsa-miR-3938	0	0	0	0	0	0	0	0	0	0	0	0	0
hsa-miR-548y	0	0	0	0	0	0	0	0	0	0	0	0	0
hsa-miR-3939	0	0	0	0	0	0	0	0	0	0	0	0	0
hsa-miR-3940-5p	0	0	0	0	0	0	0	0	0	0	0	0	0
hsa-miR-3940-3p	0	0	0	0	0	0	0	0	0	0	1	1	2
hsa-miR-3941	0	0	0	0	0	0	0	0	0	0	0	0	0
hsa-miR-3942-5p	0	0	0	0	0	0	0	0	0	0	0	0	0
hsa-miR-3942-3p	0	0	0	0	0	0	0	0	0	0	0	0	0
hsa-miR-3943	0	0	0	0	0	0	0	0	0	0	0	0	0
hsa-miR-3944-5p	0	0	0	0	0	0	0	0	0	0	0	0	0
hsa-miR-3944-3p	0	0	0	0	0	0	0	0	0	0	0	0	0
hsa-miR-3945	0	0	0	0	0	0	0	0	0	0	0	0	0
hsa-miR-374c-5p	0	0	0	0	0	0	0	0	1	3	1	2	7
hsa-miR-374c-3p	0	0	0	0	0	0	0	0	0	1	0	0	1
hsa-miR-642b-5p	0	0	0	0	0	0	0	0	0	0	0	0	0
hsa-miR-642b-3p	0	0	0	0	0	0	0	0	1	1	2	1	6
hsa-miR-550b-2-5p	0	0	0	0	0	0	0	0	1	0	0	0	1
hsa-miR-550b-3p	0	0	0	0	0	0	0	0	0	0	0	0	0
hsa-miR-548z	0	0	0	0	0	0	0	0	2	0	2	1	5
hsa-miR-548aa	0	0	0	0	0	0	0	0	1	0	0	0	1
hsa-miR-548o-5p	0	0	0	0	0	0	0	0	1	2	7	7	17
hsa-miR-1268b	11	9	34	54	42	4	32	17	15	22	23	21	305
hsa-miR-378e	0	0	0	0	0	0	0	0	2	1	0	1	4
hsa-miR-548ab	0	0	0	0	0	0	0	0	1	1	0	1	3
hsa-miR-4418	0	0	0	0	0	0	0	0	0	0	0	0	0
hsa-miR-378f	0	0	0	0	0	0	0	0	0	1	0	0	1
hsa-miR-4420	0	0	0	0	0	0	0	0	0	0	0	0	0
hsa-miR-4421	0	0	0	0	0	0	0	0	0	0	0	0	0
hsa-miR-4422	0	0	0	0	0	0	0	0	0	0	0	0	0
hsa-miR-4423-5p	0	0	0	0	0	0	0	0	0	0	0	0	0
hsa-miR-4423-3p	0	0	0	0	0	0	0	0	0	0	0	0	0
hsa-miR-378g	0	0	0	0	0	0	0	0	0	0	0	0	0
hsa-miR-548ac	0	0	0	0	0	0	0	0	0	0	0	0	0
hsa-miR-4424	0	0	0	0	0	0	0	0	0	0	0	0	0
hsa-miR-4425	0	0	0	0	0	0	0	0	8	11	2	14	35
hsa-miR-4426	0	0	0	0	0	0	0	0	0	0	0	0	0
hsa-miR-4427	0	0	0	0	0	0	0	0	0	0	0	0	0
hsa-miR-4428	0	0	0	0	0	0	0	1	0	1	0	0	2
hsa-miR-4429	0	3	0	0	0	0	2	0	0	0	0	0	5
hsa-miR-4430	0	0	0	0	0	0	0	0	0	0	0	0	0
hsa-miR-548ad-5p	0	0	0	0	0	0	0	0	0	0	0	0	0
hsa-miR-548ad-3p	0	0	0	0	0	0	0	0	0	0	0	0	0
hsa-miR-4431	0	0	0	0	0	0	0	0	0	0	0	0	0
hsa-miR-4432	0	0	0	0	0	0	0	0	0	0	0	0	0
hsa-miR-4433a-5p	0	0	0	0	0	0	0	0	0	0	0	0	0
hsa-miR-4433a-3p	0	0	0	0	0	0	0	0	0	0	0	0	0
hsa-miR-4434	0	0	0	0	0	0	0	0	0	1	0	0	1
hsa-miR-4435	0	0	0	0	0	0	0	0	0	0	0	1	1
hsa-miR-4436a	0	0	0	0	0	0	0	0	0	0	0	0	0
hsa-miR-4437	0	0	0	0	0	0	0	0	0	0	0	0	0
hsa-miR-548ae-3p	0	0	0	0	0	0	0	0	0	0	0	0	0
hsa-miR-548ae-5p	0	0	0	0	0	0	0	0	0	0	0	0	0
hsa-miR-4438	0	0	0	0	0	0	0	0	0	0	0	0	0
hsa-miR-4439	0	0	0	0	0	0	0	0	0	0	0	0	0
hsa-miR-4440	0	0	0	0	0	0	0	0	0	0	0	0	0
hsa-miR-4441	0	0	0	0	0	0	0	0	0	0	0	0	0
hsa-miR-4442	0	0	0	0	0	0	1	0	0	0	0	0	1
hsa-miR-4443	0	0	12	8	2	0	16	1	0	0	1	0	43
hsa-miR-4444	3	0	0	0	0	0	0	0	0	2	0	2	7
hsa-miR-4445-5p	0	0	0	0	0	0	0	0	0	0	0	0	0
hsa-miR-4445-3p	0	0	0	0	0	0	0	0	0	0	0	0	0
hsa-miR-4446-5p	0	0	0	0	0	0	0	0	0	0	0	0	0
hsa-miR-4446-3p	0	0	0	0	0	0	0	1	0	0	0	0	6
hsa-miR-4447	0	0	0	0	0	0	0	0	0	0	0	0	0
hsa-miR-4448	0	0	0	0	0	0	0	0	0	0	0	0	0
hsa-miR-4449	9	0	0	0	4	0	3	2	1	0	0	1	24
hsa-miR-548ag	0	0	0	0	0	0	0	0	0	0	0	0	0
hsa-miR-4450	0	0	0	0	0	0	0	0	0	0	0	0	0
hsa-miR-548ah-5p	0	0	0	0	0	0	0	0	0	0	0	0	0
hsa-miR-548ah-3p	0	0	0	0	0	0	0	0	0	1	1	2	4
hsa-miR-4451	0	0	0	0	0	0	0	0	0	0	0	0	0
hsa-miR-4452	0	0	0	0	0	0	0	0	0	0	0	0	0
hsa-miR-4453	0	0	0	0	0	0	0	0	0	0	0	0	0
hsa-miR-4454	0	0	0	3	3	0	0	2	19	25	13	19	84
hsa-miR-4455	0	2	2	1	1	1	2	2	0	0	0	0	11
hsa-miR-4456	0	0	0	0	0	0	0	0	0	0	0	0	0
hsa-miR-4457	0	0	0	0	0	0	0	0	0	1	0	0	1
hsa-miR-4458	0	0	0	1	1	0	2	0	2	0	0	2	8
hsa-miR-4460	0	0	0	0	0	0	0	0	0	0	0	0	0
hsa-miR-378h	0	0	0	0	0	0	0	0	0	0	0	0	0
hsa-miR-3135b	0	0	0	0	0	0	0	0	0	0	0	0	1
hsa-miR-4462	0	0	0	0	0	0	0	0	0	0	0	0	0
hsa-miR-4463	0	0	0	2	0	0	1	1	0	0	0	0	4
hsa-miR-4464	0	0	0	0	0	0	0	0	0	0	0	0	0
hsa-miR-548ai	0	0	0	0	0	0	0	0	0	0	0	0	0
hsa-miR-548aj-3p	0	0	0	0	0	0	0	0	0	0	0	0	0
hsa-miR-548aj-5p	0	0	0	0	0	0	0	0	0	0	0	0	0
hsa-miR-4465	0	0	0	0	0	0	0	0	0	0	0	0	0
hsa-miR-4466	0	0	0	0	0	0	2	0	0	0	0	0	2
hsa-miR-4467	0	0	0	0	0	0	0	0	0	0	0	0	0
hsa-miR-4468	0	0	0	0	0	0	0	0	0	0	1	0	1
hsa-miR-4469	0	0	0	0	0	0	0	0	0	0	0	0	0
hsa-miR-4470	0	0	0	0	0	0	0	0	0	1	0	2	3
hsa-miR-4471	0	0	0	0	0	0	0	0	0	0	0	0	0
hsa-miR-4472	0	0	0	0	0	0	0	0	0	0	0	0	0
hsa-miR-4473	0	0	0	0	0	0	0	0	0	0	0	0	0
hsa-miR-4474-5p	0	0	0	0	0	0	0	0	0	0	0	0	0
hsa-miR-4474-3p	0	0	0	0	0	0	0	0	0	0	0	0	0
hsa-miR-4475	0	0	0	0	0	0	0	0	0	0	0	0	0
hsa-miR-4476	0	0	5	1	0	0	0	1	1	2	1	1	12
hsa-miR-4477a	0	0	0	0	0	0	0	0	0	0	0	0	0
hsa-miR-4477b	0	0	0	0	0	0	0	0	0	0	1	4	5
hsa-miR-4478	0	0	0	0	0	0	0	0	0	0	0	0	0
hsa-miR-3689c	0	0	0	0	0	0	0	0	0	0	0	0	0
hsa-miR-3689d	0	0	0	0	0	0	0	0	0	0	0	0	0
hsa-miR-3689e	0	0	0	0	0	0	0	0	0	0	0	0	0
hsa-miR-3689f	0	0	0	0	0	0	0	0	0	0	0	0	0
hsa-miR-4479	0	0	0	0	0	0	0	0	0	0	0	1	1
hsa-miR-3155b	0	0	0	0	0	0	0	0	0	0	0	0	0
hsa-miR-548ak	0	0	0	0	0	0	0	0	0	0	0	0	0
hsa-miR-4480	0	0	0	0	0	0	0	0	0	0	0	0	0
hsa-miR-4481	0	0	0	0	0	0	0	0	0	0	0	0	0
hsa-miR-4482-5p	0	0	0	0	0	0	0	0	0	0	0	0	0
hsa-miR-4482-3p	0	0	0	0	0	0	0	0	0	0	0	0	0
hsa-miR-4483	0	0	0	0	0	0	0	0	0	0	0	0	0
hsa-miR-4484	2	0	0	5	1	0	0	3	8	6	1	6	59
hsa-miR-4485-5p	0	0	0	0	0	0	0	0	0	0	0	2	2
hsa-miR-4485-3p	0	0	0	0	3	0	0	0	7	18	17	11	60
hsa-miR-4486	0	0	0	0	0	0	0	0	0	0	0	0	0
hsa-miR-4487	0	0	0	0	0	0	0	0	0	0	0	0	0
hsa-miR-4488	23	3	60	45	33	12	28	23	18	21	9	24	315
hsa-miR-4489	0	0	0	0	0	0	0	0	0	0	0	0	0
hsa-miR-548al	0	0	0	0	0	0	0	0	0	0	0	0	0
hsa-miR-4490	0	0	0	0	0	0	0	0	0	0	0	0	0
hsa-miR-4491	0	0	0	0	0	0	0	0	0	0	0	0	0
hsa-miR-4492	407	819	3423	3217	681	765	3527	2232	243	527	223	432	17692
hsa-miR-4493	0	0	0	0	0	0	0	0	0	0	0	0	0
hsa-miR-4494	0	0	0	0	0	0	0	0	0	0	0	0	0
hsa-miR-4495	0	0	0	0	0	0	0	0	0	0	0	0	0
hsa-miR-4496	0	0	0	0	0	0	0	0	0	1	0	0	1
hsa-miR-4497	94	2	5	7	116	0	13	7	489	16	9	10	773
hsa-miR-4498	0	0	0	0	0	0	0	0	0	0	0	0	0
hsa-miR-4499	0	0	0	0	0	0	0	0	0	0	0	0	0
hsa-miR-4500	0	0	0	0	0	0	0	0	0	0	0	0	0
hsa-miR-4501	0	0	0	0	0	0	0	0	0	0	0	0	0
hsa-miR-4502	0	0	0	0	0	0	0	0	0	0	0	0	0
hsa-miR-4503	0	0	0	0	0	0	0	0	0	0	1	0	1
hsa-miR-4504	0	0	0	0	0	0	0	0	0	0	0	0	0
hsa-miR-4505	0	0	0	0	0	0	0	0	0	0	0	0	0
hsa-miR-4506	0	0	0	0	0	0	0	0	0	0	0	0	0
hsa-miR-2392	0	0	0	0	0	0	0	0	0	0	0	0	0
hsa-miR-4507	0	0	0	0	0	0	2	0	0	0	0	0	2
hsa-miR-4508	61	110	402	500	159	111	541	380	47	79	46	83	2552
hsa-miR-4509	0	0	0	0	0	0	0	0	0	0	0	0	0
hsa-miR-4510	0	0	0	0	0	0	0	0	0	0	0	1	1
hsa-miR-4511	0	0	0	0	0	0	0	0	0	0	0	0	0
hsa-miR-4512	0	0	0	0	0	0	0	0	0	0	0	0	0
hsa-miR-4513	0	0	0	0	0	0	0	0	0	0	0	0	0
hsa-miR-4514	0	0	0	0	0	0	0	0	0	0	0	0	0
hsa-miR-4515	0	0	0	0	0	0	0	0	0	0	0	0	0
hsa-miR-4516	215	303	706	734	345	271	786	546	67	127	111	196	4695
hsa-miR-4517	0	0	0	0	0	0	0	0	0	0	0	0	0
hsa-miR-4518	0	0	0	0	2	0	0	0	0	1	0	1	4
hsa-miR-4519	0	0	0	0	0	0	0	0	0	0	0	0	0
hsa-miR-4520-5p	0	0	0	0	0	0	0	0	0	0	0	0	0
hsa-miR-4520-3p	0	0	0	0	0	0	0	0	0	0	0	0	0
hsa-miR-4521	0	0	0	0	1	0	0	0	31	16	10	16	74
hsa-miR-1269b	0	0	0	0	0	0	0	0	0	0	0	0	3
hsa-miR-4522	0	0	0	0	0	0	0	0	0	0	0	0	0
hsa-miR-4523	0	0	0	0	0	0	0	0	0	0	0	0	0
hsa-miR-4524a-5p	0	0	0	0	0	0	0	0	0	0	0	0	0
hsa-miR-4524a-3p	0	0	0	0	0	0	0	0	0	0	0	0	0
hsa-miR-4525	0	0	0	0	0	0	0	0	0	0	0	0	0
hsa-miR-4526	0	0	0	0	0	0	0	0	0	0	0	0	0
hsa-miR-4527	0	0	0	0	0	0	0	0	0	0	0	0	0
hsa-miR-4528	0	0	0	0	0	0	0	0	0	0	0	0	0
hsa-miR-4529-5p	0	0	0	0	0	0	0	0	0	0	0	0	0
hsa-miR-4529-3p	0	0	0	0	0	0	0	0	0	0	0	0	0
hsa-miR-4530	0	0	0	0	0	0	0	0	0	0	0	0	0
hsa-miR-4531	0	0	0	0	0	0	0	0	0	0	0	0	0
hsa-miR-4533	0	0	0	0	0	0	0	0	0	0	0	0	0
hsa-miR-4534	0	0	0	0	0	0	0	0	0	0	0	0	0
hsa-miR-378i	0	0	0	0	0	0	0	0	0	0	0	0	0
hsa-miR-4535	0	0	0	0	0	0	0	0	0	0	0	0	0
hsa-miR-548am-5p	0	0	0	0	0	0	0	0	1	2	7	7	17
hsa-miR-548am-3p	0	0	0	0	0	0	0	0	0	0	0	0	0
hsa-miR-1587	0	0	3	0	0	0	0	4	1	0	0	0	8
hsa-miR-4536-5p	0	0	0	0	0	0	0	0	0	0	0	0	0
hsa-miR-4536-3p	0	0	0	0	0	0	0	0	0	0	0	0	0
hsa-miR-548an	0	0	0	0	0	0	0	0	0	0	0	0	0
hsa-miR-4537	0	0	0	0	0	0	0	0	0	0	0	0	0
hsa-miR-4538	0	0	0	0	0	0	0	0	0	0	1	0	1
hsa-miR-4539	0	0	0	0	0	0	0	0	0	0	0	0	0
hsa-miR-4540	0	0	0	0	0	0	0	0	0	0	0	0	0
hsa-miR-3960	0	0	0	0	0	0	1	0	0	0	0	0	3
hsa-miR-3972	0	0	0	0	0	0	0	0	0	0	0	0	0
hsa-miR-3973	0	0	0	0	0	0	0	0	0	0	0	0	0
hsa-miR-3974	0	0	0	0	0	0	0	0	0	0	0	0	0
hsa-miR-3975	0	0	0	0	0	0	0	0	0	0	0	0	0
hsa-miR-3976	0	0	0	0	0	0	0	0	0	0	0	0	0
hsa-miR-3977	0	0	0	0	0	0	0	0	0	0	0	0	0
hsa-miR-3978	0	0	0	0	0	0	0	0	0	0	0	0	0
hsa-miR-4632-5p	0	0	0	0	0	0	0	0	0	0	0	0	0
hsa-miR-4632-3p	0	0	0	0	0	0	0	0	0	0	0	0	0
hsa-miR-4633-5p	0	0	0	0	0	0	0	0	0	0	0	0	0
hsa-miR-4633-3p	0	0	0	0	0	0	0	0	0	0	0	0	0
hsa-miR-4634	0	0	0	0	0	0	0	0	0	0	0	0	0
hsa-miR-4635	0	0	0	0	0	0	0	0	0	0	0	0	0
hsa-miR-4636	0	0	0	0	0	0	0	0	0	0	0	0	0
hsa-miR-4637	0	0	0	0	0	0	0	0	0	0	0	0	0
hsa-miR-4638-5p	0	0	0	0	0	0	0	0	0	0	0	0	0
hsa-miR-4638-3p	0	0	0	0	0	0	0	0	0	0	0	0	0
hsa-miR-4639-5p	0	0	0	0	0	0	0	0	0	0	0	0	0
hsa-miR-4639-3p	0	0	0	0	0	0	0	0	0	0	0	0	0
hsa-miR-4640-5p	0	0	0	0	0	0	0	0	0	0	0	0	0
hsa-miR-4640-3p	0	0	0	0	0	0	0	0	0	0	0	0	0
hsa-miR-4641	0	0	0	0	0	0	0	0	0	0	0	0	0
hsa-miR-4642	0	0	0	0	0	0	0	0	0	0	0	0	0
hsa-miR-4643	0	0	0	0	0	0	0	0	0	0	0	0	0
hsa-miR-4644	0	0	2	2	2	0	1	0	0	1	1	1	10
hsa-miR-4645-5p	0	0	0	0	0	0	0	0	0	0	0	0	0
hsa-miR-4645-3p	0	0	0	0	0	0	0	0	0	0	0	0	0
hsa-miR-4646-5p	0	0	0	0	0	0	0	0	0	0	0	1	1
hsa-miR-4646-3p	0	0	0	0	0	0	0	0	0	0	0	0	0
hsa-miR-4647	0	0	0	0	0	0	0	0	0	0	0	0	0
hsa-miR-4648	0	0	0	0	0	0	0	0	0	0	0	0	0
hsa-miR-4649-5p	0	0	0	0	0	0	0	0	0	0	0	0	0
hsa-miR-4649-3p	0	0	0	0	0	0	0	0	0	0	0	0	0
hsa-miR-4650-5p	0	0	0	0	0	0	0	0	0	0	0	0	0
hsa-miR-4650-3p	0	0	0	0	0	0	0	0	0	0	0	0	0
hsa-miR-4651	0	0	0	0	0	0	0	0	0	0	0	0	0
hsa-miR-4652-5p	0	0	0	0	0	0	0	0	0	0	0	0	0
hsa-miR-4652-3p	0	0	0	0	0	0	0	0	0	0	0	0	0
hsa-miR-4653-5p	0	0	0	0	0	0	0	0	0	0	0	0	0
hsa-miR-4653-3p	0	0	0	0	0	0	0	0	0	0	0	0	0
hsa-miR-4654	0	0	0	0	0	0	0	0	0	0	0	0	0
hsa-miR-4655-5p	0	0	0	0	2	0	3	0	0	0	0	0	8
hsa-miR-4655-3p	0	0	0	0	0	0	0	0	0	0	0	0	0
hsa-miR-4656	0	0	0	0	2	0	0	0	0	0	0	0	2
hsa-miR-4657	0	0	0	0	3	0	0	0	0	0	0	0	3
hsa-miR-4658	0	0	0	1	0	0	0	0	0	1	0	0	2
hsa-miR-4659a-5p	0	0	0	0	0	0	0	0	0	0	0	0	0
hsa-miR-4659a-3p	0	0	0	0	0	0	0	0	0	0	0	0	0
hsa-miR-4660	0	0	0	0	0	0	0	0	0	1	0	0	1
hsa-miR-4661-5p	0	0	0	0	0	0	0	0	0	0	0	0	0
hsa-miR-4661-3p	0	0	0	0	0	0	0	0	0	0	0	0	0
hsa-miR-4662a-5p	0	0	0	0	0	0	0	0	0	0	0	0	0
hsa-miR-4662a-3p	0	0	0	0	0	0	0	0	0	0	0	0	0
hsa-miR-4659b-5p	0	0	0	0	0	0	0	0	0	0	0	0	0
hsa-miR-4659b-3p	0	0	0	0	0	0	0	0	0	0	0	0	0
hsa-miR-4663	0	0	0	0	0	0	0	0	0	0	0	0	0
hsa-miR-4662b	0	0	0	0	0	0	0	0	0	0	0	0	0
hsa-miR-4664-5p	0	0	0	0	0	0	0	0	0	0	0	1	1
hsa-miR-4664-3p	0	0	0	0	0	0	0	0	1	1	0	0	2
hsa-miR-4665-5p	0	3	0	4	0	0	0	1	1	3	0	1	13
hsa-miR-4665-3p	0	0	0	0	0	0	0	0	0	0	0	0	0
hsa-miR-4666a-5p	0	0	0	0	0	0	0	0	0	0	0	0	0
hsa-miR-4666a-3p	0	0	0	0	0	0	0	0	0	0	0	0	0
hsa-miR-4667-5p	0	0	0	0	0	0	0	0	0	0	0	1	1
hsa-miR-4667-3p	0	0	0	0	0	0	0	0	0	0	0	0	0
hsa-miR-4668-5p	0	0	0	0	2	0	0	0	0	0	0	0	2
hsa-miR-4668-3p	0	0	0	0	0	0	0	0	0	1	0	0	1
hsa-miR-219b-5p	0	0	0	0	0	0	0	0	0	0	0	1	1
hsa-miR-219b-3p	0	0	0	0	0	0	0	0	1	0	1	4	6
hsa-miR-4669	0	0	0	0	0	0	0	0	0	0	0	0	0
hsa-miR-4670-5p	0	0	0	0	0	0	0	0	0	0	0	0	0
hsa-miR-4670-3p	0	0	0	0	0	0	0	0	0	0	0	0	0
hsa-miR-4671-5p	0	0	0	0	0	0	0	0	0	0	0	0	0
hsa-miR-4671-3p	0	0	0	0	0	0	0	0	0	0	0	0	0
hsa-miR-4672	0	0	0	0	0	0	0	0	0	0	0	0	0
hsa-miR-4673	0	0	0	0	0	0	0	0	0	0	0	0	0
hsa-miR-4674	0	0	0	0	0	0	0	0	0	0	0	0	0
hsa-miR-4675	0	0	0	0	0	0	0	0	0	0	0	0	0
hsa-miR-4676-5p	0	0	0	0	0	0	0	0	0	0	0	0	0
hsa-miR-4676-3p	0	0	0	0	0	0	0	0	0	0	0	0	0
hsa-miR-4677-5p	0	0	0	0	0	0	0	0	0	0	0	0	0
hsa-miR-4677-3p	0	0	0	0	0	0	0	0	3	3	2	2	10
hsa-miR-4678	0	0	0	0	0	0	0	0	0	0	0	0	0
hsa-miR-4679	0	0	0	0	0	0	0	0	0	0	0	0	0
hsa-miR-4680-5p	0	0	0	0	0	0	0	0	0	0	0	0	0
hsa-miR-4680-3p	0	0	0	0	0	0	0	0	3	1	2	1	7
hsa-miR-4681	0	0	0	0	0	0	0	0	0	0	0	0	0
hsa-miR-4682	0	0	0	0	0	0	0	0	0	0	0	0	0
hsa-miR-4683	0	0	0	0	0	0	0	0	0	0	0	0	0
hsa-miR-4684-5p	0	0	0	0	0	0	0	0	0	0	0	0	0
hsa-miR-4684-3p	0	0	0	0	0	0	0	0	0	0	0	0	0
hsa-miR-4685-5p	0	0	0	0	0	0	0	0	0	0	0	0	0
hsa-miR-4685-3p	0	0	0	0	0	0	0	0	0	0	0	0	0
hsa-miR-4686	0	0	0	0	0	0	0	0	0	0	0	0	0
hsa-miR-4687-5p	0	0	0	0	0	0	0	0	0	0	0	0	0
hsa-miR-4687-3p	0	0	0	0	0	0	0	0	0	0	0	0	0
hsa-miR-1343-5p	0	0	0	0	0	0	0	0	0	0	0	0	0
hsa-miR-1343-3p	0	0	0	0	0	0	0	0	0	0	0	0	0
hsa-miR-4688	0	0	0	0	0	0	0	0	0	0	0	0	0
hsa-miR-4689	0	0	1	3	0	0	3	0	0	0	0	0	7
hsa-miR-4690-5p	0	0	0	0	0	0	0	0	0	0	0	0	0
hsa-miR-4690-3p	0	0	0	0	0	0	0	0	0	0	0	0	0
hsa-miR-4691-5p	0	0	0	0	0	0	0	0	0	0	0	0	0
hsa-miR-4691-3p	0	0	0	0	3	0	0	0	0	1	1	0	5
hsa-miR-4692	0	0	0	0	0	0	0	0	0	0	0	0	0
hsa-miR-4693-5p	0	0	0	0	0	0	0	0	0	0	0	0	0
hsa-miR-4693-3p	0	0	0	0	0	0	0	0	0	0	0	0	0
hsa-miR-4694-5p	0	0	0	0	0	0	0	0	0	0	0	0	0
hsa-miR-4694-3p	0	0	0	0	0	0	0	0	0	0	0	0	0
hsa-miR-4695-5p	0	0	0	0	0	0	0	0	0	0	0	0	0
hsa-miR-4695-3p	0	0	0	0	0	0	0	0	0	0	0	0	0
hsa-miR-4696	0	0	0	0	0	0	0	0	0	0	0	0	0
hsa-miR-4697-5p	0	0	0	0	0	0	0	0	0	0	0	0	0
hsa-miR-4697-3p	0	0	0	0	0	0	0	0	0	0	0	0	0
hsa-miR-4698	0	0	0	0	0	0	0	0	0	1	0	0	1
hsa-miR-4699-5p	0	0	0	0	0	0	0	0	0	0	0	0	0
hsa-miR-4699-3p	0	0	0	0	0	0	0	0	0	0	0	0	0
hsa-miR-4700-5p	2	0	3	1	0	0	0	0	0	0	1	1	8
hsa-miR-4700-3p	0	0	0	0	0	0	0	0	0	0	0	0	0
hsa-miR-4701-5p	0	0	0	0	0	0	0	0	0	0	0	0	0
hsa-miR-4701-3p	0	0	0	0	0	0	0	0	0	0	0	0	0
hsa-miR-4703-5p	0	0	0	0	0	0	0	0	0	0	0	0	0
hsa-miR-4703-3p	0	0	0	0	0	0	0	0	0	0	0	0	0
hsa-miR-4704-5p	0	0	0	0	0	0	0	0	0	0	0	0	0
hsa-miR-4704-3p	0	0	0	0	0	0	0	0	0	0	0	0	0
hsa-miR-4705	0	0	0	0	0	0	0	0	0	0	0	0	0
hsa-miR-4706	0	0	0	0	0	0	1	0	0	0	0	0	1
hsa-miR-4707-5p	0	0	0	0	0	0	0	0	0	0	0	0	0
hsa-miR-4707-3p	0	0	0	0	0	0	0	0	0	0	0	0	0
hsa-miR-4708-5p	0	0	0	0	0	0	0	0	0	0	0	0	0
hsa-miR-4708-3p	0	0	0	0	0	0	0	0	0	0	0	0	0
hsa-miR-4709-5p	0	0	0	0	0	0	0	0	0	0	0	0	0
hsa-miR-4709-3p	0	0	1	1	0	0	1	2	1	3	1	4	14
hsa-miR-203b-5p	0	0	0	0	0	0	0	0	0	0	0	0	0
hsa-miR-203b-3p	0	0	0	0	0	0	0	0	0	0	0	0	0
hsa-miR-4710	0	0	5	0	0	0	0	0	0	0	0	0	5
hsa-miR-4711-5p	0	0	0	0	0	0	0	0	0	0	0	0	0
hsa-miR-4711-3p	0	0	0	0	0	0	0	0	0	0	0	0	0
hsa-miR-4712-5p	0	0	0	0	0	0	0	0	0	0	0	0	0
hsa-miR-4712-3p	0	0	0	0	0	0	0	0	0	0	0	0	0
hsa-miR-4713-5p	0	0	0	0	0	0	0	0	0	0	0	0	0
hsa-miR-4713-3p	0	0	0	0	0	0	0	0	0	0	0	0	0
hsa-miR-4714-5p	0	0	0	0	0	0	0	0	0	0	0	0	0
hsa-miR-4714-3p	0	0	0	0	0	0	0	0	0	1	0	0	1
hsa-miR-4715-5p	0	0	0	0	0	0	0	0	0	0	0	0	0
hsa-miR-4715-3p	0	0	0	0	0	0	0	0	0	0	0	0	0
hsa-miR-4716-5p	0	0	0	0	0	0	0	0	0	0	0	0	0
hsa-miR-4716-3p	0	0	0	0	0	0	0	0	0	0	0	0	0
hsa-miR-3529-5p	0	0	0	0	0	0	0	0	0	0	0	0	0
hsa-miR-3529-3p	0	0	0	0	0	0	0	0	0	0	0	0	0
hsa-miR-4717-5p	0	0	0	0	0	0	0	0	0	0	0	0	0
hsa-miR-4717-3p	0	0	0	0	0	0	0	0	0	0	0	0	0
hsa-miR-4718	0	0	0	0	0	0	0	0	0	0	0	0	0
hsa-miR-4719	0	0	0	0	0	0	0	0	0	0	0	0	0
hsa-miR-4720-5p	0	0	0	0	0	0	0	0	0	0	0	0	0
hsa-miR-4720-3p	0	0	0	0	0	0	0	0	0	0	0	0	0
hsa-miR-4721	0	0	0	0	0	0	0	0	0	0	0	0	0
hsa-miR-4722-5p	0	0	0	0	0	0	0	0	0	0	0	0	0
hsa-miR-4722-3p	0	0	0	0	0	0	0	0	0	0	0	0	0
hsa-miR-4520-2-3p	0	0	0	0	0	0	0	0	0	0	0	0	0
hsa-miR-4723-5p	0	0	0	0	2	5	0	0	0	0	1	0	9
hsa-miR-4723-3p	0	0	0	0	0	0	0	0	0	0	0	0	0
hsa-miR-451b	0	0	0	0	0	0	0	0	0	0	0	0	0
hsa-miR-4724-5p	0	0	0	0	0	0	0	0	0	0	0	0	0
hsa-miR-4724-3p	0	0	0	0	0	0	0	0	0	0	0	0	0
hsa-miR-4725-5p	0	0	0	0	0	0	0	0	0	0	0	0	0
hsa-miR-4725-3p	0	0	0	0	0	0	0	0	0	0	0	0	0
hsa-miR-4726-5p	0	0	0	0	0	0	0	0	0	0	0	0	0
hsa-miR-4726-3p	0	0	0	0	0	0	0	0	0	0	0	0	0
hsa-miR-4727-5p	0	0	0	0	0	0	0	0	0	0	0	0	0
hsa-miR-4727-3p	0	0	0	0	0	0	0	0	0	0	1	0	1
hsa-miR-4728-5p	0	0	0	0	0	0	0	0	0	0	0	0	0
hsa-miR-4728-3p	0	0	1	0	0	0	0	0	0	0	0	0	1
hsa-miR-4729	0	0	0	0	0	0	0	0	0	0	0	0	0
hsa-miR-4730	0	0	0	0	0	0	0	0	0	0	0	0	0
hsa-miR-4731-5p	0	0	0	0	0	0	0	0	0	0	0	0	0
hsa-miR-4731-3p	0	0	0	0	0	0	0	0	0	0	0	0	0
hsa-miR-4732-5p	0	3	0	0	2	0	0	3	0	0	0	0	8
hsa-miR-4732-3p	0	0	0	0	0	0	0	0	0	0	0	0	0
hsa-miR-4733-5p	0	0	0	0	0	0	0	0	0	0	0	0	0
hsa-miR-4733-3p	0	0	0	0	0	0	0	0	0	0	0	0	0
hsa-miR-4734	0	0	0	0	0	0	2	0	0	0	0	0	2
hsa-miR-4735-5p	0	0	0	0	0	0	0	0	0	0	0	0	0
hsa-miR-4735-3p	0	0	0	0	0	0	0	0	0	0	0	0	0
hsa-miR-4736	0	0	0	0	0	0	0	0	0	0	0	0	0
hsa-miR-4737	0	0	0	0	0	0	0	0	0	0	0	0	0
hsa-miR-3064-5p	2	0	0	0	1	0	0	0	0	1	0	0	4
hsa-miR-3064-3p	0	0	0	0	0	0	0	0	0	0	0	0	0
hsa-miR-4738-5p	0	0	0	0	0	0	0	0	0	0	0	0	0
hsa-miR-4738-3p	0	0	0	0	0	0	0	0	0	0	0	0	0
hsa-miR-4739	0	0	1	0	1	0	0	0	0	0	0	1	3
hsa-miR-4740-5p	0	0	0	0	0	0	0	0	0	0	0	0	0
hsa-miR-4740-3p	0	0	0	0	0	0	0	0	0	0	0	0	0
hsa-miR-4741	0	0	0	0	0	0	0	0	0	0	0	0	0
hsa-miR-4742-5p	0	0	0	0	0	0	0	0	0	0	0	1	1
hsa-miR-4742-3p	0	0	0	0	0	0	0	0	0	0	0	0	0
hsa-miR-4743-5p	0	0	0	0	0	0	0	0	0	0	0	0	0
hsa-miR-4743-3p	0	0	0	0	0	0	0	0	0	0	0	0	0
hsa-miR-4744	0	0	0	0	0	0	0	0	0	0	0	0	0
hsa-miR-122b-5p	0	0	0	0	0	0	0	0	0	0	0	0	0
hsa-miR-122b-3p	0	0	0	0	0	0	0	0	0	0	0	0	0
hsa-miR-4745-5p	0	0	0	1	0	0	0	0	0	0	0	0	1
hsa-miR-4745-3p	0	0	0	0	0	0	0	0	0	0	0	0	0
hsa-miR-4746-5p	0	0	0	0	0	0	0	0	0	0	0	0	0
hsa-miR-4746-3p	0	0	0	0	0	0	0	0	0	0	0	0	0
hsa-miR-4747-5p	0	0	0	0	0	0	0	0	0	0	0	0	3
hsa-miR-4747-3p	0	0	0	0	0	0	0	0	0	0	0	0	0
hsa-miR-4748	0	0	0	0	0	0	0	0	0	0	0	0	0
hsa-miR-4749-5p	0	0	0	0	0	0	0	0	0	0	0	0	0
hsa-miR-4749-3p	0	0	0	0	0	0	0	0	0	0	0	0	0
hsa-miR-4750-5p	0	0	1	0	0	0	0	1	0	0	1	0	3
hsa-miR-4750-3p	0	0	0	0	0	0	0	0	0	0	0	0	0
hsa-miR-4751	0	0	0	0	0	0	0	0	0	0	0	0	0
hsa-miR-4752	0	0	0	0	0	0	0	0	0	0	0	0	0
hsa-miR-4753-5p	0	0	0	0	0	0	0	1	0	0	0	0	1
hsa-miR-4753-3p	0	0	0	0	0	0	0	0	0	0	0	0	0
hsa-miR-371b-5p	0	0	0	0	0	0	0	0	0	0	0	0	0
hsa-miR-371b-3p	0	0	0	0	0	0	0	0	0	0	0	0	0
hsa-miR-4754	0	0	0	0	0	0	0	0	0	0	0	0	0
hsa-miR-4755-5p	0	0	0	0	0	0	0	0	0	0	0	0	0
hsa-miR-4755-3p	0	0	0	0	0	0	0	0	0	0	0	0	0
hsa-miR-499b-5p	0	0	0	0	0	0	0	0	0	0	0	0	0
hsa-miR-499b-3p	0	0	0	0	0	0	0	0	0	0	0	0	0
hsa-miR-4756-5p	0	0	0	0	0	0	0	0	0	0	0	0	0
hsa-miR-4756-3p	0	0	0	0	0	0	0	0	0	0	0	0	0
hsa-miR-4757-5p	0	0	0	0	0	0	0	0	0	0	0	0	0
hsa-miR-4757-3p	0	0	0	0	0	0	0	0	0	0	0	0	0
hsa-miR-4758-5p	0	0	0	0	0	0	0	0	0	0	0	0	0
hsa-miR-4758-3p	0	0	0	0	0	0	0	0	0	0	0	0	0
hsa-miR-4759	0	0	0	0	0	0	0	0	0	0	0	0	0
hsa-miR-4760-5p	0	0	0	0	0	0	0	0	0	0	0	0	0
hsa-miR-4760-3p	0	0	0	0	0	0	0	0	0	0	0	0	0
hsa-miR-4761-5p	0	0	0	0	0	0	0	0	0	0	0	0	0
hsa-miR-4761-3p	0	0	0	0	0	0	0	0	0	0	0	0	0
hsa-miR-4762-5p	0	0	0	0	0	0	0	0	0	0	0	1	1
hsa-miR-4762-3p	0	0	0	0	0	0	0	0	0	0	1	0	1
hsa-miR-4763-5p	0	0	0	0	0	0	0	0	0	0	0	0	0
hsa-miR-4763-3p	0	0	1	0	0	0	0	0	0	0	0	0	1
hsa-miR-4764-5p	0	0	0	0	0	0	0	0	0	0	0	0	1
hsa-miR-4764-3p	0	0	0	0	0	0	0	0	0	0	0	0	0
hsa-miR-4765	0	0	0	0	0	0	0	0	0	0	0	0	0
hsa-miR-4766-5p	0	0	0	0	0	0	0	0	0	0	0	1	1
hsa-miR-4766-3p	0	0	0	0	0	0	0	0	0	0	0	0	0
hsa-miR-4767	0	0	0	0	0	0	0	0	0	0	0	0	0
hsa-miR-4768-5p	0	0	0	0	0	0	0	0	0	0	0	0	0
hsa-miR-4768-3p	0	0	0	0	0	0	0	0	0	0	0	1	1
hsa-miR-4769-5p	0	0	0	0	0	0	0	0	0	1	0	0	1
hsa-miR-4769-3p	0	0	0	0	0	0	0	0	0	0	0	0	0
hsa-miR-4770	0	0	0	0	0	0	0	0	0	0	0	0	0
hsa-miR-4771	0	0	0	0	0	0	0	0	0	0	0	0	0
hsa-miR-4772-5p	0	0	0	0	0	0	0	0	0	0	0	0	0
hsa-miR-4772-3p	0	0	0	0	0	0	0	0	0	2	0	0	2
hsa-miR-4773	0	0	0	0	0	0	0	0	0	0	0	0	0
hsa-miR-4774-5p	0	0	0	0	0	0	0	0	0	1	0	0	1
hsa-miR-4774-3p	0	0	0	0	0	0	0	0	0	0	0	0	0
hsa-miR-4775	0	0	0	0	0	0	0	0	0	0	0	0	0
hsa-miR-4776-5p	0	0	0	0	0	0	0	0	0	0	0	0	0
hsa-miR-4776-3p	0	0	0	0	0	0	0	0	0	0	0	0	0
hsa-miR-4777-5p	0	0	0	0	0	0	0	0	0	0	0	0	0
hsa-miR-4777-3p	0	0	0	0	0	0	0	0	0	0	0	0	0
hsa-miR-4778-5p	0	0	0	0	0	0	0	0	0	0	0	1	1
hsa-miR-4778-3p	0	0	0	0	0	0	0	0	0	0	0	0	0
hsa-miR-4779	0	0	0	0	0	0	0	0	0	0	1	0	1
hsa-miR-4780	0	0	0	0	0	0	0	0	0	0	0	0	0
hsa-miR-4436b-5p	0	0	0	0	0	0	0	0	0	0	0	0	0
hsa-miR-4436b-3p	0	0	0	0	0	0	0	0	0	0	0	0	0
hsa-miR-4781-5p	0	0	0	0	0	0	0	0	0	0	0	0	0
hsa-miR-4781-3p	0	0	0	0	0	0	0	0	0	0	0	0	0
hsa-miR-4782-5p	0	0	0	0	0	0	0	0	0	0	0	0	0
hsa-miR-4782-3p	0	0	0	0	0	0	0	0	0	0	0	0	0
hsa-miR-4783-5p	0	0	0	0	0	0	0	0	0	0	0	0	0
hsa-miR-4783-3p	0	1	0	4	0	0	0	0	0	2	1	0	8
hsa-miR-4784	0	0	0	0	0	0	0	0	0	0	0	1	1
hsa-miR-4785	0	0	0	0	0	0	0	0	0	0	0	0	0
hsa-miR-1245b-5p	0	0	0	0	0	0	0	0	0	0	0	0	0
hsa-miR-1245b-3p	0	0	0	0	0	0	0	0	0	0	0	0	0
hsa-miR-2467-5p	0	0	0	0	0	0	0	0	0	0	0	0	0
hsa-miR-2467-3p	0	0	0	0	0	0	0	0	0	0	0	0	0
hsa-miR-4786-5p	0	0	0	0	0	0	0	0	0	0	0	0	0
hsa-miR-4786-3p	0	0	0	0	0	0	0	0	0	0	0	0	0
hsa-miR-4787-5p	0	0	0	0	1	0	1	0	0	0	0	0	2
hsa-miR-4787-3p	0	0	0	0	0	0	0	0	0	0	0	0	0
hsa-miR-4788	0	0	0	0	0	0	0	0	0	0	0	0	0
hsa-miR-4789-5p	0	0	0	0	0	0	0	0	0	0	0	0	0
hsa-miR-4789-3p	0	0	0	0	0	0	0	0	0	0	0	0	0
hsa-miR-4790-5p	0	0	0	0	0	0	0	0	0	0	0	0	0
hsa-miR-4790-3p	0	0	0	0	0	0	0	0	0	0	0	0	0
hsa-miR-4791	0	0	0	0	0	0	0	0	17	62	32	78	189
hsa-miR-4793-5p	0	0	0	0	0	0	0	0	0	0	0	0	0
hsa-miR-4793-3p	0	0	0	0	0	0	0	0	0	0	0	0	0
hsa-miR-4794	0	0	0	0	0	0	0	0	0	0	0	0	0
hsa-miR-4795-5p	0	0	0	0	0	0	0	0	0	0	0	0	0
hsa-miR-4795-3p	0	0	0	0	0	0	0	0	0	0	0	0	0
hsa-miR-4796-5p	0	0	0	0	0	0	0	0	0	0	0	0	0
hsa-miR-4796-3p	0	0	0	0	0	0	0	0	0	0	0	0	0
hsa-miR-4797-5p	0	0	0	0	0	0	0	0	0	0	0	0	0
hsa-miR-4797-3p	0	0	0	0	0	0	0	0	0	0	0	0	0
hsa-miR-4798-5p	0	0	0	0	0	0	0	0	0	0	0	0	0
hsa-miR-4798-3p	0	0	0	0	0	0	0	0	0	0	0	0	0
hsa-miR-4799-5p	0	0	0	0	0	0	0	0	0	0	0	0	0
hsa-miR-4799-3p	0	0	0	0	0	0	0	0	0	0	0	0	0
hsa-miR-4800-5p	0	0	0	0	0	0	0	0	0	0	0	0	0
hsa-miR-4800-3p	0	0	0	0	0	0	0	0	1	0	0	0	1
hsa-miR-4801	0	0	0	0	0	0	0	0	0	0	0	0	0
hsa-miR-4802-5p	0	0	0	0	0	0	0	0	0	0	0	0	0
hsa-miR-4802-3p	0	0	0	0	0	0	0	0	0	0	0	0	0
hsa-miR-4803	0	0	0	0	0	0	0	0	0	0	0	0	0
hsa-miR-4804-5p	0	0	0	0	0	0	0	0	0	0	0	0	0
hsa-miR-4804-3p	0	0	0	0	0	0	0	0	0	0	0	0	0
hsa-miR-4999-5p	0	0	0	0	0	0	0	0	0	1	0	0	1
hsa-miR-4999-3p	0	0	0	0	0	0	0	0	0	0	0	0	0
hsa-miR-5000-5p	0	0	0	0	0	0	0	0	0	0	0	1	1
hsa-miR-5000-3p	0	0	0	0	0	0	0	0	0	0	0	0	0
hsa-miR-5001-5p	0	0	0	0	0	0	0	0	0	0	0	0	0
hsa-miR-5001-3p	0	0	0	0	0	0	0	0	0	0	0	0	0
hsa-miR-5002-5p	0	0	0	0	0	0	0	0	0	0	0	0	0
hsa-miR-5002-3p	0	0	0	0	0	0	0	0	0	0	0	0	0
hsa-miR-5003-5p	0	0	0	0	0	0	0	0	0	0	0	0	0
hsa-miR-5003-3p	0	0	0	0	0	0	0	0	0	0	0	0	0
hsa-miR-5004-5p	0	0	0	0	0	0	0	0	0	0	0	0	0
hsa-miR-5004-3p	0	0	0	0	0	0	0	0	0	0	0	0	0
hsa-miR-548ao-5p	0	0	0	0	0	0	0	0	0	0	0	0	0
hsa-miR-548ao-3p	0	0	0	0	0	0	0	0	0	0	0	0	0
hsa-miR-5006-5p	0	0	0	0	0	0	0	0	0	0	0	0	0
hsa-miR-5006-3p	0	0	0	0	0	0	0	0	0	0	0	0	0
hsa-miR-5007-5p	0	0	0	0	0	0	0	0	0	0	0	0	0
hsa-miR-5007-3p	0	0	0	0	0	0	0	0	0	0	0	0	0
hsa-miR-548ap-5p	0	0	0	0	0	0	0	0	0	1	0	0	1
hsa-miR-548ap-3p	0	0	0	0	0	0	0	0	0	0	0	0	0
hsa-miR-5008-5p	0	0	0	0	0	0	0	0	0	0	0	0	0
hsa-miR-5008-3p	0	0	0	0	0	0	0	0	0	0	0	0	0
hsa-miR-5009-5p	0	0	0	0	0	0	0	0	0	0	0	0	0
hsa-miR-5009-3p	0	0	0	0	0	0	0	0	0	0	0	0	0
hsa-miR-5010-5p	0	0	2	0	0	0	3	0	1	0	0	2	8
hsa-miR-5010-3p	0	0	0	0	0	0	0	0	0	0	0	0	0
hsa-miR-5011-5p	0	0	0	0	0	0	0	0	0	0	0	0	0
hsa-miR-5011-3p	0	0	0	0	0	0	0	0	0	0	0	0	0
hsa-miR-5047	0	0	0	0	0	0	0	0	0	0	0	0	0
hsa-miR-5087	0	0	0	0	0	0	0	0	0	0	0	0	0
hsa-miR-5088-5p	0	4	0	0	0	0	0	0	0	1	0	1	6
hsa-miR-5088-3p	0	0	0	0	0	0	0	0	0	0	0	0	0
hsa-miR-5089-5p	0	0	0	0	0	0	0	0	0	0	1	0	1
hsa-miR-5089-3p	0	0	0	0	0	0	0	0	0	0	0	0	0
hsa-miR-5090	0	0	0	0	0	0	0	0	0	0	0	0	0
hsa-miR-5091	0	0	0	0	0	0	0	0	0	0	0	0	0
hsa-miR-5092	0	0	0	0	0	0	0	0	0	0	0	0	0
hsa-miR-5093	0	0	0	0	0	0	0	0	0	0	0	1	1
hsa-miR-5094	0	0	0	0	0	0	0	0	0	0	0	0	0
hsa-miR-5186	0	0	0	0	0	0	0	0	0	0	0	0	0
hsa-miR-5187-5p	5	4	6	3	2	12	1	9	2	2	1	4	62
hsa-miR-5187-3p	0	0	0	0	0	0	0	0	0	0	0	0	0
hsa-miR-5188	0	0	0	0	0	0	0	0	0	0	0	0	0
hsa-miR-5189-5p	0	0	0	0	0	0	0	0	0	0	0	0	0
hsa-miR-5189-3p	0	0	0	0	0	0	0	0	0	0	0	0	0
hsa-miR-5190	0	0	0	0	0	0	0	0	0	0	0	0	0
hsa-miR-5191	0	0	0	0	0	0	0	0	0	0	0	0	0
hsa-miR-5192	0	0	0	0	0	0	0	0	0	0	0	0	0
hsa-miR-5193	0	0	0	0	0	0	0	0	0	0	0	0	0
hsa-miR-5194	0	0	0	0	0	0	0	0	0	0	0	0	0
hsa-miR-5195-5p	0	0	0	0	0	0	0	0	0	0	0	0	4
hsa-miR-5195-3p	0	0	0	0	0	0	0	0	0	0	0	0	0
hsa-miR-5196-5p	0	0	0	0	0	0	0	0	0	0	0	0	0
hsa-miR-5196-3p	0	0	0	0	0	0	0	0	0	0	0	0	0
hsa-miR-5197-5p	0	0	0	0	0	0	0	0	0	0	0	0	0
hsa-miR-5197-3p	0	0	0	0	0	0	0	0	0	1	0	0	1
hsa-miR-4524b-5p	0	0	0	0	0	0	0	0	0	0	0	0	0
hsa-miR-4524b-3p	0	0	0	0	0	0	0	0	0	0	0	0	0
hsa-miR-5571-5p	0	0	0	0	0	0	0	0	0	0	0	0	0
hsa-miR-5571-3p	0	0	0	0	0	0	0	0	0	0	0	0	0
hsa-miR-5100	0	0	0	0	0	0	0	0	0	0	0	2	2
hsa-miR-5572	0	0	0	0	0	0	0	0	0	0	0	0	0
hsa-miR-548aq-5p	0	0	0	0	0	0	0	0	0	0	0	0	0
hsa-miR-548aq-3p	0	0	0	0	0	0	0	0	1	1	1	6	9
hsa-miR-548ar-5p	0	0	0	0	0	0	0	0	0	0	0	0	0
hsa-miR-548ar-3p	0	0	0	0	0	0	0	0	0	0	0	0	0
hsa-miR-548as-5p	0	0	0	0	0	0	0	0	0	0	0	0	0
hsa-miR-548as-3p	0	0	0	0	0	0	0	0	0	0	0	0	0
hsa-miR-5579-5p	0	0	0	0	0	0	0	0	0	1	1	2	4
hsa-miR-5579-3p	0	0	0	0	0	0	0	0	3	6	2	0	11
hsa-miR-664b-5p	5	0	11	12	1	0	13	6	3	4	1	2	64
hsa-miR-664b-3p	4	0	0	0	0	0	0	0	1	4	2	5	16
hsa-miR-5580-5p	0	0	0	0	0	0	0	0	0	0	0	0	0
hsa-miR-5580-3p	0	0	0	0	0	0	0	0	0	0	0	0	0
hsa-miR-5581-5p	0	0	0	0	0	0	0	0	0	0	0	0	0
hsa-miR-5581-3p	0	0	0	0	0	0	0	0	0	0	0	0	0
hsa-miR-548at-5p	0	0	0	0	0	0	0	0	0	0	0	0	0
hsa-miR-548at-3p	0	0	0	0	0	0	0	0	0	0	0	0	0
hsa-miR-5582-5p	0	0	0	0	0	0	0	0	0	0	0	0	0
hsa-miR-5582-3p	0	0	0	0	0	0	0	0	0	0	0	0	0
hsa-miR-5583-5p	0	0	0	0	0	0	0	0	0	0	0	0	0
hsa-miR-5583-3p	0	0	0	0	0	0	0	0	0	0	0	0	0
hsa-miR-5584-5p	0	0	0	0	0	0	0	0	1	0	0	0	1
hsa-miR-5584-3p	0	0	0	0	0	0	0	0	0	0	0	0	0
hsa-miR-5585-5p	0	0	0	0	0	0	0	0	0	0	0	0	0
hsa-miR-5585-3p	0	0	0	0	1	0	0	4	12	40	20	35	116
hsa-miR-5586-5p	0	0	0	0	0	0	0	0	0	0	0	0	0
hsa-miR-5586-3p	0	0	0	0	0	0	0	0	0	0	0	0	0
hsa-miR-5587-5p	0	0	0	0	0	0	0	0	0	0	0	0	0
hsa-miR-5587-3p	0	0	0	0	0	0	0	0	1	0	0	0	1
hsa-miR-548au-5p	0	0	0	0	0	0	0	0	0	0	1	0	1
hsa-miR-548au-3p	0	0	0	0	0	0	0	0	0	0	0	0	0
hsa-miR-1295b-5p	0	0	0	0	0	0	0	0	0	0	0	0	0
hsa-miR-1295b-3p	0	0	0	0	0	0	0	0	0	0	0	0	0
hsa-miR-5588-5p	0	0	0	0	0	0	0	0	0	0	0	0	0
hsa-miR-5588-3p	0	0	0	0	0	0	0	0	0	0	0	0	0
hsa-miR-5589-5p	0	0	0	0	0	0	0	0	0	0	0	0	0
hsa-miR-5589-3p	0	0	0	0	0	0	0	0	0	0	0	0	0
hsa-miR-5590-5p	0	0	0	0	0	0	0	0	0	0	0	0	0
hsa-miR-5590-3p	0	0	0	0	0	0	0	0	0	0	0	0	0
hsa-miR-5591-5p	0	0	0	0	0	0	0	0	1	0	0	0	1
hsa-miR-5591-3p	0	0	0	0	0	0	0	0	0	0	1	0	1
hsa-miR-548av-5p	0	0	0	0	0	0	0	0	0	0	0	0	0
hsa-miR-548av-3p	0	0	0	0	0	0	0	0	0	0	0	0	0
hsa-miR-5680	0	0	0	0	0	0	0	0	0	0	0	0	0
hsa-miR-5681a	0	0	0	0	0	0	0	0	0	0	0	0	0
hsa-miR-5682	0	0	0	0	0	0	0	0	0	0	0	0	0
hsa-miR-548aw	0	0	0	0	0	0	0	0	0	0	0	0	0
hsa-miR-5683	0	0	0	0	0	0	0	0	0	0	0	0	0
hsa-miR-5684	0	0	0	0	0	0	0	0	1	0	0	0	1
hsa-miR-548ax	0	0	0	0	0	0	0	0	0	0	0	0	0
hsa-miR-5685	0	0	0	0	0	0	0	0	0	0	0	0	0
[truncated: 657 more rows]
