# Supplementary material for: CircZBTB46, a promising therapeutic target in crizotinib resistant ALK-positive T lymphomas
Source: Leukemia. 2026 Jun 26;40(8):1735–47. doi: 10.1038/s41375-026-03018-w (PMC13421333; doi:10.1038/s41375-026-03018-w)
Supplement: Supplementary file 6 — Supplemental_Table S6 [file 41375_2026_3018_MOESM6_ESM.xlsx]

## Sheet: result_circZBTB46_vs_CTL_noshri
	baseMean	log2FoldChange	lfcSE	stat	pvalue	CTL1	CTL2	CTL3	CTL4	circ1	circ2	circ3	circ4	input1	input2	input3	input4
hsa-miR-22-3p	254.967	7.13428	0.834431	8.54987	1.2323e-17	3.77973	15.2193	2.73648	1.67681	604.788	2066.12	420.406	196.829	9.06476	9.86914	9.03849	11.5867
hsa-miR-222-5p	58.2913	4.67539	0.741904	6.30188	2.94048e-10	13.2291	0	6.8412	6.70725	343.111	230.29	119.395	48.4005	58.0144	33.884	22.1854	42.8708
hsa-miR-10a-5p	8.06558	2.90602	0.961653	3.0219	0.00251191	7.55946	0	1.36824	2.51522	16.2869	48.6528	16.8162	8.60454	6.64749	8.22428	4.1084	5.21402
hsa-miR-25-3p	38.4454	1.98332	0.796091	2.49132	0.0127268	18.8987	62.5683	2.73648	11.7377	156.355	116.767	90.8077	31.1915	189.756	310.549	392.763	405.535
hsa-miR-486-5p	11.978	1.40617	0.964174	1.45841	0.144726	28.348	3.38207	6.8412	2.51522	70.5767	16.2176	5.04487	23.6625	0.604317	0.657943	0	0.579335
hsa-miR-126-3p	33.497	0.852821	1.09716	0.777298	0.436983	117.172	15.2193	8.20944	2.51522	193.272	35.6787	8.40812	54.8539	1.81295	4.6056	5.75177	10.428
hsa-miR-29a-3p	10.2069	0.714583	0.900384	0.793643	0.427403	9.44933	20.2924	16.4189	3.35362	43.4318	35.6787	3.36325	4.30227	913.123	847.101	1069.83	1176.05
hsa-miR-4508	260.889	0.644291	0.65332	0.98618	0.324045	115.282	186.014	550.032	419.203	172.642	360.03	909.759	408.716	28.4029	25.9887	37.7973	48.0848
hsa-miR-744-5p	16.7938	0.606147	0.494065	1.22686	0.219876	18.8987	15.2193	17.7871	27.6674	38.0029	38.9222	16.8162	35.4937	49.554	46.056	46.8358	65.4649
hsa-miR-423-5p	340.832	0.579451	0.624321	0.928129	0.353341	296.709	363.573	827.785	264.098	224.76	648.704	1239.36	283.95	27.1943	33.2261	43.5491	66.0442
hsa-miR-1275	76.4672	0.557815	0.687489	0.81138	0.417147	54.8061	59.1862	179.239	96.4167	39.0886	123.254	292.603	74.2141	15.1079	5.26354	13.9686	13.904
hsa-miR-30b-3p	27.1262	0.426969	0.566773	0.753334	0.451249	20.7885	33.8207	39.6789	44.4355	21.7159	100.549	35.3141	39.796	33.8418	48.3588	70.6646	70.0995
hsa-miR-4516	465.6	0.411906	0.491237	0.838507	0.401746	406.321	512.384	965.977	615.39	374.6	878.993	1321.76	587.26	40.4892	41.7794	91.2066	113.55
hsa-miR-4492	1750.52	0.409703	0.703801	0.582129	0.56048	769.176	1384.96	4683.48	2697.15	739.427	2481.29	5931.09	2400.67	146.849	173.368	183.235	250.273
hsa-miR-122-5p	35.5535	0.376621	0.860694	0.437578	0.661692	102.053	28.7476	54.7296	8.38406	184.585	12.9741	26.906	44.0983	2.41727	12.5009	9.03849	8.69003
hsa-miR-320a-3p	355.438	0.338808	0.451886	0.749765	0.453396	370.414	644.285	622.549	331.17	292.079	986.029	718.054	432.378	75.5396	92.4409	108.462	125.716
hsa-miR-10401-5p	48.3615	0.318651	0.488584	0.652193	0.514277	37.7973	49.04	105.354	74.6181	46.6892	81.0879	112.669	82.8187	62.2447	52.6354	57.5177	45.1881
hsa-miR-28-3p	52.8702	0.30717	0.636116	0.482883	0.629179	22.6784	67.6414	82.0944	115.7	87.9495	35.6787	62.2201	168.864	209.094	225.345	231.714	261.28
hsa-miR-574-5p	66.3245	0.295797	0.578042	0.511723	0.608845	20.7885	89.6249	146.402	114.023	61.8904	136.228	141.256	104.33	30.8202	32.2392	41.084	41.1328
hsa-miR-1246	53.8107	0.288378	0.414614	0.695533	0.486721	86.9338	64.2593	69.7802	72.9413	55.3756	100.549	119.395	82.8187	50.7626	50.9906	44.3708	95.5903
hsa-miR-361-5p	29.4406	0.271846	0.446864	0.608342	0.542961	28.348	64.2593	30.1013	40.2435	58.633	68.1139	26.906	51.6272	97.8994	132.246	150.368	190.022
hsa-let-7b-5p	474.831	0.264665	0.204977	1.29119	0.196637	763.506	574.952	781.265	545.802	978.302	846.558	714.69	710.95	101.525	82.9008	40.2624	86.3209
hsa-miR-320c	67.7538	0.257403	0.48004	0.536212	0.591812	66.1453	126.828	110.827	77.9717	56.4614	188.124	137.893	72.063	14.5036	16.7775	15.6119	15.0627
hsa-miR-320d	44.3893	0.226561	0.430171	0.526677	0.598418	47.2467	67.6414	82.0944	54.4964	44.5176	126.497	73.9915	54.8539	9.66907	14.1458	11.5035	11.5867
hsa-miR-320b	92.9891	0.19997	0.496879	0.402451	0.687352	98.273	187.705	155.979	96.4167	71.6625	265.968	183.297	91.4232	16.3166	18.4224	17.2553	16.2214
hsa-miR-92a-3p	126.677	0.14903	0.61901	0.240756	0.809744	192.766	321.297	93.0403	125.761	241.047	444.362	129.485	54.8539	69.4965	98.0334	88.7415	107.756
hsa-miR-185-5p	82.2352	0.122014	0.32134	0.379704	0.704165	134.18	165.721	108.091	79.6486	154.183	162.176	94.171	129.068	155.914	142.445	132.291	166.269
hsa-miR-26a-5p	91.4546	0.115885	0.297875	0.389038	0.697248	185.207	121.755	131.351	102.286	168.298	145.958	126.122	150.579	269.525	346.407	244.039	323.848
hsa-miR-93-5p	564.783	0.114125	0.294189	0.387932	0.698066	674.682	930.07	941.349	807.385	1325.76	843.315	511.214	1052.98	4502.77	4835.22	4657.29	5445.75
hsa-miR-10396b-5p	18.473	0.080818	1.02419	0.0789094	0.937105	1.88987	5.07311	51.9931	51.1428	5.42898	19.4611	53.812	31.1915	7.25181	13.1589	8.21681	12.7454
hsa-let-7c-5p	200.723	0.072875	0.655098	0.111243	0.911424	247.572	417.686	368.056	191.995	51.0324	580.59	428.814	182.846	18.1295	9.2112	9.86017	15.642
hsa-miR-421	12.2569	0.065857	0.551161	0.119488	0.904889	28.348	20.2924	15.0506	10.0609	17.3727	22.7046	21.8611	15.0579	221.18	193.106	181.591	185.387
hsa-miR-10396a-5p	16.2454	0.0622971	0.997906	0.0624278	0.950222	1.88987	5.07311	49.2566	41.9203	5.42898	19.4611	47.0855	24.738	6.04317	12.8299	7.39513	11.0074
hsa-let-7a-5p	15291.5	0.0612438	0.360666	0.169807	0.865162	15746.4	21144.7	35367.6	21579.7	16617	24540.5	31140.3	22105.1	8509.39	6448.82	3759.19	4978.23
hsa-miR-1268a	20.5929	0.0605578	0.644927	0.0938987	0.92519	18.8987	15.2193	43.7837	45.2739	43.4318	12.9741	53.812	18.2846	9.06476	6.57943	18.8987	12.166
hsa-miR-877-5p	56.7679	0.0559133	0.434006	0.128831	0.897492	51.0264	106.535	113.564	73.7797	62.9762	145.958	97.5342	55.9295	33.2374	31.2523	38.619	45.1881
hsa-miR-191-5p	1109.84	0.0415954	0.301442	0.137988	0.89025	1432.52	1376.5	2003.1	1906.53	2528.82	1368.76	1205.72	2005.93	3614.42	3343.01	3013.93	3872.85
hsa-miR-130b-3p	79.9523	0.0414874	0.3858	0.107536	0.914364	132.291	116.681	155.979	87.1942	197.615	152.445	50.4487	123.69	1658.25	1893.23	2681.14	2823.1
hsa-miR-1268b	21.0954	0.0331895	0.640376	0.0518282	0.958666	20.7885	15.2193	46.5201	45.2739	45.6034	12.9741	53.812	18.2846	9.06476	7.23737	18.8987	12.166
hsa-miR-197-3p	39.0659	0.0226111	0.656795	0.0344264	0.972537	30.2379	91.3159	46.5201	66.2341	19.5443	145.958	45.4039	38.7204	3.02159	6.25045	6.57345	8.11069
hsa-miR-30e-3p	31.1554	0.0173667	0.546591	0.0317727	0.974653	18.8987	54.1131	58.8343	60.3652	69.4909	32.4352	21.8611	73.1386	260.461	302.654	359.896	420.018
hsa-miR-30b-5p	12.7196	0.0168009	0.860092	0.0195339	0.984415	24.5683	21.9835	12.3142	19.2833	52.1182	0	6.7265	23.6625	199.425	450.033	827.433	943.737
hsa-let-7f-5p	28615.7	0.0132805	0.216995	0.0612017	0.951199	36585.9	42526.2	62038.7	36948.5	46920.5	43596.1	46095	41280.3	50151.1	48115	38445.6	43596.1
hsa-miR-16-5p	546.96	-0.0373247	0.495418	-0.0753397	0.939944	1336.14	881.029	695.066	482.922	1763.33	642.216	343.051	792.693	9704.12	11881.8	11783.7	16067.3
hsa-miR-103a-3p	20.376	-0.0381398	0.634676	-0.0600933	0.952081	32.1277	45.658	28.733	23.4754	60.8046	12.9741	8.40812	45.1738	560.202	497.076	460.963	608.881
hsa-miR-574-3p	12.1649	-0.05522	0.670676	-0.0823348	0.93438	9.44933	13.5283	13.6824	36.0515	15.2011	12.9741	21.8611	22.5869	7.85612	15.7906	26.2938	27.8081
hsa-miR-196b-5p	19.281	-0.0736856	0.657483	-0.112072	0.910766	28.348	43.9669	35.5742	15.0913	6.51477	45.4092	35.3141	26.8892	1.20863	0.986914	1.64336	1.73801
hsa-let-7d-5p	833.29	-0.0840387	0.27854	-0.301711	0.762872	1392.83	1202.33	1704.83	1029.56	1103.17	1359.03	1501.69	1001.35	1234.02	947.766	482.327	683.615
hsa-let-7g-5p	1792.46	-0.108632	0.261477	-0.415455	0.677809	2836.69	3048.94	3512.27	2176.5	4304.09	2478.05	1752.25	2510.37	13429.1	12258.1	9142.02	11534.6
hsa-miR-7704	56.8967	-0.120365	0.626855	-0.192014	0.847731	151.189	38.8938	106.723	68.7493	211.73	32.4352	53.812	59.1562	117.842	12.5009	16.4336	11.0074
hsa-miR-210-3p	19.6929	-0.123511	0.656398	-0.188165	0.850747	28.348	59.1862	28.733	14.2529	52.1182	22.7046	6.7265	38.7204	1032.78	961.254	1852.07	2315.02
hsa-miR-196a-5p	336.535	-0.132953	0.3241	-0.410223	0.681642	497.035	595.244	644.441	444.355	331.168	749.253	472.536	434.529	392.202	517.143	396.872	446.667
hsa-miR-151a-5p	27.5842	-0.150663	0.766405	-0.196584	0.844153	85.044	37.2028	35.5742	21.7986	104.236	6.48704	15.1346	44.0983	82.1871	156.59	186.522	219.568
hsa-let-7i-5p	1879.21	-0.153876	0.299308	-0.514104	0.60718	3575.63	3062.47	3920.01	1810.12	4040.25	2458.59	2719.19	2013.46	7403.49	5059.58	4758.35	4870.47
hsa-miR-4488	25.2759	-0.180509	0.675407	-0.267259	0.789269	43.4669	5.07311	82.0944	37.7283	35.8313	38.9222	47.0855	24.738	10.8777	6.9084	7.39513	13.904
hsa-miR-7-5p	503.085	-0.190362	0.433983	-0.43864	0.660923	1192.51	1051.82	697.802	370.575	1288.84	771.957	460.765	525.952	6744.78	6934.71	11215.9	9552.08
hsa-miR-629-5p	37.7132	-0.204756	0.396958	-0.515813	0.605985	37.7973	86.2428	68.412	59.5268	60.8046	38.9222	45.4039	69.9119	94.8778	107.903	102.71	134.985
hsa-miR-92b-3p	13.6395	-0.21038	0.559621	-0.375933	0.706966	24.5683	20.2924	10.9459	30.1826	17.3727	25.9481	16.8162	19.3602	6.04317	6.57943	10.6819	6.95202
hsa-miR-30c-1-3p	13.8885	-0.214915	0.57545	-0.373473	0.708796	9.44933	27.0566	28.733	26.829	14.1153	19.4611	15.1346	30.1159	20.5468	24.0149	36.154	41.7121
hsa-miR-551b-5p	27.1825	-0.224647	0.542102	-0.4144	0.678581	26.4581	47.349	64.3073	44.4355	17.3727	29.1917	50.4487	51.6272	9.66907	16.4486	17.2553	18.5387
hsa-miR-532-5p	13.2186	-0.250361	0.743959	-0.336525	0.736475	20.7885	20.2924	24.6283	24.3138	46.6892	0	11.7714	18.2846	328.749	246.399	219.389	228.837
hsa-miR-98-5p	1010	-0.257356	0.247042	-1.04175	0.297528	2016.49	1760.37	1949.74	1103.34	1929.46	1579.59	1146.87	1176.67	5241.24	5386.25	4407.5	4915.08
hsa-miR-12136	87.1843	-0.292424	0.342541	-0.853691	0.393276	200.326	150.502	134.087	103.962	161.784	165.419	80.718	93.5744	634.533	655.311	808.534	778.047
hsa-miR-92a-1-5p	13.9503	-0.306088	0.791948	-0.3865	0.699127	7.55946	16.9104	57.4661	17.6065	7.60057	12.9741	38.6774	13.9824	4.83454	4.6056	5.75177	5.21402
hsa-miR-23a-3p	67.6709	-0.457056	0.501847	-0.910748	0.362428	141.74	155.575	62.939	114.023	147.668	90.8185	30.2692	98.9522	124.489	199.357	188.165	298.358
hsa-miR-708-5p	14.8663	-0.46066	0.61023	-0.754896	0.450312	43.4669	21.9835	19.1554	20.1217	31.4881	19.4611	21.8611	6.4534	102.734	90.1381	79.703	117.605
hsa-miR-15b-5p	33.5893	-0.471813	0.477288	-0.988528	0.322894	47.2467	99.7711	42.4154	52.8196	70.5767	22.7046	35.3141	46.2494	308.202	429.308	343.463	498.228
hsa-miR-663a	129.572	-0.475384	0.385794	-1.23222	0.217867	130.401	199.542	321.536	280.866	136.81	152.445	163.118	209.736	32.0288	41.7794	93.6716	103.701
hsa-miR-4497	27.8162	-0.531515	1.39709	-0.380444	0.703616	177.647	3.38207	6.8412	5.86884	125.952	0	21.8611	7.52897	295.511	5.26354	7.39513	5.79335
hsa-miR-664a-5p	15.9684	-0.613031	0.819383	-0.748162	0.454362	73.7048	5.07311	20.5236	17.6065	39.0886	9.73055	16.8162	13.9824	39.8849	11.514	11.5035	14.4834
hsa-miR-17-5p	84.2359	-0.649222	0.539006	-1.20448	0.228404	213.555	224.908	68.412	115.7	173.727	145.958	42.0406	68.8363	355.943	794.466	2269.48	2403.08
hsa-miR-23b-3p	13.7936	-0.655362	0.53664	-1.22123	0.221999	28.348	40.5849	17.7871	17.6065	24.9733	19.4611	11.7714	11.8312	18.7338	24.3439	27.1155	43.4501
hsa-miR-24-3p	88.7442	-0.761968	0.641758	-1.18731	0.235105	268.361	245.2	61.5708	101.447	223.674	97.3055	28.5876	86.0454	203.051	293.442	450.281	574.121
hsa-miR-3196	60.2527	-0.874334	0.381415	-2.29234	0.021886	130.401	86.2428	119.037	134.983	47.775	94.062	55.4936	68.8363	7.85612	6.9084	9.03849	18.5387
hsa-miR-27a-3p	23.8477	-0.898383	0.796676	-1.12766	0.259462	77.4845	69.3325	21.8918	22.637	77.0915	9.73055	6.7265	17.2091	630.303	808.94	2257.98	2170.19
hsa-miR-21-5p	18.1112	-1.013	0.793917	-1.27595	0.201974	43.4669	81.1697	6.8412	17.6065	35.8313	16.2176	6.7265	18.2846	919.166	1648.8	3401.76	5270.21
hsa-miR-1260b	18.7138	-1.11695	0.52699	-2.11949	0.034049	66.1453	25.3655	34.206	30.1826	21.7159	16.2176	21.8611	12.9068	8.46044	11.185	8.21681	13.3247
hsa-miR-155-5p	44.6872	-1.13992	0.922648	-1.23549	0.216649	86.9338	268.875	20.5236	6.70725	32.5739	74.6009	18.4979	50.5517	0	0	0	1.73801
