# Supplementary material for: CircZBTB46, a promising therapeutic target in crizotinib resistant ALK-positive T lymphomas
Source: Leukemia. 2026 Jun 26;40(8):1735–47. doi: 10.1038/s41375-026-03018-w (PMC13421333; doi:10.1038/s41375-026-03018-w)
Supplement: Supplementary file 7 — Supplemental_Tables S3 and S7 [file 41375_2026_3018_MOESM7_ESM.xlsx]

## Sheet: Table S3
Supplementary Table S3
AGTCTGTAGAAGAGGCGACACCAGGGCTTCCAAATGAACAACCGAAAGGAAGATATGGAAATCACGTCCCACTACCGGCA
CCTGCTGCGGGAGCTCAACGAGCAGAGGCAGCACGGCGTCCTGTGCGACGTCTGCGTGGTCGTGGAGGGCAAGGTCTTCA
AGGCGCACAAGAACGTCCTGCTGGGCAGCAGCCGCTACTTCAAGACGCTCTACTGCCAGGTGCAGAAGACGTCGGAGCAG
GCCACGGTCACGCACCTGGACATCGTCACGGCCCAGGGCTTCAAGGCCATCATCGACTTCATGTACTCAGCGCACCTGGC
GCTCACCAGCAGGAACGTCATCGAGGTGATGTCAGCCGCCAGCTTCCTGCAGATGACGGACATCGTGCAAGCCTGCCACG
ACTTCATCAAGGCGGCGCTGGACATCAGCATCAAGTCGGACGCCTCAGATGAGCTTGCGGAGTTCGAGATCGGCGCCTCG
TCCAGCAGCAGCACGGAAGCTCTCATCTCGGCCGTGATGGCTGGGAGGAGCATCTCCCCGTGGCTGGCACGGCGAACGAG
TCCTGCCAATTCTTCCGGAGACTCGGCCATCGCCAGCTGTCACGACGGAGGGAGCAGCTACGGGAAAGAGGATCAGGAGC
CCAAGGCCGATGGCCCTGATGATGTTTCTTCACAGCCTCTATGGCCTGGAGACGTGGGCTACGGGCCTCTGCGCATCAAG
GAAGAGCAGGTTTCACCGTCTCAGTACGGAGGGAGCGAGCTGCCTTCTGCCAAGGACGGTGCAGTACAGAACTCTTTCTC
AGAGCAGAGTGCTGGTGATGCCTGGCAGCCCACGGGCCGAAGGAAGAATCGGAAAAACAAAGAGACCGTCCGGCACATCA
CACAGCAGGTGGAAGATGACAGCCGGGCCAGCTCCCCGGTGCCGTCCTTCCTGCCGACGTCGGGGTGGCCGTTCAGCAGC
CGAGACTCAAATGCGGACCTGTCCGTCACCGAAGCCAGCAGCTCCGACAGCCGAGGAGAGAGGGCCGAGCTCTATGCACA
GGTGGAGGAGGGTCTCCTGGGAGGAGAAGCCAGCTATCTGGGCCCTCCCCTCACCCCAGAGAAGGACGACGCCCTGCATC
AGGCCACCGCGGTGGCCAACCTGCGCGCGGCGCTCATGAGTAAGAACAGCCTGCTGTCGCTGAAGGCCGACGTGCTGGGG
GATGACGGCTCCCTGCTGTTCGAGTACCTGCCCAGAGGGGCCCACTCGCTGTCCC

## Sheet: Table S7
Supplementary Table S7
Primers sequences
RNA
PIP5K1C-F	GGCAGGTTTGGCTCAGAAGA
PIP5K1C-B	CCTCGATGGCCCAACTTCTT
STAT3-F	TGCCTGTGGGAAGAATCACG
STAT3-B	TCTGCTGCTTCTCCGTCACC
MLN51-F	TAATCCCAGTTACCCTTATGCTCCA
MLN51-B	GTTATAGTAGGTCACTCCTCCATATACCTGT
ABL-F	TGGAGATAACACTCTAAGCATAACTAAAGGT
ABL-B	GATGTAGTTGCTTGGGACCCA
ZBTB46-F	TGCGAGATCTGCGGGAAGAA
ZBTB46-B	GCACACCTTGCACACATACTT
circZBTB46-F	CCGGTAGTGGGACGTGATTT
circZBTB46-B	ACTCGCTGTCCCAGTCTGTA
DNA
ChIP_ZBTB46-F1	CACAAAAGCCCTGAACCACG
ChIP_ZBTB46-B1	AGGCGGTAAGTGTTCCTTGG
ChIP_ZBTB46-F2	ATCAAACCCTTCCTGGCTGG
ChIP_ZBTB46-B2	TTCATCATGTTGGCCAGGCT
ChIP_promSTAT3-F	TGATTCCCGCGTGGTAAGAG
ChIP_promSTAT3-B	ACCGGAATGTCCTGCTGAAA
ChIP_promGAPDH-F	GCACGGAAGGTCACGATGT
ChIP_promGAPDH-B	CCGGGATTGTCTGCCCTAAT
ChIP_promALK-F	GCAGAACAACTCTGCCAGAC
ChIP_promALK-B	GCATTCCTGGGAGCTTAGGA
ZBTB46-Exon4-F	GTACATCCCAAGCCCTGCT
ZBTB46-Exon4-B	GTGAACTTCTTCCCGCAGAT
ZBTB46-Exon2-F	GTAGAAGAGGCGACACCAGG
ZBTB46-Exon2-B	TTGAAGACCTTGCCCTCCAC
ZBTB46-Exon5-F	CCCTATCTGGAGGACCCTGA
ZBTB46-Exon5-B	TAGGAGAGCCAGGCGAAGT
siRNA sequences
circZBTB46_siRNA_1	CACUCGCUGUCCCAGUCUGUA
circZBTB46_siRNA_2	UCGCUGUCCCAGUCUGUAGAA
CTL_siRNA	UAAUGUAUUGGAACGCAUA
NPM-ALK_siRNA	GGGCGAGCUACUAUAGAAA
SmartPool-ON-TARGETplus Human STAT3 siRNA Dharmacon	L-003544-00-0020
shRNA cloning sequences
sh_circZBTB46_1_S	CCGGTACAGACTGGGACAGCGAGTGCTCGAGCACTCGCTGTCCCAGTCTGTATTTTTG
sh_circZBTB46_1_AS	AATTCAAAAATACAGACTGGGACAGCGAGTGCTCGAGCACTCGCTGTCCCAGTCTGTA
guide RNA sequences
Cas13
Cas13gRNA-circZBTB46	TTCTACAGACTGGGACAGCGAGT
Cas13gRNA-CTL	TAGATTGCTGTTCTACCAAGTAATCCAT
Cas9
gRNA-ZBTB46-Exon2	TGGAAATCACGTCCCACTAC
gRNA-ZBTB46-Exon4	TGAATGAGTTCACGGTGATC
gRNA-ZBTB46-Exon5	GTTGGCGGACGACAAGGATG
CRISPRi
gRNA_PIP5K1C_prom	ATCTTACTGACCTAATACGA
gRNA_CTL	CTGAAAAAGGAAGGAGTTGA
idRIP probes sequences
3_bioteg_circZBTB46	TTCTACAGACTGGGACAGCGA
3_bioteg_CTL	TAATGTATTGGAACGCATA
mimic sequences
hsa-miR-25-3p	5’ phosphate - UCAGACCGAGACAAGUGCAAUG dTdT
control	5’ phosphate - UAAUGUAUUGGAACGCAUA dTdT
Probes for microRNA detection by qPCR
hsa-miR-25-3p miRCURY LNA miRNA PCR Assay	GeneGlobe ID: YP00204361
SNORD44 (hsa) miRCURY LNA miRNA PCR Assay	GeneGlobe ID: YP00203902
Kmer sequences
circZBTB46	exon3_GCCCACTCGCTGTCCCAGTCTGTAGAAGAGGC_exon2
ZBTB46 mRNA	GCCCACTCGCTGTCCCTGAATGAGTTCACGGT
